# Supplementary material for: Saccular Transcriptome Profiles of the Seasonal Breeding Plainfin Midshipman Fish (Porichthys notatus), a Teleost with Divergent Sexual Phenotypes
Source: PLoS One. 2015 Nov 11;10(11):e0142814. doi: 10.1371/journal.pone.0142814 (PMC4641692; doi:10.1371/journal.pone.0142814)
Supplement: S1 Table — (XLSX) [file pone.0142814.s001.xlsx]

## Sheet: Sheet1
	Analysis of known human deafness genes and their presence in the midshipman saccular transcriptome
	Yellow indicates a given gene is present
Blast Hit in Assembly (yellow)	GenBank Annotation	Seq
yes	gi|45361510|ref|NM_204001.1| Xenopus (Silurana) tropicalis actin, gamma 1 (actg1), mRNA	CAGCGGACTTGACAGCTACTCCCCGCTCTTTGTAACAACTTGCCAGCTTTGCATTTCTCCTCTTAAGGAAACCTCCAGCACCAAGAAATAAAATGGATGAGGAAATTGCAGCACTCGTCGTTGACAATGGCTCTGGAATGTGCAAAGCCGGCTTTGCTGGAGATGATGCTCCCCGTGCTGTGTTCCCCTCTATTGTTGGACGCCCAAGACACCAGGGTGTAATGGTTGGTATGGGCCAGAAGGACAGCTATGTAGGTGATGAAGCCCAAAGCAAGAGGGGTATCCTTACCCTTAAGTATCCAATTGAACACGGAATTGTTACAAACTGGGATGATATGGAGAAGATTTGGCATCACACCTTCTACAATGAGCTTCGTGTAGCCCCTGAAGAGCACCCAG…
	gi|1085067|emb|X93038.1| M.musculus mRNA for MAT8 protein	GGAATTCGGCACGAGGGCAAGTCCATACTCTGCTTTCTCCCGGAACCACCTCTCAGCCTGTTGAGCTACTCAGGTCAAGGCTTTGACATGCAAGAGGTTGTTCTGAGCCTGTTGGTCCTTCTAGCAGGCCTGCCTACTTTGGATGCCAATGACCCTGAAAATAAAAATGATCCTTTCTACTATGATTGGTACAGCCTCCGAGTCGGCGGGCTCATTTGTGCAGGGATTCTCTGTGCCCTGGGCATTATAGTCCTTATGAGTGGCAAATGCAAATGCAAGTTCAGACAGAAACCCAGTCACCGCCCAGGAGAAGGGCCACCTCTCATCACACCAGGCTCAGCTCACAACTGCTGAAGATGGACCAGTTAAAAGAGCACAGGTCCTGGCTCTGAAGGTGGG…
yes	gi|114842401|ref|NM_016981.2| Mus musculus solute carrier family 9 (sodium/hydrogen exchanger), member 1 (Slc9a1), mRNA	ATCAGTCCGCTACCGCGGGACCCGGGGCTGTGTCAGGTCTGGAAGTGGAGCTGGAGCTGACCGAAGGAGCTGCCGCTGGGCCGGGGTGGAACACAGCTCTGCACCGGGGTCTTAAGGAGGGGTGTGTTGCTGCTGGCTCACTGCGAGCCGCCTCCAGCCTGCGCCGAGGCACCTTCCCGCCAGGCCGTCTGCCTCTGTCTTCCGCCTCCCTCCATTTCCCCGGAATCTCAGCCCGGCGCGGCTGGACCCTGGCTCTCCTGTGGGTGGGAAAGCCCCAGCCTTTTTCCTGCTATACTCCTTTATCCCAGGCTGGCCTTCCAGCCTTCTCTCGCCTTTCCCTGCGGAGTGGGTCTCACCCTTTTCCGTCTTTAGCCCAGGCTCCTTACCCCTCCCCTTTAG…
	gi|118130845|ref|NM_013645.3| Mus musculus parvalbumin (Pvalb), mRNA	CTCTGCTCATCCAAGTTGCAGGATGTCGATGACAGACGTGCTCAGCGCTGAGGACATCAAGAAGGCGATAGGAGCCTTTGCTGCTGCAGACTCCTTCGACCACAAAAAGTTCTTCCAGATGGTGGGCCTGAAGAAAAAGAACCCGGATGAGGTGAAGAAGGTGTTCCATATTCTGGACAAAGACAAAAGTGGCTTCATTGAGGAGGATGAGCTGGGGTCCATTCTGAAGGGCTTCTCCTCAGATGCCAGAGACTTGTCTGCTAAAGAAACAAAGACGCTTCTGGCCGCTGGAGACAAGGATGGGGACGGCAAGATTGGGGTTGAAGAATTCTCCACTCTGGTGGCTGAAAGCTAAGTGGCGCTGACTGCTTGGGTCCCCCACCTCTCCATCCCCAACGC…
yes	gi|119703759|ref|NM_028953.2| Mus musculus transmembrane channel-like gene family 1 (Tmc1), mRNA	TTGCAATTCCTGATTAGAGACATTCTGGCAGGATACCTTCAGGATGCCACCCAAAAAAGGTGTGTCTGGCCATTTCTGATGCAAGGTTGCCTGTCTTCCTCTTAGCTCCTGTCCTGGACATTCATTATCAAGGCACAAGATTACATTCCTCCTCAACTCTTTTATGTTGCAAATCCAAGTGGAGGAGAAAGAAGAGGATACAGAGGAAAGCTCAAGTGAAGAAGAAGAAGATAAGCTACCCAGAAGAGAGAGCTTGAGACCAAAGAGGAAACGGACCAGAGATGTCATCAATGAGGATGACCCAGAACCGGAGCCGGAGGATGAAGAAACAAGAAAGGCAAGAGAAAAAGAAAGGCGGAGGAGGCTGCGGAGAGGAGCGGAAGAAGAAGAAGAAATTGA…
	gi|120300984|ref|NM_080459.2| Mus musculus stereocilin (Strc), mRNA	GCCCCGTCTTCACCTGGCTATCCCTTCATGGTGAGCATAGCCAGAACTCACCTCTAGGCCCAGTGTGCACCTGGAAATATGGCTCTGAGCCTCCAGCCCCAGCTGCTCCTTCTCCTGTCGCTCCTGCCGCAGGAAGTGACTTCAGCCCCTACTGGGCCTCAGTCTTTGGATGCTGGTCTCTCCCTTCTGAAGTCATTCGTAGCCACTCTGGACCAAGCTCCTCAGCGTTCCCTCAGCCAGTCACGGTTCTCTGCGTTCCTGGCCAACATTTCTTCATCCTTCCAGCTTGGGAGGATGGGGGAGGGACCGGTGGGAGAGCCCCCACCTCTCCAGCCCCCTGCACTTCGACTTCATGATTTCCTCGTGACACTGAGAGGTAGCCCAGACTGGGAGCCAATG…
yes	gi|121583714|ref|NM_001080072.1| Danio rerio TRIO and F-actin binding protein (triobp), mRNA	CCGGCAACGCCAACAGCAGCGCGAGTTCCGTCAAACTTATGCTGTGATCTGTCGATGAAATAATCCCGTTATTAAACATGCTGATTCCGAGTTTCCCGAAAACCTCACCGCGCTGACGCTCTTCTGACGCGGAGCTTCTAACCTGTGCTTGTGTTTGTGTGTCTGCGGCTGGATTTGAACATCATGACGCCTGACCTGCTGAACTTTAAGAAGGGATGGATGTCCAAACTGGACGAGAGCGGAGAGTGGAGGAAACACTGGTTTGTGCTGACGGATGCTGGACTGAAGTACTACAGAGACTCAGCAGCAGAGGAGAGGGATGATGTGGACGGAGAGATCGACCTGAAGGCGTGTGTGAAGGTGTCTGAGTTTGAGGTGGAGAAGAACTACGGCTTCCAG…
	gi|123701542|ref|NM_001080687.1| Danio rerio crystallin, mu (crym), mRNA	ACAAACAGCTCGGGAGGATTTTTTAAAAGTGAAAAAAAAACCACTGGTCAAACAACCATGAGCGACTCTCTTGTTTTATTGAACAAATGCGAGGTCGAACGTTTGCTCAGTTACGACGAACTAATCCCCAGACTTGAGTCTGCCATGGGAAAGTTTTCTAAAAGGGACAGTTCAGAAATAATCCAGCCTGTGAGATCTGTGGTCCCTATACAGCCATACAATGGGTTTTTGGGTGTGATGCCTTCATATATGGCCGCTGATGGTATTCTATGCACTAAGATGGTAACTTTCTATCAGCGTGCAGAGGGCTCCAGTTTACCTTCAACTCAAGCCACCGTCTTACTTTTTCACCCCGAGCGAGGACACATCACTGCGATCATGGACGGGGAAGCCATCACA…
	gi|123959713|ref|NM_001080711.1| Mus musculus deafness, autosomal recessive 59 (human) (Dfnb59), mRNA	AGCAAACTACTTGGTGAGCGTGGGCTTTATAGTTCTAACCTGCGTAACTGTATTTAACATCAAGGAAGGCTTAGTTTGGTGTCTGATTCTCTTCTTCAAAAATGGGTTCGTTGCCTGAGGGTCGCAGTTGATGACATCTTGATATTAATATGTTTGCTGCTGCTACCAAGAGCTTCGTTAAGCAAGTTGGAGATGGAGGGAGATTAGTCCCTGTCCCAAGCCTCAGCGAAGCTGACAAGTACCAACCCCTGAGTCTGGTGGTGAAAAAGAAGCGGTGTTTTCTGTTTCCTAGATGCAAATTCACATCCACTCCTTTCACACTTAAAGATATTCTCCTGGGAGATCGAGAAATTTCAGCTGGAATTTCATCTTATCAGTTACTGAATTATGAAGATGAGT…
	gi|1293551|gb|U48398.1|MMU48398 Mus musculus mercurial-insensitive water channel 2 (mMIWC2) mRNA, complete cds	GAGGGAAGGATGAGTGACGGAGCTGCAGCGAGGCGGTGGGGTAAGTGTGGACATTCCTGCAGTAGAGAGAGCATCATGGTGGCTTTCAAAGGAGTCTGGACTCAGGCTTTCTGGAAGGCAGTCTCAGCAGAATTTCTGGCCACGCTTATCTTTGTTTTGGGTGTGGGATCCACCATAAACTGGGGTGGCTCAGAAAACCCCTTACCTGTGGACATGGTCCTCATCTCCCTTTGCTTTGGACTCAGCATTGCAACCATGGTGCAGTGCCTTGGCCACATCAGCGGTGGCCACATCAATCCAGCTGTGACTGTAGCCATGGTGTGCACACGAAAGATCAGCATCGCTAAGTCCGTCTTCTACATCATTGCACAGTGCCTGGGGGCCATCATTGGAGCCGGC…
	gi|147902897|ref|NM_001086317.1| Xenopus laevis serpin peptidase inhibitor, clade B (ovalbumin), member 6 (serpinb6), mRNA	GACCAGTTTCCGTGTCTGTCATACATACGCCTAGCTCTGCAAACAGGACTGAACAATGGATTCCCTTAGTGCAGCGAATGGCACCTTTGCTATCAATTTCTTTGCCAAACTAAATGAAAGTAATAAAACTGGCAATATATTTGTGTCTCCTCTGAGTATTTCATCTGCTCTGGCCATGGTGCTTCTGGGTGCCAAAGGGAACACTGCTACTCAAATGTCTCAGGTTCTCAAATTTGATAAATTAGATGGTGCCCACTGTAACTTCCAATCACTTATATCTGAGATCAACAAGCCAGGCACTAATTACCTGTTAAGGACTGCCAACCGACTGTATGGGGAGAAGTCATATACATTCCTTGAGGAATTCCTCGGATCAACTCAGAAACATTACCATGCAGA…
	gi|147905194|ref|NM_001096376.1| Xenopus laevis Wolfram syndrome 1 (wolframin) (wfs1), mRNA	TGCCAATGCTCTCAGCTGCCTGCAATCATCTGACGGGCCTGGTTATGCCTCTCTGTGCCGGGACTGCTCGCCTCTGCTTCTAGTCTCTCCCCGGGCTGCGACAGGCTGCTTCCTTCCTCCAGGGTTCATGGAAAGGACGCAGTGATTGCTAAGTGCTGATAAAATGGATTCAGAGCCATCAACACCCCCTCACCTGCTGGGCAGATCTCAGCTCAATGCTGCCACCCCTGCTGAAGGCCAAGAAGACCCTCACACACCAGGACCCAGCGTTTCTGCTCCATCGTCACCCCGAGTATTTTCCCCTGTGACTGATGACATGATTGATGAACTGAACCCACAGGAAGCTGTCTTTCAGGAACTTCTAGAAAAAGCCAAGGCTGGAGATGCAAAGGCACAAAG…
yes	gi|148222626|ref|NM_001087009.1| Xenopus laevis gap junction protein, beta 2, 26kDa (gjb2), mRNA	CACAGACAGAGACAGAAGAACTAGAAGGATTCCCGAGCCTGCGCTTTCCTTGGGAGACCGGGGTCTGTGAGTCTCAGCGGCAGTCGCAGCGACAGAAGTCAGCGCACAGAGACCAATATCCGTAACAATGGATTGGGGAACGCTCTACGAGGTCATTGGAGGAGTGAACAGACACTCTACAAGCATCGGCAAGATCTGGCTCTCAGTTCTCTTCATCTTCCGCATTATGATTCTGGTCGTGGCTGCAGAGAGCGTGTGGGGGGACGAACAGTCCGATTTCACCTGCAACACCTTACAGCCCGGATGCAAGAACGTCTGCTACGACCATCACTTTCCAGTTTCTCACATCAGGTTGTGGTGCCTGCAACTTATATTTGTTGCTACCCCCGCCCTTTTGGT…
	gi|148231072|ref|NM_001092576.1| Xenopus laevis claudin 14 (cldn14), mRNA	GAGAAATGAGAAGCCGGCACAAGGAGCTGAGAGTTGAGAAGTCTCGGTGAAACGGTGAACATGGCAAGCATGGCTTTACAGCTCCTGGGGTTCTCTGTGGCCCTTATTGGTTTCATCGGGACCGTTGTTGCAACGGTGTTGCCCCACTGGTGGAGGACGGCTCACGTTGGCACCAATATCATCACTGCTGTGGCATACATGAAGGGTCTGTGGATGGAGTGTGTGTGGCACAGTACTGGTATCTACCAATGTCAGGTCCACCAGTCCCAGTTGGCACTTCCAAGAGATCTTCAGGTAGCACGAGCCATGATGGTGGCATCTTGTGTTCTGTCGGTTCTTGCTTCAGTCGTATCAGTCTTTGGCATGAAGTGCACCCAATGTGCCAAGGGATCCTCATCC…
yes	gi|148529716|gb|EF394326.1| Danio rerio sodium channel beta 1 subunit (scn1bb) mRNA, complete cds	CCTCGAGCACTGTTGGCCTACTGGACCGCAATGCATCAGTCGGAGCGTCACCGGGAGCTCCAGAACTCCGCGACCGTCTGAACGAGCCGCGCATGATGGCGATTCACCGACACCGAGCACCGATAACCGGACACACGAGCCAGAGGAGCGCCTGAGGAGCAGCACAAGGTTCTTCAGAGAATGTGGATCATCAGTGAGACCGAAGACTGAACACACACACACACACACACACACTCTCTCTCCGTCTGCCTGAGTGCTCGTCTGTCCGTCCATTCGTCTGCGTCCGCCATGCAGGAGTGTGTGCGGCACCTGCTCATCCTGTGTGTGTTCTGCACACTCTTAGTGTGTGTGTGCCGCGGGGCGTGTGCGGAGGTGGACTCAGACACAGAGGCAGTGGCG…
yes	gi|155369222|ref|NM_001100923.1| Xenopus laevis POU class 3 homeobox 4 (pou3f4), mRNA	GGTAGGGGATCCGCAGCAGCAAGCATGGCCACGGCTGCCTCTAATCCCTACAGCATTCTCAGCTCCAGCTCCCTGGTCCATGCAGACTCTGCGGTCATGCAGCAAGGGAGCCCTTTCAGGAATCCGCAAAAACTACTCCAAAGTGACTACCTGCAGGGAGTTCCCTGCAACGGGCATCCTCTCGGGCACCACTGGGTGACCAGTCTAAGTGATGCCAATCCCTGGTCTAGCAGCCTAGCCAGCAGCCCATTGGACCAACAGGATATTAAGCCTGGCAGAGAGGACCTTCAACTAGGGGCCATCATCCACCACAGGTCACCCCATGTCAACCATCACTCGCCCCATACCAATCACCCAAACGCCTGGGGGGCCAGTCCGGCTCACAACTCCTCACTAACC…
yes	gi|156717921|ref|NM_001103032.1| Xenopus (Silurana) tropicalis GIPC PDZ domain containing family, member 3 (gipc3), mRNA	GGCTTCATGGAGAACGGCGTGGCTCCTGAGCAGAAAGAATCCAAAAGGGAAGCACAGAGGAATAAAGAAGGGGCAGAAAATGTGCCAGCTGCTCGAGCGCAAAGCCAGCCAACACCACACCCTCCCCGGATTAGACCAAGGTTGGTGTTTCACACTCAGCTGGCACATGGCAGCTCAACAGAAAAGATTGAAGGCTTTACCAATGTCAAGGAGCTTTATGCTAAAATTGCAGAGGTGTTTAACATCTCTCCAACAGAGATCTTGTTTTGTACTTTGAATACGCACAAAGTAGACATGCAGAAGTTGTTGGGTGGCCAAATTGGGCTGGAGGATTTTATCTTCGCTCACGTCAGAGGTGAAACAAAAGAGGTAGAGATAACCAAGACTGAAGATGCCCTA…
	gi|157422909|gb|BC153451.1| Danio rerio cyclin-dependent kinase inhibitor 1C (p57, Kip2), mRNA (cDNA clone MGC:173881 IMAGE:5603260), complete cds	GTTTTGTTTCCTCGGAGGGCAGTAGAAGGTAGAAAGTTGGTCTTATGGTGGTGTAGGCCTATTGAACCTTCTTGAGGAACATACCCTCTGGATATCTCGCAGCTCGGCCATCTTGCGGATGTGCTTGACGTCATTTCTCAAGTCACCTGGTTGGTTGAGTTTCGCGCGCCATTGGTGGACACCGCCCTGCTGCGTCAGAATCGCGCGGATTTGATAAAACGCCTGGAGTTTGATTCCGCGTTTAAAAGACTGTGGTTTTCTTAAAAGAGGGGGGAAGGTGACTTTGTTGATACTGGTGGGGGGTTTATTACACAGGGCGTGGTGTCTGTCTAGCCAATCGGAGGCCTTTTCTCGTGCAAACGCTGGCCTTTAACCACCGGCACGGATATAAACAGATTA…
	gi|158966708|ref|NM_007500.4| Mus musculus atonal homolog 1 (Drosophila) (Atoh1), mRNA	ACCTGGTGTGCGATCTCCGAGTGAGAGGGGGAGGGTCAGAGGAGGAAGGAAAAAAAATCAGACCTTGCAGAAGAGACTAGGAAGGTTTTTGTTGTTGTTGTTCGGGGCTTATCCCCTTCGTTGAACTGGGTTGCCAGCACCTCCTCTAACACGGCACCTCCGAGCCATTGCAGTGCGATGTCCCGCCTGCTGCATGCAGAAGAGTGGGCTGAGGTAAAAGAGTTGGGGGACCACCATCGCCATCCCCAGCCGCACCACGTCCCGCCGCTGACGCCACAGCCACCTGCTACCCTGCAGGCGAGAGACCTTCCCGTCTACCCGGCAGAACTGTCCCTCCTGGATAGCACCGACCCACGCGCCTGGCTGACTCCCACTTTGCAGGGCCTCTGCACGGCACGC…
	gi|160358857|ref|NM_008430.2| Mus musculus potassium channel, subfamily K, member 1 (Kcnk1), mRNA	GGGGGTTACGGTGGCGCGCGCGCGCGCGCGCACACTCTCTCTCTCTCTCTCTCTCTCTCTCTCTCTCTCAGCTCAGGCCTGCTGACTGCACTGGGGAAGGGAAGAGGGAGCCAGGCAGCCTCCGGGTGGCCTGGCCAGGGTCTGGCGCCACCAAACCTGCACTTTCCGGTTTCGGAAGCCAGGTAGGGGGCGCGGGCAGCCAGCAGCTCCCGCCAAGTGGGTGAGAGCGCTCCGCCCGACCAACTCCCGCTACCTGAGCCGGCCACCACGTCACCGCCACATCATCTGGCCTCTTGTATTTGCACGAAACCAGGAAAGGGAGCGGCGGCGGGAGGCGCGGAGCGCGGGCGCCGGGAAGATGCTGCAGTCCCTGGCCGGCAGCTCGTGCGTGCGCCTGGT…
yes	gi|162287126|ref|NM_001100690.1| Rattus norvegicus myosin, heavy chain 14, non-muscle (Myh14), mRNA	CTGTCCAGGCCGAGGCCTCTGGACCGCCCTGGGCGCCGACCATGGCCACAGTGACCTTGTCCGTGCCTGGGAGGAAGGTGGCCTCCAGGCCAGGCCCGGTGCCTGAGGCAGCCCAGCCATTCCTGTTCGCGCCCCGGACGCCAAATGTAGGTGGCCCTGGAGGGCCACAGGTGGAGTGGACAGCACGGCGCATGGTGTGGGTGCCCTCGGAACTGCATGGGTTCGAGGCAGCAGCCCTGCGGGATGAAGGGGAGGAGGAGGCAGAAGTGGAGCTGGCGGAGAGTGGGCGGCGCCTGCGGCTGCCCAGGGACCAGATCCAGCGCATGAACCCACCCAAGTTCAGCAAGGCAGAAGATATGGCTGAGCTCACCTGCCTCAACGAGGCCTCGGTCCTGCACA…
yes	gi|181339463|ref|NM_001123238.1| Danio rerio ATPase, Ca++ transporting, plasma membrane 2 (atp2b2), mRNA	ATGACCAATAGCGATTTTTACACCAAGAACCAAAGAAACGACAGCAACCATGAAGGGGGATTTGGCTGTTCGCTCATGGAGCTGCGCTCGCTCATGGAGCTCCGAGGAACGGAGGCAGTGGTCAAAATACAGGAGGACTATGGAGGTACTGAGGGACTGTGCCAGCGGCTGAAAACCTCGCCGACGGAGGGTTTGGCAGGGTTGGCCACAGATCTGGATAAAAGAAAAGAAGTCTTCGGGCGAAATCTTATACCTCCAAAGAAGCCAAAAACTTTTTTACAGTTAGTATGGGAAGCGTTACAAGACGTGACCCTCATCATCCTGGAAATCGCAGCCCTGATCTCTCTGGGTCTGTCCTTCTACCAGCCGCCTGGAGAGGGCAACACCGACGCCTGTGGA…
	gi|1872490|gb|U72680.1|MMU72680 Mus musculus ion channel homolog RIC mRNA, complete cds	GGCACGAGGGTACTCTGACACTTCAGTCTGGAGATCTCCGGCTCAGATATGTCACTGTCCAGTCGCCTGTGTCTCCTCACTATTGTCGCCCTGATTCTGCCCAGCAGAGGGCAGACACCAAAAAAGCCCACATCCATTTTTACAGCGGACCAGACTTCTGCGACTACTCGTGACAATGTCCCAGATCCAGATCAAACCAGCCCAGGAGTCCAGACCACCCCTCTCATCTGGACCAGAGAAGAAGCCACAGGAAGCCAGACAGCAGCCCAAACCGAGACCCAGCAACTGACAAAAATGGCCACCTCGAATCCAGTGTCAGATCCAGGGCCACATACAAGCAGCAAGAAAGGTACCCCTGCAGTCTCCAGGATCGAGCCTCTCAGCCCATCCAAAAACTTC…
yes	gi|187937217|ref|NM_001030112.2| Danio rerio otoferlin (otof), mRNA	ATGGCTTTAGTGGTGCATCTGAAGACTGTCACGGAGCTCCGTGGGAAGGGGGACCGAATCGCTAAAGTCACTTTCAGAGGTCTCTCCTTCTTCTCTCGGGTGTTGGAAAACTGCGAGGATGAAGCTCGATTTGAGCAGGCGTTCCGATGGCCAATTGGGAGTCAAGTGGATGGCGACGAGATGCTGGAGATCCAAGTGTTTAATTACAGCAAAGTCTTCACTAATAGGTTAATCGGCACATTCCGCATGGTTCTTCAGAAGGTGGTGGAGGAGGGACACCTGGAGGTGTCTGACACACTCATTGACGACAATAACACAGCCATACAGACAACCATTTCCATAGAGATCAAATATCAGACCATGGACGGGAGTGTAAAGGTGTGGAGCGATGGTGAATTC…
yes	gi|18858312|ref|NM_131671.1| Danio rerio ATPase, Na+/K+ transporting, beta 1b polypeptide (atp1b1b), mRNA	GCTCCATGTCAAGGTGGGCTTAGTGCTCCGGGAAGGGGTGTAGTTTTACAAAGGAGGCAAGAAAGGACACGCGAGGGAATTCGCTGCTCAAGTGGACAAACAAAACCTTACAGTACACCATGCCCGCTCAAAATAAAGACGACGGAGGATGGAAGAAGTTTGTATGGAATTCGGAGAAGAAGGAATTTCTAGGACGTACCGGCGGGAGTTGGGCAAAGATCTTCCTCTTCTATCTCATCTTTTATGGCTGTCTGGCCGGGATCTTTATCGGCACCATTCAGATTCTCCTCCTCACCCTGAGCGATTACAAACCCACCTGGCAGGACAGAGTCGCTCCTCCAGGTCTCACTCATTTCCCACGTTCAGACAAGTCTGAAATTGCCATTAACCTGGATGACG…
yes	gi|18858496|ref|NM_131038.1| Danio rerio connexin 43 (cx43), mRNA	GGCACGAGGTTTCTCCATAGTCGCGTACTTGGATTTGGTGACTGAACTTCAGAGGCGACGGAGTAAGTCCCTACAGGGCTCTCCACTCTTTACTTCTTTCCAGCTAGAACTCCCTCAAGATGGGTGACTGGAGTGCGTTGGGAAGGCTTCTTGACAAGGTGCAGGCCTACTCCACGGCCGGAGGGAAGGTCTGGCTCTCTGTGCTCTTCATCTTCCGGATCCTTGTTCTGGGAACAGCAGTGGAATCGGCCTGGGGTGACGAGCAGTCAGCTTTCAAGTGCAATACCCAGCAGCCTGGTTGCGAGAATGTCTGCTATGACAAATCGTTTCCCATCTCGCACGTGCGCTTCTGGGTGCTTCAGATCATCTTCGTGTCCACGCCGACGCTCCTGTACCTGG…
yes	gi|189011597|ref|NM_001127544.1| Rattus norvegicus solute carrier family 25 (mitochondrial carrier, phosphate carrier), member 24 (Slc25a24), nuclear gene encoding mitochondrial protein, mRNA	TCACTCCACCAGGCCTCAGCACTCGGATCCTGCCTCGCCAGCTCGCCGCGAATTCCCCCCGACCATGCTGCGCTGGCTGCGGGCCTTCGTGCTGCCCACCGCCGTCTGCCAGGACGCGGAGCCGCCCACGCGCTACGAGACGCTCTTCCGGGCGCTGGACCGCAATGGGGACGGCGTGGTGGATATCGGAGAGCTGCAGCAGGGGCTGCAGAGCCTGGGCATCCCGCTGGGCCAGGCCGCCGAGGAGAAAATTTTCACCACTGGCGATGTCAACAAAGATGGGAAACTGGATTTTGAAGAATTTATGAAATACCTGAAAGACCATGAGAAGAAAATGAAATTAGCATTTAAAAGTCTGGACAAGAATAATGACGGGAAAATCGAGCCTTTTGAAATCGT…
yes	gi|190339979|gb|BC163570.1| Danio rerio myosin VIIa, mRNA (cDNA clone MGC:195128 IMAGE:9038404), complete cds	GTGGGGTCTGGTGTGAGACGTCTGATGTCCGGGAGGAAACACACACACCATGGTCATACTGCAGCAGGGCGATTATGTCTGGCTGGACCTGAAGACGGGTCATGAGTTTGAGGTCCCGATCGGAGCTGTGGTGAAGCTCTGTGATTCTGGACAGATTCAAGTTCTGGATGATGAAGGAAATGAACACTGGATCTCTCCTCAAAATGCCACCAACATCAAGCCGATGCACCCGACCTCCATTCACGGTGTGGAAGACATGATCCGGCTGGGGGATCTGAACGAGGCGGGAATCCTCCGAAATCTGCTCATCCGATACAGAGAACACCTCATCTATACGTATACGGGGTCCATCTTAGTGGCCGTCAACCCGTATCAGCTGCTTCCCATTTACACAGCAGA…
yes	gi|197246954|gb|BC164078.1| Danio rerio ATPase, Na+/K+ transporting, beta 1a polypeptide, mRNA (cDNA clone MGC:191253 IMAGE:100059562), complete cds	GTACAAAAAAGCAGGCTTGAAGGAATTCGGTACCATGCCCGCAAATAAAGATGGTGACGGTGGCTGGAAGTCCTTTATCTGGAATTCTGACAAGAAGGAGTTTTTAGGACGCACAGGCTGTAGTTGGCTAAAAATCTTCATCTTCTACGTAATCTTCTACGGCTGCTTGGCTGGAATTTTCATTGGCACCATCCAGGCCATGCTCCTGACTCTCAGCAACTACAAGCCCACATACCAGGACAGGGTTGCACCCCCAGGATTATCACACTCCCCACGCCCGGACAAAGCCGAGATCAGCTACAATATCAACGACGAATCAACTTACATGCCATATGTCAATCATATTGATGCGTTTCTTAAGGCATATAATAAAGATATCCAGGAGGATAACACCAAATT…
	gi|199809|gb|M83218.1|MUSMRP8A Mus musculus intracellular calcium-binding protein (MRP8) mRNA, complete cds	GGAAATCTTTCGTGACAATGCCGTCTGAACTGGAGAAGGCCTTGAGCAACCTCATTGATGTCTACCACAATTATTCCAATATACAAGGAAATCACCATGCCCTCTACAAGAATGACTTCAAGAAAATGGTCACTACTGAGTGTCCTCAGTTTGTGCAGAATATAAATATCGAAAACTTGTTCAGAGAATTGGACATCAATAGTGACAATGCAATTAACTTCGAGGAGTTCCTTGCGATGGTGATAAAAGTGGGTGTGGCATCTCACAAAGACAGCCACAAGGAGTAGCAGAGCTTCTGGCCTAGGGCTGGGTCCCTGGATATGTCTACAGAATAAAGTCATCA
	gi|20465180|gb|AY055122.1| Mus musculus otoancorin (Otoa) mRNA, complete cds	CTCAGCAAGTGAGGACCTGCCGGGCAGGCGCTGGGGACCGGAGTGAACAGACAGAAGGACGGTAGGCCAAGTGCAGGATGTCTCAGGGACCTAGGACGTGCTCCCTTCTCCTGGTCCTCCTTCTGAGCCATGGAGGTGCCTATCAGAGAGAGCCAAGCCCCAGGCAGGATTTACATCCATTGTTGCAGAAAATGGCGGAAGAAATAATAGAGGGAAGCTATCTGAATGCGTTACTGGATCTCACACTATTTGAAAGGTCCCATGTCTGGACTGCAGACCTGTCCCACAGAGTCCTTGCCTATCTGAACTCAAAGAATGTGGCCTTCACCATTCCCAGCCTGCAGGCAGTCATGGAAGCACACCTGGAACAGTATCTGTACCAGCCACAGAAGCTGCTGG…
	gi|21252860|gb|BQ449748.1|BQ449748 faa43e01.y1 zebrafish fin day3 regeneration Danio rerio cDNA clone IMAGE:5911777 5' similar to SW:S113_HUMAN Q99584 S100 CALCIUM-BINDING PROTEIN A13. ;, mRNA sequence	AAAGTTTTCTAGAGCCAAGAAAATATAACAAACCAAATCAAATGGCGACTCAGTATTCTGACCTTGAGAAGGCCATTAACACCCTGGTCACAAACTTCCATGCTGCTTCTAAGGATAACCAGCCTACGCTGAAGGCAGATGAGTTCAAGAACCTTCTCTCCTCACAGCTGCCAACTTTAATTAAGTCGGAACAAGTTGGTGAAGTGATGAAGCAAATGGGAGTGAAAGATGGGGAAGGCATCAGCTTCAAAAACTTCTGGGGCCTGATCCAGAATTTGGCCACAACCCAGCATGGTCTGCTGAGCCACGAGAAGCTGTCTAAATGCACCTGCCTTTTACTATGAGCCGCCTGCGTCAACTGCATCTGCCACTACGATCTGGGCTCTCTGCATTTCTCCA…
	gi|213511121|ref|NM_001141070.1| Salmo salar Alpha-tectorin (tecta), mRNA	GGGGGAGTCCCAACCCAACAGAACTACACAGAAGAAAGGGTGAATACACAGAAACAGATTTGAATGGACAAGGAGCTTGTGACAATGAGGAATCAAATTATGCTTTTTGTGCTGTTTTTGTTGATGACGAGTAAGGTGACCACTGCTGATTTTGTGACCACTTCAACAACTGATGTCCCTTCAACAACCCCTGTGACCACTTCAACAACTGATGTCCCTTCAACAACCCCTGTGACCACTTCAACAACTGATGTCCCTTCAACAACCCCTGGCCCACTCTATCCATTTGGGGCTGGAGACACAGTGAGCTCCCGATCCGATGATGGAAGTTCCCCTCCTATAATCCTGGAGCAGCCATTTGTTTATTTTGGAAAACCGTATCAACAGATATACGTGAAC…
yes	gi|21450320|ref|NM_144921.1| Mus musculus ATPase, Na+/K+ transporting, alpha 3 polypeptide (Atp1a3), mRNA	CCCACGGACCGACAGACGCACGCTCCCACCGCGGCGCGGGCGCTGCAGAGGCCCCCAGCCCGAGCCCGCGCCTGAGCCCATCCTGCGGCCACCGCTCATCAGTCTGAACGCCGCTCTTCCCGCGGAGCCGCCAAGATGGGGGACAAAAAAGATGACAAGAGCTCGCCCAAGAAGAGCAAGGCCAAAGAGCGCCGGGACCTGGATGACCTCAAGAAGGAAGTGGCTATGACAGAGCACAAGATGTCAGTAGAAGAGGTCTGCCGGAAATACAATACTGACTGCGTGCAGGGTCTGACACACAGTAAAGCCCAGGAGATCCTAGCCCGGGATGGGCCTAACGCCCTCACACCACCGCCCACCACCCCAGAATGGGTCAAGTTCTGCCGGCAGCTGTTTGGT…
	gi|21687181|ref|NM_133183.1| Mus musculus calcium channel, voltage-dependent, gamma subunit 6 (Cacng6), mRNA	ATGATGTGGTCTAACTTCTTCATGCAAGAGGAAGACCGACGCCGGACAGCTGTGGGCCGGCGTCGTGCCCAAGAACAGCAGAATCTCGGCTTGACTCCGGAGCGAGAGGGCAAGATCAAGCTGGGGTTGCTGGTGGCAATCGTGGGTGCTACGCTGGCTGTGCTGGCTGTGGGCACCGAGTTCTGGGTGGAACTCAATACATACAAGACCAATGGCAGCGCCGTCTGTGAGGCCGCCCATTTGGGGCTGTGGAAGGTGTGCATCAAGCGACTGTGGCAGGCGGATGTGCCCGCGGGCAGGGAGACCTGTGGCCCAGCTGAGCTGCCAGGAGAAGCAAACTGCACCTACTTCAAATTCTTCACCACGGGGGAAAATGCGCGCATCTTCCAGCGAACCACC…
	gi|226958323|ref|NM_011396.3| Mus musculus solute carrier family 22 (organic cation transporter), member 5 (Slc22a5), mRNA	AGAGCCCGCCCCGCCCTCAGGCCCTATGTAAAGTTGGCGGTGGCCGAGTCGGAGGCGTCGGTGGGAACTCACGAGCCTTGCACGCAGAGGCTCTCAGCGCCCCGTCTCCCGCGCCACGGTGTCCCCTTATTCCCATACGGGCGCTGTGGGAGGCTGAGGACGGCATGCGGGACTACGACGAGGTGACCGCCTTCCTAGGCGAGTGGGGGCCCTTCCAGCGCCTCATCTTCTTCCTGCTCAGCGCCAGCATCATCCCCAATGGCTTCAATGGTATGTCCATCGTGTTCCTGGCGGGGACCCCGGAGCACCGTTGCCTTGTGCCTCACACCGTGAACCTGAGCAGCGCGTGGCGCAACCACAGTATCCCGTTGGAGACGAAGGACGGACGACAGGTGCCTC…
yes	gi|237874240|ref|NG_012184.1| Homo sapiens lipoma HMGIC fusion partner-like 5 (LHFPL5), RefSeqGene on chromosome 6	TAGTCCCCAGGCAAGAATGAAGTCAGCTTTGGGAAAGGGCTGTTACTGTCTTTGTTTAAACTATAAACTAAGTTTCTCCCAAAGTTAGTTCAGCTTACGCCTAGGAATGAACAAGGACAGCTTGGAGGTTAGAAACAAGATGGAGTCACTTAAGTTAGATCTCTTTCACTGTCTCAGTCATAATTTTGCAAAGGTGGTTTCAGAATGAGGAGAAAACAAAGAAAATGACCCCCTTTTGAGCACTCCGTAGCTTTTATGGCACCTCTACCTGACAAAGTTTATGTAAAATGGAAATAACGTGGTCTTTGTGCACATTTACATTAAGGAAAAAGAGCCCTAAGGTTGACCTGCAAACTATAGAATTCCTAAGTCATCTTTTTCTCTATTTTTCTTTTCTGC…
	gi|260064036|ref|NM_001165915.1| Danio rerio solute carrier family 26, member 4 (slc26a4), mRNA	ATGGCGATACATCTTGTGGAGTACGAATGTAATCTCTTCATGATGGACGAGTGTTTTCACGAAAATGATTACCTTGTGTCACGACCTATCTACTCAAACCAAATCTTCGACCAGGTGCACGAGAGACGAAACCAAGAGACTCAGAGTTTGCAAGAACGACTGAGTAGAACTTTTGGACACACTGATAAATGGGCTGTTCAAAAGGTAAAGGGGCTTCTTCCAATCATGGAATGGCTCCCTAAATACCCAGTCAAGCAATGGTTACCGGGTGATGTCGTGTCTGGGGTCACCACAGGACTAGTATGCTGTTTACAAGGTGTGGCGTATGCATTGTTGACTTCTGTAGCACCGGTCTATGGACTCTACTCTGCGTTTTTTCCAATTCTCACATACTTTGTG…
	gi|282165753|ref|NM_001170647.1| Danio rerio transmembrane inner ear (tmie), transcript variant 1, mRNA	ATGAGACGCGGGAGAAGAAGAGGGAAAATGGCGATGGAGGGGCCTGGGAATCAGCCGCCATCCCTGGTCCCTTTGCTGATGAGCGTAACGGCGGTGTTGATCTCACATCATTTCTTTAACGCGGCGGCGCAGATACCAGACCCAGAGCTCCTGCCAACAGACCCTCCGAAAAAGCCAGACCCTGTCACCTCAGAAACAGTGGTGTTTTGGGGACTTCGATTATGGCAGGTTGTGGGCATTTTCTCCATGTTCATCTTAGCAATAATAATAACGCTCTGCTGCATCTTCAAATGCCGAATCCCACGGACGAAAAAAGAGATCGAGGCTCGGCACGCGCAAAGACTCGCTGCGAAAAAATATGCCAACACATTGGAGACGGTGCCTCCTCTCAATGAGCTG…
	gi|282721097|ref|NM_001170648.1| Danio rerio transmembrane inner ear (tmie), transcript variant 2, mRNA	ATGAGACGCGGGAGAAGAAGAGGGAAAATGGCGATGGAGGGGCCTGGGAATCAGCCGCCATCCCTGGTCCCTTTGCTGATGAGCGTAACGGCGGTGTTGATCTCACATCATTTCTTTAACGCGGCGGCGCAGATACCAGACCCAGAGCTCCTGCCAACAGACCCTCCGAAAAAGCCAGACCCTGTCACCTCAGAAACAGTGGTGTTTTGGGGACTTCGATTATGGCAGGTTGTGGGCATTTTCTCCATGTTCATCTTAGCAATAATAATAACGCTCTGCTGCATCTTCAAATGCCGAATCCCACGGACGAAAAAAGAGATCGAGGCTCGGCACGCGCAAAGACTCGCTGCGAAAAAATATGCCAACACATTGGAGACGGTGCCTCCTCTCAATGAGCTG…
yes	gi|28277519|gb|BC045324.1| Danio rerio myosin, heavy polypeptide 9, non-muscle, mRNA (cDNA clone IMAGE:2601894), partial cds	AGAAGTGAGTGAGGAAACTAGAGAGCAGACTGCCGATGAGAAAGCAGGAAAGTAGCACAAACTCAAGAGCCTGTCGGAAAGTTTGGTCGCATTCGTGTCATTCTCCGTGAAAGGTTGAAGATTTGAGGAAAGTTCTCGACGAACGGCTCCGGGAAAAACAGCCAAAATGTCAGACGCAGAGAAGTTCCTCTATGCCGACCGCAACACGATCAACGACCCTTTGGCTCAGGCAGACTGGGCCACTAAGAAGCTAGTATGGGTTCCTTCAGAGAAGCTGGGTTTTGAGGCTGGATCCATCAAAGAGGAGACTGGAGATGAGTGTCTCGTGGAGCTGGCTGACTCTGGCAAGAAGATCAAGGTGAACAAGGATGACATCCAGAAGATGAACCCACCCAAATT…
yes	gi|28277615|gb|BC045376.1| Danio rerio ATPase, Na+/K+ transporting, beta 1a polypeptide, mRNA (cDNA clone MGC:55540 IMAGE:2642288), complete cds	GTACGACTTTGTCCTTTTTTACAACATTAAGGAAGGGGACAACATCGCTGTGAAGTCCATAAGGCCCATTTAAACACCACCAAAAAGGGAACTAAATACCGAAAATGCCCGCAAATAAAGATGGTGACGGTGGCTGGAAGTCCTTTATCTGGAATTCTGACAAGAAGGAGTTTTTAGGACGCACAGGCTGTAGTTGGCTAAAAATCTTCATCTTCTACGTAATCTTCTACGGCTGCTTGGCTGGAATTTTCATTGGCACCATCCAGGCCATGCTCCTGACTCTCAGCAACTACAAGCCCACATACCAGGACAGGGTTGCACCCCCAGGATTATCACACTCCCCACGCCCGGACAAAGCCGAGATCAGCTACAATATCAACGACGAATCAACTTACATGC…
	gi|291190207|ref|NM_001173874.1| Salmo salar FXYD domain containing ion transport regulator 6 (fxyd6), mRNA	GAGAGACAGACAGACATAAAGTGATAGACATCAAGAGACAATTTGGAATCAATAAAAACAGAAGAAACATTGAGATTCTTCAACAAAGACTTTGGCAAACTACGTTCATGTTTTGCATTCTTAGAGCGCGACTCGACCAAGAACCCTTCGTGGACTGCAATTGAACAGTGTGAAGGCACAGATTATACAAATTGGAACAATAATAACGCTTTGAGAGAAGAAGCTGATCATTGTCGTTGATTGGATTGTGGTCAATCAATTTGTATCTTAAAGTCAAGATAATAGAAACAGTTACCATGGAAACTATTCTGTTCTTCCTCTTTTCACTCCTGGTGTACGTGGCTGCAGTAGCAGACCCAAGTGCCGAGGATGGTAAAAAGGAGAAGAAAGAGGTGGACC…
	gi|291291596|ref|NM_001174055.1| Xenopus (Silurana) tropicalis coiled-coil domain containing 50 (ccdc50), mRNA	TCGTTTCGTAAGAAAGCTTCTGCTGAGGGGAAACAGCCAGGCTAATCTCAGGGAAACCGTGGCCAGTGACTAGTTTACATGTAGCCAAAGCGCACTCCCTGCTCCAGGGAAGCCTCAGCCCAAACAGCTGGAAACACTATACTGAATGACTGCGAGAGAGCACATCCCAAACATGAGCGAAATCAGCATTGATCAGTCTAAGCTACCGGGAGTCAAGGAAGTTTGCAGAGATTTTGCAGTGCTGGAGGATCATAGTCTTGCGCACAACCTTCAGGAACAGGAGATTGAGCATCACCTGGCAACGAATATACAGAGAAATCGTTTGGTAAAGACTGACTTACAAGTGGCCAAGCAACTACAAGAACAAGAAGATCTCCGAGCACAAACCCAGATAAAAAA…
yes	gi|292611933|ref|XM_001924016.2| PREDICTED: Danio rerio myosin XVAa (myo15aa), mRNA	ATGCCACCAAAGAAAGCAGACAAAGCTGCACCTAAGAAAGGTGATAAAGGAAAGGGGGAAGCAAAAGAAGATGCAAAGCCAGCAAAAGATGACAAGAAAGGAGGGAAGGGAGGCAAAGAGCCTTCTAAAGGCAAAGGGAAAGAGGATCCCAAAAAAGGAAAAGGAAAAGGCAAACAAGCTCCTAGTGAATCCGAGGATGCCTCCGATGTGGAAAAGAGTGAGGTTGATGACAGTGAGGCAATGGATGAAGAGGAAATGCAAAGTGAGGACGATGGTGGAAAACGGGGGAAAGGGAAAGCCGCACTGAAGGGAGCATCAAAAGCTGTGGCCGTGAAGGCTGTAGGTAAGCCAAAACGTGGCCAAGCAGCAGATGTTAAGGCAGAAGAGAAGAAGCCCCAA…
yes	gi|292616616|ref|XM_001920605.2| PREDICTED: Danio rerio novel protein similar to human and mouse lipoxygenase homology domains 1 (LOXHD1) (LOC100150283), mRNA	ATGGGCTCCAAAGACAAGAAATCCAAAGACGAGGGCAAGAAGAAGAAGAAAGCGGAGAAGGAGGACTCTGAGCCAGAGGAGGATGATGAAGACTCGCGGAAGAAGAAGAAGAAGAAGAGCAAGAAGGGAAACGCAGACAGTGACGACGATGGCAAGAAGAGCAAAGACAAGAAGAAGAAGAAGAAGAAGAGCAAGACGGAGGATTACGTGGAGATTTATGAGAACGAGCTGAGGAACTACGAGCCCGAGAAGGTGGAGAACTATGAGGACGAGTACCACAAGAAGAAAGTGTATGAAGTGGTGACCATCACTGGAGATGTAAACGGAGCTGGAACAGATGCTAATGTGTTCGTGACGCTGTTCGGGGATTACGGCATCACTCCCAAACTACACCTGAGC…
yes	gi|295815588|gb|GQ485666.1| Danio rerio collagen type XI alpha-2 (COL11A2) mRNA, complete cds	GTGATTTGAAGCCTCTCTCTGCTCTCTCCGCTTTTCTGTTCTCTCAGACTCAATGGGGCTCTAGCAAAAGGGATTTCAAGCTGTAAAACTACATATTTATTACCCGAACCCTTCTTTCTATTTAAGTTTTGTACATAGCACAGATAACTTATTGAAGAACAAGTCAAACCAAACCCGTCAAAAAACTTGGGAACTATGGATATTCGGAAGAAGCGGAGGCCGTGGTGCATGGAGACCTCGTTTGTGCTCCTCCTGTGCCTTGCTATGGCACAAGCAGATCCAGTAGATGTTTTGCGGGTGCTGCAGTTGCCTTCCCTTCCTGAAGGTGTGCAGAAGGTTCCGGGTTTCTGTACCTCCCGACTGTCTGGGACTCCTGATCATGCCTACCGCATCACTAAA…
yes	gi|301617134|ref|XM_002937962.1| PREDICTED: Xenopus (Silurana) tropicalis radixin (rdx), partial mRNA	TGAGTGCGGCCAGCCAGTCCCTAGCCCCACAGGCTCCCGGGCAGCCATGTTGTGTAGCTGCCAGCCCTGACTCCAGCCCCATCCCTCTGCCCCCTCCCTCCGCTCTATCCTCCCTCCTCTCCTTCCTCCCTAGGGAGACTGCGCGGCCCCAGCCCAGACACAGCCGACATCCTCAAGAGCTGCCCGAGTAACGGAGCTAGCGGGAGGGAGGAGGCGCCTCAGCCCTCGGAGCCCAGGCCTTTCTACAGGCAAGGACCATCCATTTGTGTGAGAGAAGAAAGGCAGCCGCGAAAATGCCGAAACCGATCAATGTACGGGTGACCACCATGGACGCTGAGCTGGAATTTGCTATCCAGCCAAATACAACAGGCAAACAACTGTTTGACCAGGTGGTAAAAA…
yes	gi|301621406|ref|XM_002939990.1| PREDICTED: Xenopus (Silurana) tropicalis diaphanous homolog 1 (diaph1), mRNA	ATCCCATGCCAATGAGGCGTGCCTGGCAGCGGCTGCCACACTCATCTGGGTTGGGGGGAAGAGCCCGGCAGGGCCCGGAAGTAAGGGACACCCCAGCGCTGTGAGGGCTGCCATAGGAGCCCAAAGCACGACACTTGCCAGCTATTGGTGGAAGCAGCTTGTTCGCTTGAGCCGCTGTCCAGCAAGGCCCGGGGTTATAGCGACAGCATGGAACCGCCAGCCGGTGGAGGCGGATATGGAGGGGGACCCCCGCCACCTTCCAAGGGCAACAAGGAGAAGAAGAAGCCGAAGGGCCAAGATGAAGGTGGAGATGGCAAGTCCAAGAAATTTACCTTTAAGCGGCTGATGGTAGATGAGCTTGAACGATTTACCAGTATACGGATGAAGAAAGAAAAGGAA…
yes	gi|319655759|ref|NM_001098177.2| Danio rerio myosin, heavy polypeptide 9a, non-muscle (myh9a), mRNA	CAGCCAAAATGTCAGACGCAGAGAAGTTCCTCTATGCCGACCGCAACACGATCAACGACCCTTTGGCTCAGGCAGACTGGGCCACTAAGAAGCTAGTATGGGTTCCTTCAGAGAAGCTGGGTTTTGAGGCTGGATCCATCAAAGAGGAGACTGGAGATGAGTGTCTCGTGGAGCTGGCTGACTCTGGCAAGAAGATCAAGGTGAACAAGGATGACATCCAGAAGATGAACCCACCCAAATTCAGCAAGGTGGAGGATATGGCCGAACTTACCTGCCTGAATGAAGCATCTGTTCTGCACAATCTGAGGGAAAGATACTACTCAGGACTCATCTATACATATTCTGGGCTCTTCTGTGTGGTAATAAACCCATACAAGTACCTGCCCATTTACACAGAAG…
yes	gi|326663813|ref|XM_001919558.3| PREDICTED: Danio rerio myosin XVAb (myo15ab), mRNA	ATGCCAGCCAAAAAAGACTCAAAATCAGCAGCCAAGAAAGGAGGAAAACCAGAGCCAGAAAAAAGCAAACCAAAGGAAGAAGAAAAGAAAGGCAAAGAAGATAAGAAAGGAGCAAAAGATGACAAGAAGGGTGGAAAGGATGACAAGAAGGCAGGAAAGGATGATAAGAAGAAAGGAAAAGAAGAGCCACCCAAGGGTAAAGGAAAAGATGATGGAAAGAAGGGAAAGGATAAAGGCAAAGGAAAGAAAGAAGTTATTGAAACTGACGAGGGCTCAGATGCTGAGTTGATGGATGAAAACTTGAGCGAGGAGGATGAGGATGAAGAGTCAGATGCAGGCAAGAAAAAGCGTGGTGGAAAAGATGCTAAAGGTAAAACTGCAAAGGGAAAGTCCAAATCT…
yes	gi|326673789|ref|XM_678721.5| PREDICTED: Danio rerio diaphanous homolog 2 (Drosophila) (diaph2), mRNA	ATGACATCACCGTTTCTCCTCCTGAAGTCAAAGAGCGAATTGACACAGGCCTTCTCTCTGTTTGGGGGAGAACCACGGAAAGCCAAACACCGGAAAGAGCTTAAGTCTGCTGCAGCCCTGGGGCAGTGCTATAATGGCCGGTTAAGCACAGGACCGGGGGGCTGGCAGATTAACCATGGAGTGAGCAAACCTGCAGGACTTCCTGCTTTATGGCAGCTTCTCCATGGAGCTGTGCTCGTTAACACTCATCCCGCTCTACACAGCAGTTTTTATTTCACAGGCCCTCATTTCTATGTTGTCCCTTCCCTTCAACAGAACATACACATAAAAACATTGGCTGATGACATGCGGGACAGAATCACAAGTTTTCGAAAGCAAGGCATGAAGAAGGAGAAGCCT…
yes	gi|326674253|ref|XM_689729.5| PREDICTED: Danio rerio myosin IC (myo1c), mRNA	GCGAGAGGAAGCCCTGACGGCAGACTCTCAGGGCAGCTCAGTGTCCGGATACTTTCATTACAGACCAGACCTGGACACCATTTACACATCTAACAGCCTAAACAGACTCTCTTTTTGGCAAGGGAGCAGAAGCTGCAGTGAGGCGGATTGAAGCGCCTCTTCATTCACAGGCTGCTAGTGAGGAACGCCACTCGTACTAAGTCAAAGAAACACATCATGATGGAGCTGAAGATCCAGCTCATTCCCACAGGAGAAATCATTCTGCCTCCTGGGAAAAATGGAGAGTTTTACTGCCAAAGCTGCACAAAGGCTGTGGGCAGTGACGGAATCCGGGTCATGATGGAGAGTGCCCTGACAGCCAGGGACCGGGTGGGTGTGCAGGATTTTGTCCTGCTGGAG…
yes	gi|326675850|ref|XM_001333944.4| PREDICTED: Danio rerio estrogen-related receptor beta (esrrb), partial mRNA	TGACGAAGATCGTGTCTCATCTGCTGGTGGCGGAGCCGGAGAAGATCTACGCCATGCCGGACCCCACCATGCCCGAGAGCGACATCAAAGCGCTGACCACGCTGTGTGACCTGGCGGACCGCGAGCTGGTGGTGATCATCGGCTGGGCAAAACACATCCCCGGTTTCTCCAGTCTGTCTCTGGGCGATCAGATGAGCTTGCTGCAGAGCGCGTGGATGGAGATCCTGATCCTCAGCATCGTGTTTCGCTCTCTGCCGTACGAGGACGAGCTGGTGTACGCCGAGGATTACGTGATGGACGAGGAACACTCGCGCCTCACCGGCCTGCTGGACCTCTATCTGTCCATCCTTCAGCTGGTGCGCAAATACAAGAAGCTGAAGGTGGAGAAGGAGGAGTTCG…
yes	gi|326675937|ref|XM_677925.4| PREDICTED: Danio rerio protein tyrosine phosphatase, receptor type, Q (ptprq), mRNA	ATGAAAGAAAAACAAAAGTGTTTAAAAGGCTATCAGCTGCTTTCAGGAGGAGGTGTGGGATTTTGTAATGTTGTAAAGATGCTGGCATGGGCATTTGGAGTGGCAGAGGAGGCGTGTCTGAGGAATGTTGGTACGGGCTGCAAGGCTAAAAAGACTTTAGTGATTTACTTTAAGGATACGGTGTCGCCTGTGGGTACTGGAATTATGGGATGGAGCTCCATCGACAAAGTTTTGGCCTTGTTTTTGCAACTTCAGATTTTCAGTCTGACTCTTCAATATCCCAGAAGTCCGTCTTCCGTGCAGGTACAGGTGGCGTTTCGCTGTTTTCCTTCTCGGACAGCTGCTTTTTACACTCTTTCATTGGGCAACAAGAAAGAAGGTGCGTTCTGCTGGTCTGAT…
yes	gi|340007435|ref|NM_144900.2| Mus musculus ATPase, Na+/K+ transporting, alpha 1 polypeptide (Atp1a1), mRNA	ACGCAGGTTGCATATTTTAGGAAGTGAGGAGGAGGCACGGGCTCGAGCTGCGGCTGGGTCTGGGGCGCGGAGCCTCGGCGGGAGGAGGCGGACACGTGGCAGCGGCGGCAGCAGCGGCGGCAGCAGCGGCGGCCTCGGTCCGGGGCGCCGGCCGTCCTCCCTCTTTCCTCCCGCGGCAGCCCTAGTTCCCGCCTCTCGGCTCCCCCGGCTCCGCTCTCCCGGCCGGGAGCTGCTCTCTTCTCTTTCTAGTCTCCAGCAACAGGACCCGGCGCGGGGCCCGCAGCGCCGCCACCATGGGGAAGGGGGTTGGACGAGACAAGTATGAGCCTGCCGCTGTATCGGAGCATGGTGACAAAAAGGGCAAAAAGGCCAAGAAGGAAAGGGATATGGATGAGCTCA…
yes	gi|348505421|ref|XM_003440212.1| PREDICTED: Oreochromis niloticus tight junction protein 2 (zona occludens 2) (TJP2), mRNA	ATTCTTCACAACTTGTGGCCGATGTGCCACCGGAAACGCCTAACTAGTCGTAGTTTGGTTTGAATCCTCGGTACCAGTCTCGGACAGTTCAAAGTGCGTGATGCCAGTAAACGGAGGGGGGCTGCTCTCTCTGAGCAGATACGCTACTCAGTATTTAACAAACCCAGTCATGGAGGAGACCGTGTGGGAGCAGTACACCGTGACCCTGCATAGGGATTCGAAGATGGGCTTTGGCATTGCTGTATCAGGAGGGCGGGACAACCCAAACGAAGACACTGGCGAGACGTCCATCGTGGTATCTGATGTCCTGCAGGGAGGGCCGGCTGATGGATTGTTGTTTGAAAATGACAGAGTAGTGCAGGTGAACGCCATCCCCATGGATGGAGCCATCCACTCGTT…
yes	gi|348508892|ref|XM_003441939.1| PREDICTED: Oreochromis niloticus protocadherin-related 15 (PCDH15), mRNA	ATGGTTAGAATGCGCTTAACGGGGCCGCTGTCATGGGGCTGGTGCAAATGGTCAAGTGTAACGGGAATGGGAGTCCTGTATCTGCTGATGCTATCAACCTGCCTTGGCCAAGACACGGAAGAATGCCATGATGAAGTTGCGATCAGGGCTCTGCGGGGGCCATACCATCTGTTGCAGGACTCCTGGTCTCTGAAGATGGTTCTTTATGACTCTGGCTACTGGCAATATGAGGAATGTAAACTTTCCCGCTCGGGTCCTCCTGCTACCATAGTTGCCATCGATGAAGAAAGCCCCAATGGAACATTGTTGGTGGACAACATGCACATCAACGGTGTGGCTGAGGGTCCGGATCGAACCATCTCTCTGTCCCTGAGGGACAACAACGATCGCTGGGTCATT…
yes	gi|348513315|ref|XM_003444140.1| PREDICTED: Oreochromis niloticus potassium voltage-gated channel, KQT-like subfamily, member 4 (KCNQ4), mRNA	ATGTTAGGAAGTCCATCAAACAACGGCGGCATCAGGATGCTGGCGCCTCCGGCTCCGAACGACGAGAGGCGGGTAGAGTTTGTGGCTCTCACCGCCGTCCAGACGGAGAGAAGCGAGCCGTCCACTCCGGAGCGCGGACACCCGTCTCACCGCACGGGTCTGCTGGGCACCCCGCTGCCTGGACCGCCCGGACCTCGGGCCAACATGTCCGCTTCAAGCAAGCGCTACAGAAAGTTGCAAAACTGCCTGTACAACGTGCTAGAAAGACCAAGAGGATGGGCATTCATCTACCATGCATTCATTTTTCTTCTGGTGTTCAGCTGCTTAGTGCTGTCCGTGTTCTCCACCATCCCCGACCACCAGAAAGCCGCAAACCAAGGTCTCTTCATCCTGGAATTT…
yes	gi|348514767|ref|XM_003444864.1| PREDICTED: Oreochromis niloticus espin (ESPN), mRNA	ATGGTGGTGGAGGGTGACAAGACCCTGCTGGCCGCAAGGCAGGGGGACGTGCAGACTTTGAAAGTGCAATTAGCGGCAAATGCGCTGACCAGCGACGTCAAGGATGCGCTGGGAGCTTCGCCCGTCCACCACGCAGCCCGGGCGGGGAAGTTAGCCTGCCTGCGGTTTTTGGTGGAGGAGGCAGGGCTGCCGAGCGATTCTGTGGCAAATAACGGGGCAAGCCCGGCGCACGACGCAGCAGCAACCGGCAACCTGACATGCCTACAGTGGCTACTGACCCAAGGTGGATGTCGGCCAGAGGCCAGAGACAGTTCTGGTGCCACTGTTCTTCATCTCGCATCCCGCTTCAGTCACCATGAGATCACTGATTGGCTGCTGAAGAATGGTGAAGTGGACCCT…
yes	gi|37589632|gb|BC059420.1| Danio rerio ATPase, Na+/K+ transporting, beta 2a polypeptide, mRNA (cDNA clone MGC:73036 IMAGE:4787137), complete cds	GGCACTCCGCTCGGTTCACAAACGGGAAGAGCGAGAAAAACCGACCGACCGAGCCGCGATAAGACCCTCGCTCGCATCCATCAGCACAACCGGATCCGTCGCGTTTATTCCAAGCGGTTATAAAGGCGGAGCGCGCACCGAGAATCTACCGGAGACATGGCCAAAGAGGACGAGAAGAAGGAATCCGGGTCATGGAAGGACTTCTTCTGGAACCCGCGGACGCACGAGCTGCTCGGGAGAACGGCGAGCAGCTGGGGTCTGATTCTGCTGTTCTATCTGGTCTTCTACACGTTTCTGGCTGGTGTTTTCTGCCTCACCATGTATGTGATGCTGCTGACGCTCGATGATTATCAGCCCACCTGGCAGGACCGACTGGCCACACCAGGCATGATGATTCGG…
yes	gi|37589634|gb|BC059421.1| Danio rerio ATPase, Na+/K+ transporting, beta 1b polypeptide, mRNA (cDNA clone MGC:73037 IMAGE:4199782), complete cds	GTCAAGGTGGGCTTAGTGCTCCGGGAAGGGGTGTAGTTTTACAAAGGAGGCAAGAAAGGACACGCGAGGGAATTCGCTGCTCAAGTGGACAAACAAAACCTTACAGTACACCATGCCCGCTCAAAATAAAGACGACGGAGGATGGAAGAAGTTTGTATGGAATTCGGAGAAGAAGGAATTTCTAGGACGTACCGGCGGGAGTTGGGCAAAAATCTTCCTCTTCTATCTCATCTTTTATGGCTGTCTGGCCGGGATCTTTATCGGCACCATTCAGATTCTCCTCCTCACCCTGAGCGATTACAAACCCACCTGGCAGGACAGAGTCGCTCCTCCAGGTCTCACTCATTTCCCACGTTCAGACAAGTCTGAGATTGCCATTAACCTGGATGACGAGGTGTC…
	gi|37590834|gb|BC059467.1| Danio rerio calbindin 2, (calretinin), mRNA (cDNA clone MGC:73099 IMAGE:4201375), complete cds	GAGGAGTGCTTTAAAGACGGGACATTTCTTTCTTTGAGGAACAAAATCACAGAAGGCTGAGGAAACACCATAGGTATGGCGAATAAAGCACCAGAGCCCATTTCTCTGCATTTGGCGGAACTCACTGCCTCTCAGTTTCTGGACATCTGGAATAAATTTGATGCTGACGGCAATGGCTGCATTGAAGGGAAGGAACTGGAAAATTTCATCCGTGAGCTGGAGATTGCACGGAAAACTGCGGATCCTTCAAATGCTTCATTTAAAGACAGGATGAAAGAGTTTATGCAGAAATTCGATGAGAACGGTGATGGGAAGATCGAGATGTCAGAGCTGGCCCAGATCCTGCCGACAGAGGAGAATTTTCTATTGTGCTTCAGACAGTTTGTGGGATCCAGTGCA…
	gi|37956528|gb|AY261383.1| Mus musculus transmembrane proteinase serine 3 (Tmprss3) gene, complete cds	TCAAACTCATGATCCTCCTGCCTCAGCATCTGGAGAAAGCACATGGTGAAAGCACACCCCTTCAAACACCTCTCCAGCTGTTGTAATCAGCACAGTGTAGCCACTGAGGCTCACTCCTGCTGCAGTCTGCTCAAACCCCGTGTGTCTAGCTCTCACCCAGAACCGAAACGTGTCTGCTCTGCTGAGCTCATTCTGTCCCCGGTCCGTATCAGACAGGAAGCAAACTGGAATCCTTTCTGATATTGCAGATTCTCTGAGCTGCACCTCAGAATCCCTGGCCGCCTCTGGCTCCAGGCACAGGGATTTCCTAGGGGCACCCTCTCTCCTGGCTTTGAAGTCATGGTCGCCTATGACGAACTACCTAATCCTTATTTCACAGGACTAATGCTGTCCTGTCTT…
	gi|39795608|gb|BC064282.1| Danio rerio cyclin-dependent kinase inhibitor 1b (p27, kip1), mRNA (cDNA clone MGC:77582 IMAGE:7002450), complete cds	TGATGATCGTCTTGTCGATGTTTTTTTCGCTCATGCGGCCCGTCGTTGTGGATCGCGTTGGAGTAGCTCTGTAACAGCTGTGTTTTCGTCTCAAAAATGTCCAATGTTCGCTTGTCTAATGGCAGCCCGACGCTGGAGCGGATGGAGGCGCGACTGTCTGACCAACCGAAGCCGTCGGCATGTCGAAACCTGTTCGGGCCGGTGGATCATGAAGAGCTGAAGAAGGACTTCCAGCGGCAGCTCCGGACGATGGAGGACGCGTCGGCTGAAGCCTGGAACTTCGACTTTTCCACGCACACGCCGCGCGCCGACGGTAGATATCAGTGGGAAGCGCTGGATATTCGCTCGGTGCCCGGTTTCTACAGCCGATCGGAGCGGGGGAAGGGCTCCGATATTCAC…
	gi|402693308|ref|NM_001003749.2| Danio rerio aquaporin 4 (aqp4), mRNA	AGTCAGTCTGAGGAGGAATGACAAGCTGTGGAGCCCTGGACACATTCAGGAGGTGCGTGTCGTCTTGCTCATGCAATAACAGTATCATGGCAGCCTTTAAAGGTGTGTGGACTCAGGAATTCTGGCGGGCGGTTTCCGGAGAGTTTTTGGCCATGATAATATTCGTGCTGCTCAGTCTTGGATCCACCATCAACTGGGGAGCAAAACAGGAGAACCCTCCACCCGCCGACCTTGTCCTCATCTCCCTTTGCTTTGGCTTGTCCATCGCAACCCTCGTCCAGTGTTTCGGGCACATCAGCGGCGCCCACATCAACCCGGCCGTTACTGTGGCAATGGTTGCTACACGGAAGCTGAGTCTGGCGAAGGGTGTGTTTTATTTGTTGGCACAGTGTTTGGGGG…
yes	gi|40352935|gb|BC064702.1| Danio rerio ATPase, Na+/K+ transporting, beta 2b polypeptide, mRNA (cDNA clone MGC:73035 IMAGE:4145948), complete cds	GTCTCTCTCTCTCTCTCTCTCCCTCTCTCTCTGCGGAATGCGCACTGCACTGGCGGGTGAGCAGAGATTCGGGCGTTACAGTGGGATCGAGATCCTCTCTCACTCAGTCCTCGCTTGACTGCTCAGGTTTAGGCAGAGTGCCTTCGGAATCAATCTTAAGCAGTCTTTCATTTAAAAAAACTTTCTGTAGAGCCACAAAAGATCGTTTAACCCTTTCCACACAGTATTTAAGGATTGAATAGCTCTTTATTACTCTCAAAGAGAGTGCTAGCCCCGAGGAGTTGTCTCTGTGAGCGCACATTTAGTCCAGGAAAATGGCCAAGGATGACAAGAACGGCTGGAAGGAGTTCTTCTGGAACCCGAGGACCCGCGAGTTCTGCGGGAGGACCGCGAGCAGTT…
	gi|41053631|ref|NM_200859.1| Danio rerio solute carrier family 25 (carnitine/acylcarnitine translocase), member 20 (slc25a20), nuclear gene encoding mitochondrial protein, mRNA	GTGGGTGAAGGGTCGCTGAGAGACGCAGACGCTGCAGACTGACCGCTGAACCCCCCCGGTACTCCGCCGTTATTCTGCACGCTGCGGATCCCACACGCTCAGTCCTCCGGGTTTGAGACTCTCCGACAGAATCATGTCGAAGCAGCAGCCGATCAGCCCCATGAAGAACTTCTTCGCCGGCGGGTTTGGGGGAGTGTGCCTAGTGTTCGCCGGACACCCGCTGGACACCATCAAGGTGCGCCTGCAGACGCAGCCCAAACCCCGTCCTGGAGAAGTTGCGCAGTACGCCGGAACATTCGACTGCTTCAAGAAAACACTGGCCAAAGAGGGCGTGCGGGGTCTCTATAAGGGTATGGCGGCCCCCATCATTGGTGTGACCCCGATGTTCGCCGTCTGCTT…
	gi|41053813|ref|NM_200900.1| Danio rerio transmembrane protein 38A (tmem38a), mRNA	CACGGCGAGTCTCTTTAAGATCTGTTCATGCGGTAAGGTCAGAACATCATGGAGGTGTTAGATGTCCTAAATCTGGGCGAAATCGCCCAGTATTTCTCGAAAATGGCGATGTTTCCAGTTTTTGATGTTGCTTATTATATCGTGTCAATACTCTACCTCAAATATGAACCAGGTGCTGTGGAAGTGTCCCGCAGGAGTCCAGTGGCCTCATGGCTCTGTGCAATGCTATACTGCTTCGGGAGCTATATACTAGCAGACATCATGCTTGGCGTGTGTCCCATCGACTATTTCCATAACAATAGTCACATCCTCCTGGCCTCAGCTGTGTGGTACTTGATTTTCTTCTGCCCTCTTAACCTGTTCTACAAATGTGTGGCGTTCATGCCTGTGAAACTCGTG…
yes	gi|41055306|ref|NM_200393.1| Danio rerio immunoglobulin-like domain containing receptor 1a (ildr1a), mRNA	CACACAACTCCTGTATCTCCACACACACCTGCAGGAAGACCCGCTCGAGGAGCTGAAATGCTGATCTGACGGAGCTGCTCACCGGTACTGACACGCGCGCTGTTTCCGCTTCCGCTTGCCGGAGTTTCAGCAGATCATCATGATGAGGGGAATGATCAGGTGTGTGCTGCTGCTGCTGAGTGTGCTGATCTCAGATGTTATGTCTATCCAGGTGATTCTGACCAATCAGCAGATGAGCACGACTCTGTTCGCCACGGTGACGCTGCGCTGTGATTACTCCACCTCCGCTCAGCTGCAGAATGTTCTGGTCACCTGGGTTTACAAGTCCTTCTGCAAAGACCCTGTTCTGGACTACTACTCTGCAGCGTATCAGTCTGCTCTGCAGCTGGGTCAGAACCC…
yes	gi|41055765|ref|NM_200176.1| Danio rerio transmembrane protein 38B (tmem38b), mRNA	AGCTGTTGATCAGCTGGATTCATTCTGTGTGTCGGAGCATCTGCAGACTACAAGCGTCCAAAACCAAACATCCAAACACACCGGTAACCTAAACCGAGTCCACGGGCGCGCGGCCGACAGGATTAAAGCGCGTTCATGACGGAACACTGAAGCGGCTCAGTTATGGATGTGTTTGCGTTCTTCAATCTGAACGAGCTCGCATTTGGGCTGTCAAAACTGCCAATGTTCCCGTATTTCGACATGGCACATTATATTATATCCGTGATGAGTCTGAGGGAACAGCCAGGAGCGTTGTGTGTGTCTCAGCGGAGTCCTCTGGCCTGCTGGTTCAGCTCGATGCTCTACTGTTTCGGTGGAGCTGTTCTCTCTGCACTGATGCTGGCAGATGCTCCGGTCGCA…
yes	gi|41282142|ref|NM_131838.2| Danio rerio ATPase, Na+/K+ transporting, beta 2b polypeptide (atp1b2b), mRNA	GTCTCTCTCTCTCTCTCTCTCCCTCTCTCTCTGCGGAATGCGCACTGCACTGGCGGGTGAGCAGAGATTCGGGCGTTACAGTGGGATCGAGATCCTCTCTCACTCAGTCCTCGCTTGACTGCTCAGGTTTAGGCAGAGTGCCTTCGGAATCAATCTTAAGCAGTCTTTCATTTAAAAAAACTTTCTGTAGAGCCACAAAAGATCGTTTAACCCTTTCCACACAGTATTTAAGGATTGAATAGCTCTTTATTACTCTCAAAGAGAGTGCTAGCCCCGAGGAGTTGTCTCTGTGAGCGCACATTTAGTCCAGGAAAATGGCCAAGGATGACAAGAACGGCTGGAAGGAGTTCTTCTGGAACCCGAGGACCCGCGAGTTCTGCGGGAGGACCGCGAGCAGTT…
yes	gi|41393106|ref|NM_201473.1| Danio rerio solute carrier family 26, member 5 (slc26a5), mRNA	GGACAGTCGATGCTCTCGCTCTTTGCTCAATTCACCGACCTTGGTTGATTTTCAGGACGCAGGCGGTGAGAGACTGCTAACTTTCCAGCGTTCTTTGAAAACAGGAAGAGGAAGTAAAGCAAGAGCACGAGCGCATTCTCATAGGTCATCACAGCCTGACATGCCGGTGTTTCCACTGCAGCCATGGAGCACGTAACTGTTAGCGAGGAGCCGTCCGCTACACTAATGTACCATGTGGAACGACCCATATTCAGTGAAGCTTATATTGACTCAGAGCTTCTGCACAAGAGGAAGAAGACACCCAAACCCTATAAACTGAGAGTAGCAGAGCATCTCTGCTGTTCGTCTGAGAAAGTCAAGTCTGTTGTTTTTGGTTTTCTACCCATTTTAACATGGCTG…
	gi|42406380|gb|BC065944.1| Danio rerio ATPase, Na+/K+ transporting, beta 3a polypeptide, mRNA (cDNA clone MGC:76862 IMAGE:6963397), complete cds	GCGCCTAACATTTCAGCATGTCTAAAAAGAGCGAAAATCCAGCGGAGGGCAAGGAGCCCGAGAGCAGCTGGAAAGACGCGATCTACAACCCCCGGACCGGAGAATTGTTCGGCCGGACCGCGCGCAATTGGGGCCTCATCCTGCTCTTTTACTTGGTCTTCTATGGCTTCTTGGCTGCCATGTTTGTCTTCACTTTGTGGGTGATGCTTCAGACACTGAATGACGACACACCAAAGTATCGAGATCGTGTTGCGTCCCCAGGGTTGGTTATCAGGCCAAATTCTTTGAATATAGAATTTAACAGATCAGATCCTCTTGAATATGGCCAGTATGTCCAGCATCTAGAATCGTTTCTGCATCAATATAATGACTCAGAACAAGCCAAAAATGACTTGTGTA…
yes	gi|45387586|ref|NM_205579.1| Danio rerio myosin IIIA (myo3a), mRNA	TTCGGCACGAGCAAGTGTTCACACGCCACGACTGCCTCAACGGAGTCAATATGGACTTATTCAACAAAATGTTCAGCAATCATTTGAGGAAAGAGTGAGATCACTCGGGAAGATGTTTCCTCGCTCAGGGAAATCCATCATCTTTGACAGCTTTCCAGATCCGTCTGACACCTGGGAGATCATTGAGACTATTGGCAAAGGGACTTATGGGAAAGTTTACAAAGTGCATAATAAGGTCGATGGCAGCAAAGCCGCAGTCAAAATACTGGATCCGATCCATGACATCGATGAAGAAATTGAAGCTGAGTATAACATCCTGAAAGCTCTTTCAGACCATCCCAATGTTGTTAAATTCTTTGGGATGTTCTACAAGAAGGATGTCAAGACTGGAGACCAGCT…
yes	gi|46362441|gb|BC066590.1| Danio rerio ATPase, Na+/K+ transporting, beta 1a polypeptide, mRNA (cDNA clone MGC:77053 IMAGE:6959900), complete cds	GTCCTTTTTTACAACATTAAGGAAGGGGACAACATCGCTGTGAAGTCCATAAGGCCCATTTAAACACCACCAAAAAGGGAACTAAATACCGAAAATGCCCGCAAATAAAGATGGTGACGGTGGCTGGAAGTCCTTTATCTGGAATTCTGACAAGAAGGAGTTTTTAGGACGCACAGGCTGTAGTTGGCTAAAAATCTTCATCTTCTACGTAATCTTTTACGGCTGCTTGGCTGGAATTTTCATTGGCACCATCCAGGCCATGCTCCTGACTCTCAGCAACTACAAGCCCACATACCAGGACAGGGTTGCACCCCCAGGATTATCACACTCCCCACGCCCGGACAAAGCCGAGATCAACTACAACATCAACGACGAATCAACTTATCTGCCATATGTCAA…
yes	gi|46559751|ref|NM_131668.3| Danio rerio ATPase, Na+/K+ transporting, beta 1a polypeptide (atp1b1a), mRNA	GTCCTTTTTTACAACATTAAGGAAGGGGACAACATCGCTGTGAAGTCCATAAGGCCCATTTAAACACCACCAAAAAGGGAACTAAATACCGAAAATGCCCGCAAATAAAGATGGTGACGGTGGCTGGAAGTCCTTTATCTGGAATTCTGACAAGAAGGAGTTTTTAGGACGCACAGGCTGTAGTTGGCTAAAAATCTTCATCTTCTACGTAATCTTTTACGGCTGCTTGGCTGGAATTTTCATTGGCACCATCCAGGCCATGCTCCTGACTCTCAGCAACTACAAGCCCACATACCAGGACAGGGTTGCACCCCCAGGATTATCACACTCCCCACGCCCGGACAAAGCCGAGATCAACTACAACATCAACGACGAATCAACTTATCTGCCATATGTCAA…
yes	gi|47085960|ref|NM_213179.1| Danio rerio solute carrier family 20, member 1a (slc20a1a), mRNA	AAGGCTGAGAAAGTTTTAGAAAGCTGAGCGTTCATTGTTCACTGAATTTATTGACAACAACCCAGCAGAAGACATTCATCGTATTTGTACCATCAACACCTGCTAAGATCTAGTCCATAATGGATGTCTCAGTTTGTGTAGCCACTCAAAGCCAATCCAAAACCTTTACTGATATTAGTATATGTAGCTAACAGTTGCTTTTTACTTTCTGCTACGTTTATTTTCATTTGTAGAGACGATTTGATTTTTAGCTCATATCCTATCACTTTGCCTATTTATTTATTTATTTATTACGAAAATACCTCAATAATCCAAGCCAGTTGATTCTCGGTAGGCCAGAAGTGTTTTTCTCCAGAAATGGAATCCACTACATTAGCATCTCTAGCAGCTGTTAGTGTG…
yes	gi|47086850|ref|NM_212588.1| Danio rerio solute carrier family 20, member 1b (slc20a1b), mRNA	GAAACTTGAAAAACCATCTGCGCACAATGGTGTCAACAACTCTTGCCACGATAACAATTATGAGCACCCTCGTCGGGTATACTACAGGGCCTCTGACAGACTATATGTGGCTCCTGATCGTAGGCTTCATCATAGCATTTGTCTTGGCCTTTTCAGTGGGCGCTAATGACGTTGCCAACTCATTCGGTACGGCAGTAGGCTCAGGTGTAGTAACCCTTAGGCAGGCCTGTATTCTTGCTTCTATCTTTGAGACTCTGGGCTCTGTGCTGCTTGGAGCCAAGGTCAGCGAGACCATCCGCAAAGGCATTATCGACGTGACCATGTACAAAGACATTGAACATGTGTTGATGGCTGGCTCGGTCAGCGCTATGTTTGGCTCTGCTGTATGGCAGTTGGCTG…
yes	gi|47551324|ref|NM_214809.1| Danio rerio cadherin-like 23 (cdh23), mRNA	GGAATGACGACGACAAGATTATTGGCTAAAGTTGTACTTCAGCCCTGTTTTCAACAAGACTCAAGAAGTACTTTTTTATGGCGCACATTTGTAGTTCGTTTTTACAAAAAAATCCACCTTTGTCAGTTAGAAGTCAGTAGAGGTATAGAAGGCTTGCTGAAATAGCACGAAGATAATGACACCCGACAATCCTGCTCAGTCATGCAGCATTCAACTTGTTTTAAACTTGAAACCGCAACATGATGATGCGTGTGCGAGAGAGAGAGGAAAGAGAGAGAGCATTGAGTGCGCGCACGCGGAGAACCAGCACTCTCTCAGCAGCAGAACTAGCGCGCGCGCTCGCTCGGTAGGTCGGTCGGTCGGTTGTCAAGAGCGCACGGACCGGACTGATCAGGAGGA…
yes	gi|47937821|gb|BC071293.1| Danio rerio ATPase, Na+/K+ transporting, beta 1b polypeptide, mRNA (cDNA clone MGC:86581 IMAGE:6896300), complete cds	GGGTACGGCTCCATGTCAAGGTGGGCTTAGTGCTCCGGGAAGGGGTGTAGTTTTACAAAGGAGGCAAGAAAGGACACGCGAGGGAATTCGCTGCTCAAGTGGACAAACAAAACCTTACAGTACACCATGCCCGCTCAAAATAAAGACGACGGAGGATGGAAGAAGTTTGTATGGAATTCGGAGAAGAAGGAATTTCTAGGACGTACCGGCGGGAGTTGGGCAAAAATCTTCCTCTTCTATCTCATCTTTTATGGCTGTCTGGCCGGGATCTTTATCGGCACCATTCAGATTCTCCTCCTCACCCTGAGCGATTACAAACCCACCTGGCAGGACAGAGTCGCTCCTCCAGGTCTCACTCATTTCCCACGTTCAGACAAGTCTGAGATTGCCATTAACCTG…
	gi|50080167|ref|NM_001001947.1| Danio rerio deafness, autosomal dominant 5 (dfna5), mRNA	CTGGGCTTTTGTTTATAAGTGTGTCTACAGTCAAACAACCACGAGAAAAGACCACGCTGATCCTCAAAAGTCTTCTTGTCAGCATTGAAGATGTTTGCAAAAGCCACTAAGAACCTGCTCTCTGAGATAGACTCTGAAGGTTTCCTGATCCCAGTGTTGTGCCTGAATGACTCAGATGGTCTTAGTCCTCAGGCGCTGGTCATCAAGCGTAACCGATACTGGTTTTGGCAGCAACCCAAATACAAGCCAACAGACTTCAAACTGAGTGATGTTCTAGTTGGAGATCCCATAAATCCAGTTGTGGTTGAAACTGAATTTTTGACCTATAAAGGCAAAGTTATGGATACTAAAAGTGGAAGTGCTGTAGCAGAACTTGGGCCAGGGACCATTAATATAGGT…
yes	gi|50925331|gb|BC078647.1| Danio rerio ATPase, Na+/K+ transporting, beta 2a polypeptide, mRNA (cDNA clone MGC:86580 IMAGE:6906330), complete cds	TCGGTTCACAAACGGGAAGAGCGAGAAAAACCGACCGACCGAGCCGCGATAAGACCCTCGCTCGCATCCATCAGCACAACCGGATCCGTCGCGTTTATTCCAAGCGGTTATAAAGGCGGAGCGCGCACCGAGAATCTACCGGAGACATGGCCAAAGAGGACGAGAAGAAGGAATCCGGGTCATGGAAGGACTTCTTCTGGAACCCGCGGACGCACGAGCTGCTCGGGAGAACGGCGAGCAGCTGGGGTCTGATTCTGCTGTTCTATCTGGTCTTCTACACGTTTCTGGCTGGTGTTTTCTGCCTCACCATGTATGTGATGCTGCTGACGCTCGATGATTATCAGCCCACCTGGCAGGACCGACTGGCCACACCAGGCATGATGATTCGGCCAAAAGGAG…
yes	gi|51467746|ref|NM_001003823.1| Danio rerio coagulation factor C homolog, cochlin (Limulus polyphemus) (coch), mRNA	GGAATTACTTTATTTTTTGTGTATAAGCTTTTAAGGCTGAGGAAACGTCATCCTACACAAAATCTAAATCTTCATTAACCATGTCGTTGTGGTTTGCTGTCCTTCATGTTTTAGGTATTCTCTCTTTGAGCTGGTGCACTTCTGGATCTGAATTAAATGTTGCAACGCCGATTAGCTGTGGGACTCGTGCGGTGGATCTGTCAGACACACATCTGCTGGTGCTCTGTCCAGCAAACTGCTCTCTGTGGAGCCTCTCAGTGTTTGGTTCTGGAGTTTATGCCTCTATTTCCAGCATATGCGGAGCAGCCATTCACAGAGGAATCATAGGTCTGTCTGGTGGACCAGTGGAGGTTCACGGACTGCAAGGGAGGACAAACTACCTCAGCTCTTACGCTCATG…
yes	gi|51491869|ref|NM_131669.3| Danio rerio ATPase, Na+/K+ transporting, beta 2a polypeptide (atp1b2a), mRNA	TCGGTTCACAAACGGGAAGAGCGAGAAAAACCGACCGACCGAGCCGCGATAAGACCCTCGCTCGCATCCATCAGCACAACCGGATCCGTCGCGTTTATTCCAAGCGGTTATAAAGGCGGAGCGCGCACCGAGAATCTACCGGAGACATGGCCAAAGAGGACGAGAAGAAGGAATCCGGGTCATGGAAGGACTTCTTCTGGAACCCGCGGACGCACGAGCTGCTCGGGAGAACGGCGAGCAGCTGGGGTCTGATTCTGCTGTTCTATCTGGTCTTCTACACGTTTCTGGCTGGTGTTTTCTGCCTCACCATGTATGTGATGCTGCTGACGCTCGATGATTATCAGCCCACCTGGCAGGACCGACTGGCCACACCAGGCATGATGATTCGGCCAAAAGGAG…
yes	gi|51871608|ref|NM_001004110.1| Danio rerio myosin VIb (myo6b), mRNA	GTGCAATGGATGATGGGAAGCTTGTGTGGGCGCCCCACCCAACCGACGGGTTYCAACTGGGCATGATAGTGGACATCGGTGCRGATGCGCTGACCATTGAGCCCCTTCATCAGAGAGGAAAGACGTTCCTGGCTCCCATCAGTCAAGTGTTTCCCGCTGAAGACGATGTCAACAAACATGTTGAAGACAACTGTTCTCTTATGTATTTGAATGAGGCCACTCTCCTGAACAACATCCGCATCCGTTACAGCAAAGACATGATCTATACGTTTGTGGCTAACATCCTCATAGCTGTGAACCCGTATTTCGACATCCCTAAACTCTACTCTCCAGAGTCTATTAAGAGCTATCAGGGACGCTCTTTGGGGACTCTTCCCCCTCATGTCTATGCTATCGCGG…
yes	gi|51871610|ref|NM_001004111.1| Danio rerio myosin VIa (myo6a), mRNA	GTGAAATGGACGATGGAAAGCCGGTGTGGGCGCCTCACCCTACAGACGGGTTCCAGCTGGGCAGGATCATCGACATCAGTGCCGATAGTCTGACCATCGAACCTCTCAACCAGAGAGGAAAGAACTTCCAAGCTCCCGTGGATCAAGTCTTCCCTGCTGAGGATGATGTCAACAAACATGTCGAGGACAACTGCTCGTTGATGTACTTGAATGAAGCCACGCTTCTGAATAATGTCCGTGTGCGCTATAGCAAAGACAAGATTTATACGTTCGTGGCCAACATCCTGATTGCTGTGAATCCATATTGTGAGATTCCTAAGCTGTATTCTCCAGAGACCATTAAACAGTACCAGGGCCGATCGCTGGGCACGCTGCCTCCACACGTCTATGCAATTGCGG…
yes	gi|51949768|gb|AY737278.1| Danio rerio sarcoendoplasmic reticulum calcium ATPase (serca) mRNA, complete cds	ATGGAGAACGCACACACCAAGGAGACACCAGAATGCCTGGCCTACTTCGGCGTGAGCGAGTCCACAGGCCTCACACCAGAACAGGTCAAGAAGAACCAAGCCAAGTACGGATTCAACGAGCTGCCAGCTGAAGAAGGTAAGAGCATCTGGGAGCTGGTGGTGGAGCAGTTTGAAGATCTGTTGGTCAGGATTCTGCTTTTGGCCGCCTGCATCTCTTTTGTACTGGCCTGGTTTGAGGAAGGTGAGGAAACAGTCACTGCCTTCGTCGAGCCCTTCGTTATTCTCCTCATCCTTATCGCCAATGCAGTGGTTGGAGTATGGCAGGAACGCAATGCGGAGAGTGCCATTGAGGCTCTGAAGGAATATGAGCCAGAGATGGGCAAAGTCTACCGCTCTGAC…
yes	gi|53605|emb|Y00305.1| Mouse MBK1 mRNA for mouse brain potassium channel protein-1	CTGATCTTGCAGCGCCCAGAAATGGACCGAGCGAACCTGCGGCCGCACGCTCCCTGCCCCACTCGGAGCTGCTGAAGGCTCGCGGCGCGCCGCGGAGAGAGGTCCGTTCTGTGGTAGCGCAGGTTACCGGAGAGCCATGTAGAGCCAGGCTTTGAGCCGCCCGCCTCCCTCGGGATCGAATCAAGGGCTCCCGTAGTGTTCAGAGGGGGGCGAGAGTGCAGCTTATCGCCATTTGCTTGGGTGATTCCGGAGAAGGTGGCCTTTTTGTCTTTCCACCCCGCATCCTCCGGGACTCCCTTCCCCAGAGAGAGGACAGCGTCTCCAGGTTGCTTGCACCGTGTGAGGATGGGGGTAGGGTACGGACGTTTCCTCCGTAGCTGCTCGATAAAACGATCGGAC…
yes	gi|56118890|ref|NM_001008062.1| Xenopus (Silurana) tropicalis myosin IA (myo1a), mRNA	GTGACTCTTGCTGCCAGTCACCATGGACAGCTCTTGCTGACTACACTTCGGGCTTTGTTCTGAGAAGCACTGGGTTTTTCTGGGACTCCAACGCAGAACCTGGACATATAACAAGACCACAAAGCCCTGCTGCCTGTGAGGTCTGCAAACATGGACTTCAAATCGTCCTTCATGGATGGAATGGTGGGGGTTGGGGACATGATCCTTCTAGAGTCCCTCTCTGAAGAGTCGCTTCTAGTGAACTTGAAGGAAAGATTCAAAAGTGATGAAATCTATACATATATAGGAAATGTGGTCATTTCAGTGAATCCTTACAAGTCGCTCCCCATTTATAGCCCAGAGAAAGTGGAGGAGTACAGGAACTGCAATCTGTACCAGCTGAAGCCACACATATATGCT…
yes	gi|57012337|ref|NM_001008791.1| Mus musculus whirlin (Whrn), transcript variant 2, mRNA	TGTGCGCCCGGGCGGCGTTGGGGCGCGGGGGCCCGGGCTGCTGCATGGTGGGCGGCCCGGGACATGCCCCGCACCCCCCGCCGGACGCCCGCGTGGCTCCTCTGGCTGCGACTGCTCCGGACTCTGAGCCTAGATTGACCGGCGCCCTAACTTCTTTCTGACTTTGGGGTCCCCCAGCCCTAGAGGAACGGGCATCTCGGCTGGGGGAGCCCCGGACATGGTGTGACGGGGCGGGCGGCGTGGCTGCGCCCCCCACTGCGGCCACGCACGGTCCCCGCGCCTTCCGGCATGTAGCTGCTGTTCTCGCTCCCCCCGGCCTCCAGCCGCAGTCTCCACGACCTCCGGCCTCCAGGCGCCAACTCTTTGTCCCCCCAGGATCCCGCCGCGGTCCTCAGGATT…
yes	gi|57012339|ref|NM_028640.1| Mus musculus whirlin (Whrn), transcript variant 1, mRNA	TGTGCGCCCGGGCGGCGTTGGGGCGCGGGGGCCCGGGCTGCTGCATGGTGGGCGGCCCGGGACATGCCCCGCACCCCCCGCCGGACGCCCGCGTGGCTCCTCTGGCTGCGACTGCTCCGGACTCTGAGCCTAGATTGACCGGCGCCCTAACTTCTTTCTGACTTTGGGGTCCCCCAGCCCTAGAGGAACGGGCATCTCGGCTGGGGGAGCCCCGGACATGGTGTGACGGGGCGGGCGGCGTGGCTGCGCCCCCCACTGCGGCCACGCACGGTCCCCGCGCCTTCCGGCATGTAGCTGCTGTTCTCGCTCCCCCCGGCCTCCAGCCGCAGTCTCCACGACCTCCGGCCTCCAGGCGCCAACTCTTTGTCCCCCCAGGATCCCGCCGCGGTCCTCAGGATT…
yes	gi|57524459|ref|NM_001004642.1| Danio rerio immunoglobulin-like domain containing receptor 1b (ildr1b), mRNA	GGGGATGGGGGAGGGGGATCAGACAGAGCAAAGGTGTGTTTACACTACGGACTCGAGAGAGAGAGAGAGAGCAGAGGCAAATAACAAGTTTTCTGGATGTGCTTCCGTCAAATGTTATCGTTGACTTGATGACAAGCGTATTTATAAGTCTATAGTAGTTACGATAGGATTTAGCTGTCTTTGGAAAAACCCGGTAAAGGACTAAAAACTACAGTGTAACTGGGAAACATGAAACAAAAACTGCGGCTCAAGGTGCTTGTGCTTCTACTCTGCGTATTTCCAGAAGAGATTTTCTCTATCCAGGTTACTGTTCCTGAGACAGAGAGACACACAATGCTGTTTGGTTCTGTCACTCTGCGCTGTGATTATTCCACCTCTGCAAGCCAACAGGATGTTTTG…
	gi|57525628|ref|NM_001003624.1| Danio rerio diaphanous homolog 3 (Drosophila) (diaph3), mRNA	GGGGACCTATTTCATTTCTGCTCTAGTTTTTACGAACACGGACAGCAAACACGCTTTTCTGATACTGGCTTTTTGCATCACAGGAGTGTTTTTTTAAAAACATTTACATCAATGTACGGTTTGAAAAGAGGTGTTAGTGACATCTAAGGAGCTGGCAATTGGATTACCGTCGTTAGCCGATTTATTAGACAACAACTAACTTAACTTACTGTCAAGGGGCGCTCCTCGTGCACGTTCACCCGCGAGTCAGCTTACTCCGTGCTCGCGCTTGTCTCTTTCATCGGTCAACCTCAGAGGCATAATGAGCCAGTAAACACGGAAACTTCGTAGAGATAGTTTTATAGCTTCACCTAAATATGGACAACTACCGCCAACCAAGATATGAAGGCTCGAGTCAAG…
yes	gi|57526157|ref|NM_001008793.1| Mus musculus whirlin (Whrn), transcript variant 4, mRNA	TGTGCGCCCGGGCGGCGTTGGGGCGCGGGGGCCCGGGCTGCTGCATGGTGGGCGGCCCGGGACATGCCCCGCACCCCCCGCCGGACGCCCGCGTGGCTCCTCTGGCTGCGACTGCTCCGGACTCTGAGCCTAGATTGACCGGCGCCCTAACTTCTTTCTGACTTTGGGGTCCCCCAGCCCTAGAGGAACGGGCATCTCGGCTGGGGGAGCCCCGGACATGGTGTGACGGGGCGGGCGGCGTGGCTGCGCCCCCCACTGCGGCCACGCACGGTCCCCGCGCCTTCCGGCATGTAGCTGCTGTTCTCGCTCCCCCCGGCCTCCAGCCGCAGTCTCCACGACCTCCGGCCTCCAGGCGCCAACTCTTTGTCCCCCCAGGATCCCGCCGCGGTCCTCAGGATT…
yes	gi|5758952|gb|AF170284.1| Rattus norvegicus connexin 30 mRNA, complete cds	AAGGGTTCCAGTTCACCTCACACGGGGACTTGAGACCCAGGAGACTGATCTATCAACCCAGGTCATACTGGTGGCTGTTATTGAAAGGTGACATTCCCACTGCCACCCTAAACAGAGCAGCAGGGCAGGGCCACCACCACTAACACTGCTGACTGCCAGAGGAGTAGAAGGGAAAGCCAGAAGTCCTTGAGGAGGGATTTTGCAGTGGTTCTTGGACTGGACGACGCACTGGAAGTCCTTGGGAACGAGACTCAGGAGCGTGCGCAATGGACTGGGGGACCCTGCACACTGTCATCGGCGGCGTGAACAAGCACTCGACCAGCATAGGGAAGGTATGGATCACGGTCATCTTCATCTTCCGAGTCATGATCCTCGTGGTGGCCGCCCAGGAAGTGTGGG…
yes	gi|57862815|ref|NM_001008792.1| Mus musculus whirlin (Whrn), transcript variant 3, mRNA	TGTGCGCCCGGGCGGCGTTGGGGCGCGGGGGCCCGGGCTGCTGCATGGTGGGCGGCCCGGGACATGCCCCGCACCCCCCGCCGGACGCCCGCGTGGCTCCTCTGGCTGCGACTGCTCCGGACTCTGAGCCTAGATTGACCGGCGCCCTAACTTCTTTCTGACTTTGGGGTCCCCCAGCCCTAGAGGAACGGGCATCTCGGCTGGGGGAGCCCCGGACATGGTGTGACGGGGCGGGCGGCGTGGCTGCGCCCCCCACTGCGGCCACGCACGGTCCCCGCGCCTTCCGGCATGTAGCTGCTGTTCTCGCTCCCCCCGGCCTCCAGCCGCAGTCTCCACGACCTCCGGCCTCCAGGCGCCAACTCTTTGTCCCCCCAGGATCCCGCCGCGGTCCTCAGGATT…
	gi|58332527|ref|NM_001011338.1| Xenopus (Silurana) tropicalis grainyhead-like 2 (grhl2), mRNA	TACCAGTAGCTCTAGTTCTGCCATCTCTTTCCCCTTGCACACTCCACACACCTTTACCTGCACAGACTTGAAAGTCCAGTTCCACCAGGGGAGCCTGGAGAAGATAAAGAGAGAGTTCATTGGATCAAACATGTCACAAGAGACGGACAATAAACGACTTGTGGTCTTGGTTCCAAATGACGCTGTGTTTAACCCTCGCCGTGCCTACACCAGTGAAGATGAGGCCTGGAAATCATACCTGGAGAATCCCTTAACGGCCGCAACAAAGGCAATGATGAGTATAAATGGGGATGAGGAAAGTGCAGCGGCCATTGGACTATTGTATGATTATTACAAGGTTCCAAGAGAGAAAAGGTTGTTATCGTTAAATAAAATAAACGAAGGCCATGAAGATCAGGA…
yes	gi|60279654|ref|NM_001012482.1| Danio rerio protocadherin 15a (pcdh15a), mRNA	GAGAGAAGGTTGAATGAGGGTTGTGTGAGGTGGGCTGTACTBTAACTCGAGCTGTCATTCTACTTTCTATCGTTACTTGAGGACTAACCAACACCGTCCTGGATCCGACCTGCTCTTAAGCGTTTAAGGAGAATCAGTAAGAAGTAAAATTACCGGTTCTCTGGCGGTCCGTCCTCGTCAGTGAAAAAGACACATACCTACTGCAACTGATGGGATTCGTTGCGTGGGTCTGTCCGGGGAGACTCAGCTTGGATTTTAATCCGACATGGTGGGTTAACGTTTGAGTGAAACGGAGACCGTCCGGTAAATTCCTGACAGGAGGAATGAATGATTCCCGCGCGGCGCGTGAGTGAAAAACGCTCGCGTAACTGTTGCTGTGAACGGCGGTCTGCGGGAACA…
yes	gi|60550978|gb|BC091624.1| Xenopus tropicalis gap junction protein, beta 6, 30kDa, mRNA (cDNA clone MGC:97837 IMAGE:6992514), complete cds	GCGAGAGAGAGAGAGGGAAGGATCCCATAGCTGGTGTTTTCCCTGAGAGACCGGTGCTGGTGAGACCCCCGGCAGTCGCAGCGACAGAAAACAGCACCCAGAGACCTCCATTTGTTACGATGGATTGGGGAACGCTCTATGAGGTTATTGGCGGAGTGAACAGACATTCTACCAGCATTGGCAAGATCTGGCTTTCGGTTCTCTTCATCTTCCGCATCATGATCCTTGTTGTGGCTGCCGAGAGCGTGTGGGGGGATGAGCAGTCGGATTTCACCTGCAACACCTTACAGCCCGGATGCAAGAATGTCTGCTATGACCATCATTTTCCAGTTTCTCACATCAGGTTGTGGTGCCTGCAGCTTATATTCGTTGCCACCCCTGCCCTTTTGGTAGCCATGC…
yes	gi|62122932|ref|NM_001014365.1| Danio rerio eyes absent homolog 4 (Drosophila) (eya4), mRNA	GGGGGTGCTCACGTTAACTTCAGGATCAGCAGTTAAAGCGGAAAACACGGCTAGTGCAAGACCGCGCTCCTCGGAGTTTGGCTATAGTGCGGATCTGTTGGTTGGAGCGTTCCGCTCCGGTGCGGCCAGTGCAGCTCTCATGAACTTAGGGAGGACTTCACTGACAGCGCGTGCACTGACTGGCGCGAGCTGTTCCTCGCGCTTCACGCAGCTCGACCACTTGAATATTTTTGGATGAGCATGTCAACACAGTGAAAGGGAACGGACCTTCTGGAGAGTTTGAAAATCGTTGCAACGCACAACTCATAAGAGTGTCTGGACTGTAGCTTTGTGGAGTGGAAATTCAACTGATGGAGAATACACAGGATCTGAATGAACAGAGCGTGAAGAAATCCACCA…
	gi|62955338|ref|NM_001017685.1| Danio rerio connexin 35.4 (cx35.4), mRNA	ATTATAGCCGTTCAATAATAAGAGACGGGGAACAGCTAACGTTGCTGATTCTTTATTCGACAGATTAAGTGTCGGAGAGGATCAGAAGACGTGTTCAGAGGACACCAGAGTGAGCTGGCCTTTCTCTGAGCCATGGACTGGAAGACTTTTCAAGCCCTGCTCAGCGGGGTGAACAAATACTCCACTGCATTCGGCCGGATATGGCTCTCAGTGGTTTTTGTGTTCAGGGTCATGGTTTATGTCGTAGCGGCAGAAAGAGTTTGGGGTGATGAGCAGAAAGACTTTGACTGCAACACCAAGCAGCCGGGCTGCGCAAACGTCTGCTATGATTTCTACTTCCCCATTTCCCACATAAGACTATGGGCCCTGCAGCTCATCCTCGTCACGTGTCCATCACTA…
yes	gi|66392151|ref|NM_131278.1| Danio rerio POU domain, class 4, transcription factor 3 (pou4f3), mRNA	ATGATGACCATGAACGGCAAGCAGCACTTCTCCATGCACCCTGCGCTGCACCCGAGCTCCGAGGGCATGCGGCGGGTGTGCCTACCTGCCCCGCAGCTCCAGGGCAATATATTCAGCGGCTTTGATGAGAGTCTGCTGGCCCGCGCTGAAGCTCTGGCGGCGGCTGACATCGTGTCTCACGGCAAGAGTCACCCTTTCAAGACGGACGTCACCTACCATACCATGAGCAGCGTGCCCTGCACCTCCTCTTCGTCCACAGTGCCCATATCTCACCCATCATCCAACCTCCCGTCGCATCATCACCACCACCTCAGCCACCAGACCCTGGAGGGGGACCTACTCGACCACATTTCCTCGAGTTTATCGGTCAGCGGCATGGGGGCGCCGCCGGATCCATCG…
yes	gi|66911322|gb|BC097048.1| Danio rerio ATPase, Na+/K+ transporting, beta 2a polypeptide, mRNA (cDNA clone IMAGE:7013067), complete cds	ACTCCGCTCGGTTCACAAACGGGAAGAGCGAGAAAAACCGACCGACCGAGCCGCGATAAGACCCTCGCTCGCATCCATCAGCACAACCGGATCCGTCGCGTTTATTCCAAGCGGTTATAAAGGCGGAGCGCGCACCGAGAATCTACCGGAGACATGGCCAAAGAGGACGAGAAGAAGGAATCCGGGTCATGGAAGGACTTCTTCTGGAACCCGCGGACGCACGAGCTGCTCGGGAGAACGGCGAGCAGCTGGGGTCTGATTCTGCTGTTCTATCTGGTCTTCTACACGTTTCTGGCTGGTGTTTTCTGCCTCACCATGTATGTGATGCTGCTGACGCTCGATGATTATCAGCCCACCTGGCAGGACCGACTGGCCACACCAGGCATGATGATTCCAACA…
yes	gi|7406949|gb|AF159856.1| Mus musculus N system amino acids transporter NAT-1 mRNA, complete cds	GCCTGGAGCAGAGCGGATCTCACCCTCTGGAACGGAGTGTGCTGAACGTGCCCACCACGAGGCCAGATACCTGACTGTCAGTGTGAGAGCAGTGTTCTGGGGTGGTCTCTGAGCCATGGAGATACCCCGACAGACAGAGATGGTGGAGCTGGTGCCCAATGGCAAACACTTGGAGGGGCTTCTACCAGTGGGCGTGCCTACAACAGACACCCAGAGGACTGAAGACACCCAACACTGTGGAGAGGGCAAGGGCTTCCTTCAGAAGAGTCCCAGCAAGGAGCCACACTTCACCGATTTCGAGGGGAAGACATCATTTGGGATGTCAGTGTTCAATCTCAGCAACGCCATCATGGGCAGTGGAATTCTGGGGCTCGCCTACGCCATGGCCAATACGGGCAT…
yes	gi|854275|emb|X78874.1| M.musculus mRNA for Clcn3	GCTGGAGTGGGCGGAGGCGTGAGAACCGCGTTACTTTCCTCCCGAGGTGGAGAGAGACTGCTCCTGTAGTCCTTGGAGAGCGCAGTGAGCCTCCAGTCGGGGCAGAGGCGGGTTGGTTTGAGGGCCCGCTGGAGCCGAGGATTGAACAACACCCTGAAACCAGCCTCCGCCGGTCCGACCTGGCCGCCTTTACGTAACCTCTCCTGAAAGCCGGTAGCAGTAAAGTCCGCCGGGGTGGCCACCCGGCAGCGGTGTCCCGGTGAAGCTCCCGGGGCGGCTGGCGCGCGATCGCAAGCAGATGCGGGGTCCACAGGCAGCGCAGCCACCAGCCGCCCAGCTTGCTATGCCTCTGAGCTGCAAGGAACTCATTATACAATGACAAATGGAGGCAGCATTAAT…
yes	gi|85861248|ref|NM_178405.3| Mus musculus ATPase, Na+/K+ transporting, alpha 2 polypeptide (Atp1a2), mRNA	AGAAGGGGAAGGCGGGAGTGAGGGGGAGAGGGACCTATTTAAAGCTACCCTGTTGCTCAGACTGTCTCTGTCTGTCTGCCAGGGTCTCCAGCTGCCCCAGACAGGCGGTGTGGTCTTGGGATCCTCCTGGTGACCTTTCCAGCCTAGGTCCCCTCAGCCACTCTGCCCCAAGATGGGTCGTGGGGCAGGGCGTGAGTACTCGCCTGCTGCCACCACTGCGGAAAATGGGGGTGGCAAGAAGAAACAGAAAGAGAAGGAGCTCGATGAGCTGAAGAAGGAGGTTGCCATGGATGACCACAAGCTGTCCTTGGATGAGCTGGGCCGAAAATACCAAGTGGATCTGTCTAAGGGCCTCACCAATCAGCGAGCTCAGGACATTCTGGCTAGAGATGGACCCAA…
	gi|8600848|gb|BE138348.1|BE138348 ug51f01.y1 Barstead bowel MPLRB9 Mus musculus cDNA clone IMAGE:1545913 5' similar to SW:NTCH_RAT P28570 SODIUM-DEPENDENT CHOLINE TRANSPORTER ;, mRNA sequence	AATTCGTCGACATCATGCCTCCATGGTGATTGTCTTCTACTGCAACACTTACTACATCATGGTGCTGGCCTGGGGCTTCTATTACCTGGTCAAGTCCTTTACTACCACTTTGCCATGGGCTACATGTGGCCACACCTGGAACACTCCTGACTGTGTGGAGATCTTCCGCCATGAAGACTGTGCCAATGCCAGCCTGGCCAACCTCACATGTGACCAGCTTGCTGACCGCCGGTCCCCTGTCATCGAGTTCTGGGAGAACAAAGTATTGAGGCTCTCCACGGGGCTGGAGGTTCCAGGAGCCCTCAACTGGGAGGTGACCTTGTGCCTGCTGGCCTGCTGGGTGCTGGTCTACTTCTGTGTGTGGAAGGGGGTCAAGTCAACAGGAAAGATCGTGTACTT…
yes	gi|90093338|ref|NM_001039929.1| Danio rerio Usher syndrome 1C (autosomal recessive, severe) (ush1c), mRNA	GACTGACAGGACGGGCAGACACATAGCAAGACGACCAACGGACTGAAAACACCGCCTGTTCACCATGGAAAGAAAAGTGGCCAGGGAATTTCGGCATAAGGTGGAGTTGCTTATTGATAATGAAGCAGAGAAGGACTACCTTTATGATGTTCTTCGCATGTACCATCAATCCATGGACCTGCCTGTCCTTGTTGGTGACCTGAAGCTGGTAATAAATGAGCCCAAACGCCTTCCTTTGTTTGATGCCATCAGACCCTTGATTCCTCTGAAGCACCAAGTGCAGTATGACCAGCTCACGCCCAAGAGATCCAGGAAGTTGAAGGAAGTTCGTCTGGATCGCACACACCCCGAGGGTCTGGGTTTGAGTGTTCGAGGAGGACTGGAGTTTGGCTCTGGCCT…
