# Supplementary material for: Saccular Transcriptome Profiles of the Seasonal Breeding Plainfin Midshipman Fish (Porichthys notatus), a Teleost with Divergent Sexual Phenotypes
Source: PLoS One. 2015 Nov 11;10(11):e0142814. doi: 10.1371/journal.pone.0142814 (PMC4641692; doi:10.1371/journal.pone.0142814)
Supplement: S2 Table — (XLSX) [file pone.0142814.s002.xlsx]

## Sheet: merged-expr-kallisto.txt
	Summer (reproductive)			Winter
ID	Type 1 Male	Female	Type 2 Male	Female	Annotation			Kallisto analysis of relative expression levels for
combined_assembly_c48837	1.42574	0.6254	3.1097	0	zz-type zinc finger-containing protein 3			all assembled transcripts.
combined_assembly_c62359	0	6.40761	3.18608	0	zwilling a
combined_assembly_c123	7.40483	6.49625	32.3016	4.2139	zwilling a			Data are given as transcripts per million reads (TPM)
combined_assembly_rep_c56321	0	3.72687	11.1188	3.62625	zonadhesin variant 6
combined_assembly_c63499	0	2.78804	6.2384	0	znf654 protein
combined_assembly_rep_c78378	0.423947	1.22947	9.92687	1.44755	znf131 protein
combined_assembly_c47430	0	4.45407	4.42943	0	zinc-binding protein a33-like
combined_assembly_rep_c7274	2.13495	2.80949	0	0	zinc-binding protein a33-like
combined_assembly_c30058	0	3.47842	6.05355	11.8457	zinc-binding protein a33-like
combined_assembly_c22869	1.32374	2.61296	6.3519	5.08482	zinc-binding protein a33-like
combined_assembly_c66680	2.55409	1.12035	5.57076	0	zinc-binding alcohol dehydrogenase domain-containing protein 2-like
combined_assembly_rep_c22001	15.3802	12.3904	6.22164	1.20831	zinc-binding alcohol dehydrogenase domain-containing protein 2-like
combined_assembly_c37332	2.10261	9.22307	18.3441	0	zinc transporter zip13-like
combined_assembly_rep_c68037	3.54312	7.38238	10.8191	26.4639	zinc transporter zip13-like
combined_assembly_c830	4.32536	5.45479	7.54729	0	zinc transporter zip13-like
combined_assembly_c61601	0	8.30076	8.25485	0	zinc transporter zip1-like
combined_assembly_c29986	4.24812	13.0441	7.41251	0	zinc transporter zip1
combined_assembly_rep_c54337	2.70335	4.52988	3.53779	0	zinc transporter slc39a7 precursor
combined_assembly_c47631	2.16831	1.14136	2.64843	1.48072	zinc transporter slc39a7 precursor
combined_assembly_c59230	0	0.74843	1.86072	0.728222	zinc transporter 9-like
combined_assembly_c29224	6.99691	8.44027	9.91969	1.49316	zinc transporter 8-like
combined_assembly_c46469	13.8772	0	24.2142	0	zinc transporter 6-like
combined_assembly_c42104	0	3.06062	13.1893	0	zinc transporter 6-like
combined_assembly_c41452	1.16943	1.02594	15.3039	0	zinc ring finger protein 3-like
combined_assembly_rep_c44614	0	1.92228	8.60242	0	zinc ring finger protein 3-like
combined_assembly_c63340	1.75908	2.05765	1.5347	0	zinc ring finger protein 3-like
combined_assembly_c38430	0	4.29687	6.40965	0	zinc phosphodiesterase elac protein 2
combined_assembly_c63660	0.70562	1.85712	3.69369	0	zinc phosphodiesterase elac protein 2
combined_assembly_c65068	0	10.7422	14.2437	13.9362	zinc phosphodiesterase elac protein 1-like
combined_assembly_c72003	8.79541	12.8603	17.9049	5.00525	zinc mynd domain containing 11
combined_assembly_c38866	0	0.961141	8.12451	0.935191	zinc mym-type 6
combined_assembly_c43849	0.853107	7.4843	11.9086	1.45644	zinc miz-type containing partial
combined_assembly_c42133	6.21367	16.3537	27.1055	0	zinc miz-type containing 1
combined_assembly_c38328	3.59668	0.788842	5.49134	0	zinc matrin-like
combined_assembly_c63669	0	2.82034	4.2071	0	zinc iron-regulated protein
combined_assembly_c61643	0	2.45123	1.82825	1.19252	zinc h2c2 domain containing
combined_assembly_c35740	0.708021	1.86344	16.0604	1.20875	zinc fyve domain containing 27
combined_assembly_rep_c1955	7.08021	7.45375	24.7084	0	zinc fingers and homeoboxes protein 3-like
combined_assembly_c30411	0	1.66015	10.7313	9.69198	zinc fingers and homeoboxes protein 3-like
combined_assembly_rep_c54221	3.78469	1.66015	5.77839	0	zinc fingers and homeoboxes protein 3-like
combined_assembly_rep_c28593	0.71532	3.13775	8.11301	1.22121	zinc fingers and homeoboxes protein 3-like
combined_assembly_c137	1.98877	2.50082	0.578365	0	zinc fingers and homeoboxes protein 3-like
combined_assembly_c38743	3.81941	2.2741	5.63293	0.815074	zinc fingers and homeoboxes protein 3-like
combined_assembly_c1378	1.7678	3.10177	11.9529	6.03605	zinc fingers and homeoboxes protein 3-like
combined_assembly_c24978	4.42034	3.02149	1.76183	2.74419	zinc fingers and homeoboxes protein 3-like
combined_assembly_rep_c74440	0.435352	1.58318	7.44813	1.38283	zinc fingers and homeoboxes protein 3-like
combined_assembly_c52	2.16268	1.66015	9.90582	3.23066	zinc fingers and homeoboxes protein 3-like
combined_assembly_c126	3.62942	3.18409	9.68569	0.364485	zinc fingers and homeoboxes protein 3-like
combined_assembly_c1339	2.02017	3.45026	7.22529	12.0541	zinc fingers and homeoboxes protein 3-like
combined_assembly_rep_c4648	0	3.18518	5.27926	0	zinc fingers and homeoboxes protein 2-like
combined_assembly_c57680	0	3.67069	4.56298	0	zinc fingers and homeoboxes protein 2-like
combined_assembly_c36432	2.11686	0.61904	5.54054	0	zinc fingers and homeoboxes protein 2-like
combined_assembly_c33462	2.79782	2.45453	8.29923	0	zinc fingers and homeoboxes protein 2-like
combined_assembly_c24400	0.542078	2.37782	9.45868	1.8509	zinc fingers and homeoboxes protein 2-like
combined_assembly_c54645	0	3.25272	5.08314	1.80851	zinc fingers and homeoboxes protein 2-like
combined_assembly_c8539	0.482965	1.69482	2.52817	0	zinc fingers and homeoboxes protein 2-like
combined_assembly_c58090	0	2.55408	4.76241	0	zinc fingers and homeoboxes protein 2-like
combined_assembly_c61225	0	9.13084	4.54017	0	zinc fingers and homeoboxes protein 1-like
combined_assembly_c55193	0	2.74612	6.82732	0	zinc fingers and homeoboxes protein 1
combined_assembly_c50263	2.75706	1.20938	4.81077	0	zinc fingers and homeoboxes protein 1
combined_assembly_c24425	0	3.48505	6.93155	0	zinc fingers and homeoboxes protein 1
combined_assembly_c59608	0.621367	2.1805	3.25266	0	zinc fingers and homeoboxes protein 1
combined_assembly_c41664	1.61363	4.2469	11.2624	0	zinc finger zz-type and ef-hand domain-containing protein 1-like
combined_assembly_rep_c79087	0	1.75032	13.9251	4.55266	zinc finger zz-type and ef-hand domain-containing protein 1-like
combined_assembly_c42813	0	1.14136	11.3504	9.99485	zinc finger zz-type and ef-hand domain-containing protein 1-like
combined_assembly_c68533	0.603357	0.529324	6.31675	0	zinc finger zz-type and ef-hand domain-containing protein 1-like
combined_assembly_c63352	0	16.6015	16.5097	0	zinc finger zz-type and ef-hand domain-containing protein 1
combined_assembly_rep_c44705	2.6917	1.57428	7.82787	0	zinc finger zz-type and ef-hand domain-containing protein 1
combined_assembly_c24227	0.458498	2.0112	6.83786	0	zinc finger zz-type and ef-hand domain-containing protein 1
combined_assembly_rep_c78062	1.43557	2.51885	12.5246	0	zinc finger x-chromosomal
combined_assembly_c40464	2.13495	1.87299	13.9697	0	zinc finger x-chromosomal
combined_assembly_c57201	0	1.1378	5.65753	0	zinc finger with ufm1-specific peptidase domain protein
combined_assembly_c36197	1.24646	5.46757	6.52479	0	zinc finger transcription factor
combined_assembly_c39163	1.23904	2.17401	7.56694	0	zinc finger swim domain-containing protein kiaa0913-like
combined_assembly_c38005	0	4.19809	8.34973	0	zinc finger swim domain-containing protein kiaa0913-like
combined_assembly_rep_c22514	0	2.04007	11.6628	0	zinc finger swim domain-containing protein kiaa0913-like
combined_assembly_c69498	1.17603	2.64604	4.1041	0	zinc finger swim domain-containing protein kiaa0913- partial
combined_assembly_rep_c75192	1.52313	3.11463	12.3859	0.714674	zinc finger swim domain-containing protein kiaa0913- partial
combined_assembly_c63406	2.68591	1.17817	4.68662	0	zinc finger swim domain-containing protein 6
combined_assembly_c56347	0.466722	1.22836	2.85033	0	zinc finger swim domain-containing protein 4
combined_assembly_c62688	10.2794	0	8.96823	0	zinc finger rna-binding protein
combined_assembly_c22806	3.15391	4.15038	8.25485	0	zinc finger rna-binding protein
combined_assembly_c1326	1.27314	5.02615	19.438	4.34706	zinc finger rna-binding protein
combined_assembly_rep_c4788	0.619518	3.26101	7.56694	0	zinc finger rna-binding protein
combined_assembly_rep_c66259	1.33484	5.28605	23.2941	0.796972	zinc finger rna-binding protein
combined_assembly_rep_c77408	0	1.91235	6.9351	0.59032	zinc finger rna-binding protein
combined_assembly_rep_c74433	0.942687	3.51417	16.8613	0	zinc finger rna-binding protein
combined_assembly_c30466	2.53048	2.39027	4.27869	0.930294	zinc finger rna-binding
combined_assembly_c29294	1.20671	1.58797	8.42234	0	zinc finger rna binding protein
combined_assembly_c29167	0.517806	4.08844	13.5527	4.42006	zinc finger rna binding protein
combined_assembly_c41593	0.937649	4.11299	5.72633	0	zinc finger rna binding protein
combined_assembly_c22230	1.10335	2.58124	3.85088	0.628036	zinc finger rna binding protein
combined_assembly_c44251	2.87115	6.29713	15.6557	2.45084	zinc finger rna binding isoform cra_b
combined_assembly_rep_c71088	2.9113	0.63852	2.53995	0	zinc finger ran-binding domain-containing protein 2
combined_assembly_c32723	0.679959	2.76274	4.67067	0	zinc finger ran-binding domain-containing protein 2
combined_assembly_c39810	0	2.48458	6.1771	2.4175	zinc finger protein zxdc-like
combined_assembly_c39236	0	2.75302	9.12596	0	zinc finger protein zxdc-like
combined_assembly_c59856	0	1.72109	3.64672	0	zinc finger protein zxdc-like
combined_assembly_c67914	4.39771	3.8581	12.7892	0	zinc finger protein zxdc
combined_assembly_c22953	1.79447	2.6238	8.34973	0	zinc finger protein zxdc
combined_assembly_c35568	0.453503	1.59143	8.3088	0	zinc finger protein zxdc
combined_assembly_c59529	1.61363	5.66254	8.44682	0	zinc finger protein zpr1
combined_assembly_c25137	1.6074	2.11525	4.37064	0	zinc finger protein zic partial
combined_assembly_c47790	1.48684	3.91322	5.18876	0	zinc finger protein zic 5-like
combined_assembly_rep_c75406	0	0.89518	9.79251	81.875	zinc finger protein zic 5-like
combined_assembly_c42123	0	6.61056	5.75225	0	zinc finger protein zic 5-like
combined_assembly_c55991	2.05419	1.80214	2.38956	0	zinc finger protein zic 5
combined_assembly_c41777	1.98719	2.1792	4.99896	0	zinc finger protein zic 2-like
combined_assembly_c40639	0	6.03692	12.007	0	zinc finger protein zic 2
combined_assembly_rep_c4804	3.58893	1.88914	8.14099	2.45084	zinc finger protein zic 2
combined_assembly_c41658	2.27495	1.99581	5.45812	0	zinc finger protein zic 2
combined_assembly_c62250	0	7.02372	9.31316	0	zinc finger protein zfpm2-like
combined_assembly_rep_c27637	0.559565	1.96362	10.7402	0	zinc finger protein xfin-like
combined_assembly_c52914	3.42044	4.09871	5.54199	0	zinc finger protein ubi-d4-like
combined_assembly_c61229	1.85855	2.44576	1.62149	0	zinc finger protein rlf-like
combined_assembly_c50295	2.60198	0	4.54017	0	zinc finger protein rfp-like
combined_assembly_rep_c77361	4.38227	37.4845	8.60242	7.48153	zinc finger protein pegasus-like
combined_assembly_c56808	0	6.29713	4.69672	0	zinc finger protein partial
combined_assembly_c50129	2.46341	0	2.14919	2.1028	zinc finger protein partial
combined_assembly_c38055	1.85029	2.43489	8.07141	0	zinc finger protein partial
combined_assembly_rep_c72655	3.67316	4.37265	4.78921	5.21915	zinc finger protein partial
combined_assembly_c22455	0.963695	3.38179	18.0766	0	zinc finger protein partial
combined_assembly_c57887	3.35739	2.20907	3.66142	0	zinc finger protein isoform cra_h
combined_assembly_rep_c22187	3.84543	4.64038	24.4249	0	zinc finger protein isoform cra_a
combined_assembly_c55397	1.40647	7.40338	8.5895	0	zinc finger protein glis2-like
combined_assembly_c37977	1.17603	1.03173	11.2863	0	zinc finger protein glis2-like
combined_assembly_c59226	0	5.63136	4.80017	0	zinc finger protein glis2
combined_assembly_c52424	2.39262	4.19809	0	0	zinc finger protein glis1-like
combined_assembly_c30899	2.21445	1.94273	11.5919	0	zinc finger protein gli2-like
combined_assembly_c59153	0	1.35272	8.07141	0	zinc finger protein gfi-1-like
combined_assembly_c55158	1.14373	5.01695	12.9719	3.90519	zinc finger protein gfi-1
combined_assembly_c45756	0.878304	1.54107	6.13018	0	zinc finger protein dzip1-like
combined_assembly_rep_c5480	0	4.62321	8.429	0	zinc finger protein dzip1-like
combined_assembly_c43179	0	3.4456	4.56872	0	zinc finger protein dpf3-like
combined_assembly_c41236	1.11913	0	7.81104	0	zinc finger protein dpf3-like
combined_assembly_c65367	4.66025	0	6.77637	0	zinc finger protein c6orf113 homolog
combined_assembly_rep_c5172	2.29586	2.68554	14.0211	0	zinc finger protein c6orf113 homolog
combined_assembly_rep_c41145	0	1.55198	6.1736	0	zinc finger protein c6orf113 homolog
combined_assembly_rep_c3321	3.10684	2.72562	8.13164	0	zinc finger protein c3h1 type-like 2-a-like
combined_assembly_c33113	3.03277	16.0438	26.887	3.76554	zinc finger protein c3h1 type-like 2-a-like
combined_assembly_c42671	11.1513	38.0452	56.2116	5.28828	zinc finger protein c3h1 type-like 1-like
combined_assembly_c93	0	0	2.43716	0	zinc finger protein c3h1 type-like 1-like
combined_assembly_rep_c25621	5.85811	11.6491	23.8626	0	zinc finger protein c3h1 type-like 1-like
combined_assembly_c43090	1.02541	3.59836	5.36768	0	zinc finger protein aebp2
combined_assembly_c55690	0	0.941324	6.55282	0	zinc finger protein 99-like
combined_assembly_rep_c3087	1.51113	1.04635	23.7899	1.28992	zinc finger protein 92-like
combined_assembly_c39931	0	5.45125	10.8422	0	zinc finger protein 91-like
combined_assembly_c29366	2.87115	2.51885	10.0197	0	zinc finger protein 91-like
combined_assembly_c46983	0	3.39436	1.35024	0	zinc finger protein 91-like
combined_assembly_rep_c77357	0.808888	4.79202	13.2271	133.85	zinc finger protein 91-like
combined_assembly_c23312	2.25036	3.45491	7.36243	0	zinc finger protein 91-like
combined_assembly_rep_c21233	6.25499	23.8712	29.5561	0	zinc finger protein 9
combined_assembly_rep_c7956	0	2.2407	14.484	0	zinc finger protein 878
combined_assembly_c225	3.8908	2.56005	27.1561	0	zinc finger protein 865
combined_assembly_rep_c36918	1.75661	4.62321	15.3255	0	zinc finger protein 865
combined_assembly_c32974	1.23536	1.62567	7.0056	0	zinc finger protein 865
combined_assembly_c34027	2.1515	3.77502	22.0556	0	zinc finger protein 865
combined_assembly_rep_c26565	1.71677	1.66993	11.2334	1.46545	zinc finger protein 865
combined_assembly_c41046	2.13495	0	4.65658	0	zinc finger protein 850-like
combined_assembly_rep_c77765	1.49495	2.50669	8.50906	26.1164	zinc finger protein 850-like
combined_assembly_rep_c3453	5.84303	10.2522	18.4793	34.9138	zinc finger protein 850-like
combined_assembly_c44041	0	1.16316	6.94038	1.13176	zinc finger protein 850-like
combined_assembly_c35864	0	15.5892	22.1471	0	zinc finger protein 84-like
combined_assembly_rep_c23946	0	0	5.96401	0	zinc finger protein 84-like
combined_assembly_rep_c53073	0	2.62129	1.73786	6.80139	zinc finger protein 84-like
combined_assembly_rep_c4770	4.04752	3.55088	12.1071	0	zinc finger protein 84-like
combined_assembly_rep_c77804	1.09728	1.79748	16.3177	13.6047	zinc finger protein 84-like
combined_assembly_c33283	1.20091	0.702372	3.49243	0	zinc finger protein 84-like
combined_assembly_rep_c39007	0.868589	1.02547	12.6162	4.17384	zinc finger protein 84-like
combined_assembly_c70	4.84088	5.94566	11.2624	0	zinc finger protein 84-like
combined_assembly_rep_c58555	0	2.36161	11.8136	21.1815	zinc finger protein 84
combined_assembly_c35377	0	2.61629	5.72399	2.03652	zinc finger protein 836
combined_assembly_c43193	1.78932	1.56977	5.72399	0	zinc finger protein 836
combined_assembly_c57644	0	2.59031	12.2359	5.04074	zinc finger protein 827-like
combined_assembly_c36857	1.33864	2.93596	8.17522	0	zinc finger protein 827-like
combined_assembly_c68696	3.78469	4.76143	4.95291	0	zinc finger protein 827
combined_assembly_c60511	1.08416	2.85339	1.89174	0	zinc finger protein 821-like
combined_assembly_c8271	3.74385	1.31379	5.22609	0	zinc finger protein 821-like
combined_assembly_rep_c16607	0	1.88265	2.82779	0	zinc finger protein 800
combined_assembly_c39782	0.630782	4.98046	8.25485	0	zinc finger protein 782-like
combined_assembly_rep_c7927	2.52313	0.287118	10.6848	0	zinc finger protein 729-like
combined_assembly_rep_c79354	0	1.02455	9.1886	1.9526	zinc finger protein 729-like
combined_assembly_rep_c10802	0	1.94024	0.987959	0	zinc finger protein 729-like
combined_assembly_rep_c69860	0.689265	4.12219	26.5549	25.4148	zinc finger protein 729-like
combined_assembly_rep_c67100	0	2.11852	3.37089	9.89436	zinc finger protein 729-like
combined_assembly_rep_c71519	2.08982	7.9611	14.0636	1.62247	zinc finger protein 729-like
combined_assembly_c40094	1.15004	3.0268	12.0402	19.6338	zinc finger protein 729
combined_assembly_c68441	0	0.374215	4.09359	4.36933	zinc finger protein 729
combined_assembly_c77810	4.0487	6.8978	17.4935	114.733	zinc finger protein 721- partial
combined_assembly_rep_c69926	0.977268	2.57207	5.61987	20.2735	zinc finger protein 721- partial
combined_assembly_c39082	4.10164	2.69877	9.84075	0	zinc finger protein 711-like
combined_assembly_rep_c28653	0.897233	2.36142	3.13115	0	zinc finger protein 711-like
combined_assembly_c28552	0.632699	2.22027	3.86397	0	zinc finger protein 711-like
combined_assembly_rep_c72114	5.40213	9.42538	16.5403	0	zinc finger protein 710-like
combined_assembly_rep_c36920	1.16943	2.05187	12.9347	0	zinc finger protein 710-like
combined_assembly_c70350	1.42574	0.6254	3.73164	0	zinc finger protein 710-like
combined_assembly_c46457	0	1.84461	2.44588	3.58962	zinc finger protein 710-like
combined_assembly_rep_c78411	1.02541	4.22527	7.90215	0	zinc finger protein 710-like
combined_assembly_rep_c27317	0.816306	2.14843	7.76787	0	zinc finger protein 710-like
combined_assembly_rep_c67548	2.73892	3.10038	8.3482	0	zinc finger protein 710-like
combined_assembly_c207	2.66017	2.90785	12.0524	2.27075	zinc finger protein 710-like
combined_assembly_rep_c67913	0	1.38872	2.07156	0	zinc finger protein 706
combined_assembly_c43838	6.50494	8.56016	28.376	0	zinc finger protein 704-like
combined_assembly_c47796	0	2.62758	2.61304	0	zinc finger protein 703-like
combined_assembly_rep_c35131	1.83399	1.60896	7.20026	0	zinc finger protein 703-like
combined_assembly_c61562	11.1018	2.43489	4.84284	0	zinc finger protein 687-like
combined_assembly_c46738	0	4.15038	6.19113	0	zinc finger protein 687-like
combined_assembly_rep_c48799	0	2.2407	3.34245	2.1802	zinc finger protein 687
combined_assembly_c69648	1.82595	8.00951	9.55824	0	zinc finger protein 679
combined_assembly_rep_c66519	0	0.89959	4.55025	0	zinc finger protein 665-like
combined_assembly_rep_c73373	1.60122	3.74599	13.5793	2.73363	zinc finger protein 665-like
combined_assembly_c61857	0	5.26779	3.49243	0	zinc finger protein 658-like
combined_assembly_rep_c24829	0.556572	0.491913	8.45971	0	zinc finger protein 658-like
combined_assembly_c64161	0	4.68248	11.6414	0	zinc finger protein 654
combined_assembly_c38499	1.14373	3.01017	4.98919	1.9526	zinc finger protein 654
combined_assembly_c56217	0	2.60881	3.89157	0	zinc finger protein 652-like
combined_assembly_rep_c25944	4.77427	1.67538	7.49752	0	zinc finger protein 652-like
combined_assembly_c22997	12.2446	0	14.2437	0	zinc finger protein 646-like
combined_assembly_c24849	2.66017	0	12.7647	0	zinc finger protein 646-like
combined_assembly_c30315	1.59305	2.85941	6.02267	0	zinc finger protein 646-like
combined_assembly_rep_c66891	0.570296	2.00128	4.47797	0	zinc finger protein 646
combined_assembly_c1343	3.90907	6.00149	8.52613	6.67366	zinc finger protein 638
combined_assembly_rep_c11192	0	5.75178	8.23146	12.1418	zinc finger protein 629-like
combined_assembly_c59286	0	6.24331	4.65658	0	zinc finger protein 628-like
combined_assembly_c26614	0	1.29058	5.13376	2.51147	zinc finger protein 628
combined_assembly_c55805	1.2654	1.11013	2.20798	0	zinc finger protein 624-like
combined_assembly_c54163	2.5004	1.0968	4.36292	1.06718	zinc finger protein 624-like
combined_assembly_rep_c69949	0.424812	1.11806	5.18876	7.2525	zinc finger protein 622-like
combined_assembly_c22170	0.786987	2.07127	2.74641	0	zinc finger protein 622
combined_assembly_c29142	0.889564	1.56083	3.10439	0	zinc finger protein 618-like
combined_assembly_c38488	0.546347	2.39655	3.81326	0	zinc finger protein 618-like
combined_assembly_rep_c8278	0	4.05815	3.22856	0	zinc finger protein 618
combined_assembly_c45445	0.300806	1.05559	3.41168	0	zinc finger protein 616-like
combined_assembly_c32667	1.00559	4.41103	13.1599	0	zinc finger protein 609-like
combined_assembly_c62435	2.34765	3.43265	2.04819	0	zinc finger protein 609-like
combined_assembly_c46322	0.698517	1.83842	8.53185	0	zinc finger protein 609-like
combined_assembly_c8245	0.578217	6.08723	5.04463	0	zinc finger protein 609-like
combined_assembly_rep_c45069	3.39388	0.992483	8.88293	0	zinc finger protein 608-like
combined_assembly_c51518	3.97754	2.32633	0	0	zinc finger protein 607-like
combined_assembly_c68487	7.17786	3.14857	9.39345	0	zinc finger protein 598-like
combined_assembly_c52307	5.57566	9.78304	6.48595	0	zinc finger protein 598-like
combined_assembly_c25370	0	3.86199	3.84062	0	zinc finger protein 598
combined_assembly_c22531	1.9454	6.8268	4.24315	0	zinc finger protein 596-like
combined_assembly_c35609	0.740776	2.59953	6.46287	0	zinc finger protein 593
combined_assembly_c46761	0	3.72687	3.70626	0	zinc finger protein 592
combined_assembly_c56239	0.754196	1.32331	3.28997	0	zinc finger protein 592
combined_assembly_rep_c21824	0	15.7428	15.6557	153.178	zinc finger protein 585b-like
combined_assembly_rep_c67840	2.86933	7.48202	18.9501	172.823	zinc finger protein 585b-like
combined_assembly_c29599	3.43118	4.01356	3.99135	0	zinc finger protein 574-like
combined_assembly_rep_c7635	1.50295	1.31853	13.768	0	zinc finger protein 574-like
combined_assembly_rep_c72727	4.90887	3.99845	10.5256	1.32979	zinc finger protein 574-like
combined_assembly_c68187	8.00608	7.02372	10.4773	0	zinc finger protein 572-like
combined_assembly_rep_c43730	0	0.964525	7.35379	0	zinc finger protein 555
combined_assembly_c64819	8.32632	3.65234	7.26426	0	zinc finger protein 554-like
combined_assembly_c47992	3.10684	0	2.71055	0	zinc finger protein 544-like
combined_assembly_c67492	3.89355	0	0	0	zinc finger protein 543
combined_assembly_rep_c67218	0.441949	1.55089	2.31346	0	zinc finger protein 543
combined_assembly_rep_c2963	6.34757	6.53153	36.8666	2.09866	zinc finger protein 536-like
combined_assembly_c644	3.0388	2.66594	2.65119	0	zinc finger protein 536
combined_assembly_c35878	0.642463	2.25453	7.28669	0	zinc finger protein 536
combined_assembly_c34317	4.48616	7.08427	18.0041	1.53178	zinc finger protein 536
combined_assembly_rep_c4952	1.10526	1.29286	6.10713	0	zinc finger protein 536
combined_assembly_rep_c6775	5.47784	14.4171	40.6225	4.67595	zinc finger protein 534-like
combined_assembly_rep_c4571	3.97754	2.32633	9.25384	0	zinc finger protein 521-like
combined_assembly_c39889	5.56572	2.92968	9.71158	0	zinc finger protein 521-like
combined_assembly_c41219	0	2.92968	2.91348	0	zinc finger protein 521-like
combined_assembly_c59897	0	0.85335	2.54589	0	zinc finger protein 521-like
combined_assembly_c25786	2.45856	2.15689	10.0098	0	zinc finger protein 521-like
combined_assembly_c1288	3.62014	5.82256	7.89594	1.03007	zinc finger protein 521-like
combined_assembly_c22383	0	0	2.36908	0	zinc finger protein 521-like
combined_assembly_rep_c7622	3.92751	0.984457	7.83209	0.957877	zinc finger protein 521-like
combined_assembly_c66692	1.50839	1.49123	4.50843	0	zinc finger protein 521-like
combined_assembly_c522	4.16733	5.48399	9.81657	1.77864	zinc finger protein 521-like
combined_assembly_rep_c4801	4.42889	2.42596	8.05583	0	zinc finger protein 521
combined_assembly_rep_c5774	0	9.81811	9.7638	0	zinc finger protein 516-like
combined_assembly_c59933	2.06097	1.80809	6.2933	0	zinc finger protein 516-like
combined_assembly_c31997	1.77156	4.66256	12.3647	0	zinc finger protein 512b-like
combined_assembly_rep_c75140	0	0	2.76428	1.28758	zinc finger protein 512b-like
combined_assembly_c40988	3.16992	2.78097	5.53117	4.5098	zinc finger protein 512b-like
combined_assembly_c31713	3.16992	2.78097	9.21861	0	zinc finger protein 512-like
combined_assembly_c48711	0	1.73097	2.58208	0	zinc finger protein 512-like
combined_assembly_rep_c77795	0	1.56083	6.20877	31.8924	zinc finger protein 510
combined_assembly_c39575	3.78469	3.32031	7.42936	0	zinc finger protein 503
combined_assembly_c34925	2.9113	3.83112	13.9697	0	zinc finger protein 503
combined_assembly_c51608	1.77913	1.04055	1.0348	0	zinc finger protein 503
combined_assembly_rep_c67376	0	2.43489	2.42142	0	zinc finger protein 484-like
combined_assembly_rep_c77798	3.07018	4.84823	4.82141	23.0625	zinc finger protein 484-like
combined_assembly_c47628	1.9454	5.1201	11.8808	3.32124	zinc finger protein 462-like
combined_assembly_c46582	0	6.97899	5.78365	0	zinc finger protein 462-like
combined_assembly_c33132	0	12.3808	18.4685	0	zinc finger protein 462
combined_assembly_c49592	2.27495	7.98325	7.93909	0	zinc finger protein 462
combined_assembly_c42152	0	4.16933	5.80478	1.62271	zinc finger protein 462
combined_assembly_c22805	2.7151	3.96993	8.68553	0	zinc finger protein 462
combined_assembly_c37019	0.813117	2.85339	7.80341	0	zinc finger protein 462
combined_assembly_rep_c11243	0	3.22645	2.56688	0	zinc finger protein 462
combined_assembly_c31944	4.41547	0.553384	8.25485	1.07689	zinc finger protein 462
combined_assembly_rep_c44542	0.466722	2.86618	7.32941	0	zinc finger protein 462
combined_assembly_rep_c37499	0.895303	1.5709	6.63938	4.58545	zinc finger protein 462
combined_assembly_c40346	1.14163	0.390711	7.30411	0	zinc finger protein 462
combined_assembly_c55125	0	1.37306	4.77912	0	zinc finger protein 451-like
combined_assembly_c24544	2.76622	0	3.01672	0	zinc finger protein 451-like
combined_assembly_c68384	0	3.14857	4.69672	0	zinc finger protein 451
combined_assembly_c56141	1.96376	5.1684	10.2796	0	zinc finger protein 438-like
combined_assembly_c23128	2.81295	3.70169	6.13536	0	zinc finger protein 438-like
combined_assembly_c37662	1.29693	2.2756	6.78903	0	zinc finger protein 438-like
combined_assembly_c35463	1.19976	0.526273	2.63552	1.02413	zinc finger protein 438
combined_assembly_c34048	0	1.96362	13.1811	0.955302	zinc finger protein 430-like
combined_assembly_c36392	1.30917	3.4456	11.4218	11.1752	zinc finger protein 423-like
combined_assembly_c7210	3.76189	6.60061	12.0342	0	zinc finger protein 423-like
combined_assembly_c25625	4.50071	3.94847	9.81657	0	zinc finger protein 423-like
combined_assembly_c420	7.38149	10.3612	10.3039	0	zinc finger protein 423
combined_assembly_rep_c8793	0	2.64662	13.1599	3.43355	zinc finger protein 423
combined_assembly_rep_c24037	0.682485	3.12929	7.38862	0	zinc finger protein 423
combined_assembly_c68653	0.506467	3.8983	1.5868	0	zinc finger protein 423
combined_assembly_rep_c70498	0.51397	2.25453	4.48411	0.877463	zinc finger protein 420-like
combined_assembly_c52576	0.722771	1.26817	1.26116	0	zinc finger protein 414
combined_assembly_rep_c55063	0.921053	2.42412	3.21428	0	zinc finger protein 410-like
combined_assembly_rep_c2622	2.53851	11.8775	12.5501	5.77841	zinc finger protein 410-like
combined_assembly_c61742	3.7506	1.6452	8.18048	1.60078	zinc finger protein 410
combined_assembly_c804	2.24308	2.75499	10.5676	0	zinc finger protein 410
combined_assembly_c39855	0	1.97068	5.87935	0	zinc finger protein 40-like
combined_assembly_rep_c25860	0	1.47868	5.20989	5.03564	zinc finger protein 40-like
combined_assembly_c60957	0	4.2469	4.22341	0	zinc finger protein 40
combined_assembly_c62542	0	6.8912	3.42654	0	zinc finger protein 385d-like
combined_assembly_rep_c72065	0	0.401356	35.7828	0	zinc finger protein 385b-like
combined_assembly_rep_c31168	1.86968	1.09351	4.52398	0	zinc finger protein 385b
combined_assembly_c35499	0	4.18206	18.022	0	zinc finger protein 385a-like
combined_assembly_c44421	2.26259	0	10.8569	0	zinc finger protein 385a-like
combined_assembly_rep_c71786	0	9.36496	18.6263	0	zinc finger protein 384-like
combined_assembly_c33488	2.68591	2.35635	7.02993	0	zinc finger protein 384-like
combined_assembly_c35312	0	4.75358	7.87881	0	zinc finger protein 384-like
combined_assembly_c46409	1.57695	5.53384	2.75162	29.6144	zinc finger protein 362-like isoform 2
combined_assembly_c38377	1.13129	0	10.8569	0	zinc finger protein 362-like
combined_assembly_c51209	2.73892	2.40285	0.955824	0.935191	zinc finger protein 362-like
combined_assembly_c24519	5.32033	2.9172	8.12298	1.13538	zinc finger protein 346-like
combined_assembly_c59744	0	1.8201	5.4301	3.54192	zinc finger protein 326
combined_assembly_c61784	46.2573	0	40.357	0	zinc finger protein 319-like
combined_assembly_c32034	1.58899	6.2731	13.8631	0	zinc finger protein 318
combined_assembly_rep_c8867	2.07743	2.18703	10.7648	2.12798	zinc finger protein 318
combined_assembly_c53056	1.41604	4.34802	7.41251	0	zinc finger protein 313
combined_assembly_c8438	5.01586	2.2002	8.75213	0	zinc finger protein 297
combined_assembly_rep_c4842	0	3.80452	15.1339	0	zinc finger protein 297
combined_assembly_c61492	1.28493	3.38179	4.48411	0	zinc finger protein 292-like
combined_assembly_c51686	4.18408	2.75302	3.65038	0	zinc finger protein 292-like
combined_assembly_c27348	0	1.50923	11.2566	41.1175	zinc finger protein 292-like
combined_assembly_c49204	0	1.48469	1.47648	0	zinc finger protein 292-like
combined_assembly_c41011	2.00796	1.17438	4.08761	0	zinc finger protein 292-like
combined_assembly_rep_c15597	0	1.19706	6.44618	6.33102	zinc finger protein 292-like
combined_assembly_c49194	4.24812	3.72687	9.26564	0	zinc finger protein 292
combined_assembly_c39969	2.83208	2.48458	6.5889	2.4175	zinc finger protein 292
combined_assembly_c47066	0.628876	0.551712	6.03527	0	zinc finger protein 281-like
combined_assembly_c23119	1.11913	2.94543	2.92914	0	zinc finger protein 277
combined_assembly_rep_c63940	0	15.6529	10.3775	10.1535	zinc finger protein 271-like
combined_assembly_c61485	0	2.55408	2.53995	0	zinc finger protein 271-like
combined_assembly_rep_c77777	0	1.15682	3.34838	5.26095	zinc finger protein 271-like
combined_assembly_c56036	0	4.38983	4.36554	0	zinc finger protein 271-like
combined_assembly_c27973	1.33008	1.16688	4.06149	0	zinc finger protein 271-like
combined_assembly_rep_c72418	0.660409	0.871041	7.12477	1.16861	zinc finger protein 271-like
combined_assembly_rep_c54135	0	6.95683	6.91835	13.538	zinc finger protein 271- partial
combined_assembly_rep_c53315	1.9454	3.4134	11.8808	0	zinc finger protein 268
combined_assembly_rep_c74170	1.27314	1.11692	8.33058	2.17353	zinc finger protein 251
combined_assembly_rep_c76264	1.97618	2.99519	1.75384	0	zinc finger protein 250-like
combined_assembly_rep_c11333	10.2356	24.6304	41.7995	20.5835	zinc finger protein 250-like
combined_assembly_c55786	0	2.13587	6.37216	0	zinc finger protein 236
combined_assembly_c62555	0	0.85335	1.69726	0	zinc finger protein 236
combined_assembly_rep_c9205	1.22697	5.01885	7.56417	0	zinc finger protein 235-like
combined_assembly_c55498	0	6.64061	6.60388	0	zinc finger protein 227-like
combined_assembly_c262	0	1.66015	3.30194	3.23066	zinc finger protein 227-like
combined_assembly_rep_c23318	2.89108	5.07269	13.4523	0	zinc finger protein 205-like
combined_assembly_rep_c29813	2.79782	1.47272	0.97638	1.9106	zinc finger protein 205-like
combined_assembly_c73333	0.372376	2.94016	10.0712	1.90719	zinc finger protein 205-like
combined_assembly_rep_c78648	0.495385	0.433769	5.18348	14.4587	zinc finger protein 2-like
combined_assembly_c38357	0	4.20499	3.58434	1.16899	zinc finger protein 192-like
combined_assembly_c39954	3.35739	4.41815	11.7166	0	zinc finger protein 183
combined_assembly_c55081	1.13129	2.97745	5.92195	0	zinc finger protein 183
combined_assembly_c47338	0	1.66773	7.46329	0	zinc finger protein 180-like
combined_assembly_rep_c77746	6.05645	7.64811	8.50931	126.67	zinc finger protein 180-like
combined_assembly_c53065	0	3.58072	19.585	0	zinc finger protein 161 homolog
combined_assembly_c31906	1.20323	2.11118	13.6467	65.7336	zinc finger protein 161 homolog
combined_assembly_rep_c59391	1.00559	3.52883	10.5279	0	zinc finger protein 161 homolog
combined_assembly_c64083	3.4693	1.52181	7.56694	0	zinc finger protein 160-like
combined_assembly_c7040	2.49291	3.28054	7.61225	0	zinc finger protein 16-like isoform 1
combined_assembly_c60899	1.79447	3.14857	3.13115	0	zinc finger protein 16-like
combined_assembly_c63619	0	1.79918	2.68384	0	zinc finger protein 16-like
combined_assembly_c23129	2.85148	5.6286	4.35358	0	zinc finger protein 16-like
combined_assembly_c49673	2.08158	0	1.81607	0	zinc finger protein 148-like
combined_assembly_c22866	1.11774	9.26317	14.9146	1.71678	zinc finger protein 148-like
combined_assembly_c64822	2.56985	0	8.96823	2.19366	zinc finger protein 135-like
combined_assembly_rep_c77805	7.68765	6.22557	5.67521	10.0958	zinc finger protein 135-like
combined_assembly_rep_c26199	0.995971	4.36882	9.55824	13.6028	zinc finger protein 135- partial
combined_assembly_c61772	0	1.80636	2.01226	0	zinc finger protein 131-like
combined_assembly_c68171	1.48684	6.08723	15.1134	0	zinc finger protein 123
combined_assembly_c44256	2.7151	0	13.4231	0	zinc finger protein 106 homolog
combined_assembly_rep_c70038	0.658728	1.15259	10.9354	4.93573	zinc finger protein 106 homolog
combined_assembly_c41822	5.94737	10.4352	25.9438	0	zinc finger protein
combined_assembly_c51016	6.71478	5.89086	0	0	zinc finger protein
combined_assembly_c60257	0	5.53384	5.50323	0	zinc finger protein
combined_assembly_c37503	0	1.13427	18.0479	0	zinc finger protein
combined_assembly_c57515	0	1.49075	3.70626	0	zinc finger protein
combined_assembly_rep_c75198	2.05697	0.721827	5.7425	6.32085	zinc finger protein
combined_assembly_rep_c78444	0	0	5.44441	9.41693	zinc finger protein
combined_assembly_c27498	1.72745	3.03098	3.76777	0	zinc finger mynd domain-containing protein 19-like
combined_assembly_c50857	1.47108	7.09818	19.8933	2.51147	zinc finger mynd domain-containing protein 11-like
combined_assembly_c22702	1.44054	4.73919	13.1963	1.84449	zinc finger mynd domain-containing protein 11-like
combined_assembly_rep_c23259	0.558814	2.45123	10.7258	9.06319	zinc finger mynd domain-containing protein 11-like
combined_assembly_c45239	1.65205	2.89868	7.20661	2.82042	zinc finger mym-type protein 4-like
combined_assembly_c34387	2.53851	3.34055	5.53679	0	zinc finger mym-type protein 4-like
combined_assembly_c892	4.38244	2.88342	3.8233	0	zinc finger mym-type protein 4-like
combined_assembly_c58203	0.698517	3.53148	5.13061	0	zinc finger mym-type protein 4-like
combined_assembly_c23884	1.8313	2.14213	7.98856	3.12644	zinc finger mym-type protein 4-like
combined_assembly_rep_c23279	0	2.42412	5.358	0	zinc finger mym-type protein 2-like
combined_assembly_c21703	1.20149	1.5811	11.2147	1.53841	zinc finger mym-type protein 1-like
combined_assembly_rep_c69316	1.57298	0	2.87411	0	zinc finger miz domain-containing protein partial
combined_assembly_c24981	5.74229	5.03771	18.7869	0	zinc finger miz domain-containing protein 2-like
combined_assembly_c25376	1.9454	2.56005	9.89092	0	zinc finger miz domain-containing protein 2-like
combined_assembly_c69217	0	2.2407	5.20578	0	zinc finger miz domain-containing protein 2-like
combined_assembly_rep_c20842	3.94612	4.76015	7.39482	0	zinc finger miz domain-containing protein 2-like
combined_assembly_rep_c42927	2.25036	1.97424	10.7982	0	zinc finger miz domain-containing protein 1-like isoform 2
combined_assembly_rep_c20618	5.88008	1.5099	7.43069	1.36288	zinc finger miz domain-containing protein 1-like isoform 2
combined_assembly_c32294	0.665042	1.16688	6.38234	4.5415	zinc finger miz domain-containing protein 1-like isoform 1
combined_assembly_rep_c34697	1.16943	2.05187	10.7127	0	zinc finger miz domain-containing protein 1-like isoform 1
combined_assembly_rep_c6284	2.17967	0	3.80328	3.72118	zinc finger miz domain-containing protein 1
combined_assembly_c37230	0	1.28603	10.2314	0	zinc finger miz domain-containing protein 1
combined_assembly_c41686	0	0.742345	2.58383	0	zinc finger miz domain-containing protein 1
combined_assembly_c61791	2.04077	0	3.56091	0	zinc finger matrin-type protein 4-like
combined_assembly_rep_c34351	3.77333	2.47674	12.9921	5.25181	zinc finger lsd1 subclass family protein
combined_assembly_rep_c2812	12.0964	17.6869	42.6534	1.72093	zinc finger lsd1 subclass family protein
combined_assembly_c38814	0.897233	3.14857	9.39345	3.06356	zinc finger homeobox protein 4-like
combined_assembly_c20861	1.33008	2.33376	8.12298	3.40613	zinc finger homeobox protein 4-like
combined_assembly_c31588	1.58095	1.38696	5.51716	0	zinc finger homeobox protein 4-like
combined_assembly_c59367	0	4.10375	8.1621	0	zinc finger homeobox protein 4 isoform 2
combined_assembly_c63066	7.85502	0	20.5592	0	zinc finger homeobox protein 4
combined_assembly_c44793	0	3.58072	9.49577	0	zinc finger homeobox protein 4
combined_assembly_c39292	2.77544	0	8.87855	0	zinc finger homeobox protein 4
combined_assembly_c24996	2.42044	2.12345	7.03902	0	zinc finger homeobox protein 4
combined_assembly_c35936	0	0.548399	9.27121	0	zinc finger homeobox protein 4
combined_assembly_c61366	0	2.80949	1.39697	0	zinc finger homeobox protein 3-like
combined_assembly_c45278	1.08983	2.86833	6.65574	0	zinc finger homeobox protein 3-like
combined_assembly_c38242	2.70335	0.790549	4.71705	0	zinc finger homeobox protein 3-like
combined_assembly_c26992	1.33008	2.33376	4.06149	0	zinc finger homeobox protein 3-like
combined_assembly_c33522	1.15965	1.52605	6.07042	0.989895	zinc finger homeobox protein 3-like
combined_assembly_c33485	3.16189	3.69857	10.5746	0	zinc finger homeobox protein 3-like
combined_assembly_c38266	1.55807	0	5.98106	0	zinc finger homeobox protein 3-like
combined_assembly_c25820	0.915651	0	4.79314	1.56322	zinc finger homeobox protein 3-like
combined_assembly_rep_c7658	0	0.768913	6.88193	0	zinc finger homeobox protein 3
combined_assembly_c27504	0.822759	1.44361	5.7425	0	zinc finger hit domain-containing protein 3
combined_assembly_c29168	8.85779	7.77093	11.5919	0	zinc finger fyve domain-containing protein 26-like
combined_assembly_c564	13.6497	5.98744	11.9086	0	zinc finger fyve domain-containing protein 26-like
combined_assembly_c40711	0	4.93559	14.7249	0	zinc finger fyve domain-containing protein 26-like
combined_assembly_c29585	0	4.15038	10.3186	0	zinc finger fyve domain-containing protein 26-like
combined_assembly_c63728	1.10137	2.89868	2.88264	0	zinc finger fyve domain-containing protein 21-like isoform 2
combined_assembly_c55436	1.85441	1.62688	9.70726	35.6164	zinc finger fyve domain-containing protein 21-like isoform 1
combined_assembly_c55031	2.14596	1.88265	4.68058	0	zinc finger fyve domain-containing protein 16-like
combined_assembly_c46268	2.35473	2.0658	3.69787	0	zinc finger fyve domain-containing protein 16-like
combined_assembly_rep_c72189	0.878415	1.14259	5.19671	0	zinc finger fyve domain-containing protein 16-like
combined_assembly_c40620	2.1873	2.87837	13.0401	0.622369	zinc finger fyve domain-containing protein 16-like
combined_assembly_c50539	0	5.53384	16.5097	0	zinc finger fyve domain-containing protein 16
combined_assembly_c32521	0	3.667	3.64672	1.4272	zinc finger fyve domain-containing protein 16
combined_assembly_c59583	0	2.88559	4.09947	0	zinc finger fyve domain-containing protein 16
combined_assembly_c31296	1.89235	4.15038	7.42936	0	zinc finger fyve domain-containing protein 1-like
combined_assembly_c57915	0.933444	1.63782	8.95817	0	zinc finger fyve domain-containing protein 1-like
combined_assembly_c29475	1.67869	1.47272	2.92914	0	zinc finger fyve domain-containing protein 1-like
combined_assembly_c39317	0	1.47272	4.39371	1.43295	zinc finger fyve domain-containing protein 1-like
combined_assembly_c31741	0.599879	32.1027	46.0559	1.02413	zinc finger fyve domain-containing protein 1-like
combined_assembly_c61107	1.10429	1.45318	2.40858	0.942632	zinc finger fyve domain-containing protein 1-like
combined_assembly_c39553	0	2.04727	3.25752	0	zinc finger fyve domain-containing protein 1-like
combined_assembly_rep_c5493	0	3.0952	7.6952	0	zinc finger e-box-binding homeobox 2-like isoform 2
combined_assembly_c49337	0	2.38715	5.93486	0	zinc finger e-box-binding homeobox 2-like isoform 1
combined_assembly_c53169	1.31848	2.60127	6.25996	3.92677	zinc finger e-box-binding homeobox 2-like isoform 1
combined_assembly_rep_c6458	3.35739	4.90905	9.7638	3.82121	zinc finger e-box-binding homeobox 2-like
combined_assembly_rep_c5275	1.15004	3.0268	9.03016	0	zinc finger e-box-binding homeobox 2 isoform 2
combined_assembly_c59306	6.66106	0	7.26426	0	zinc finger e-box-binding homeobox 1-like
combined_assembly_c25835	3.54815	4.15038	8.25485	0	zinc finger e-box-binding homeobox 1-like
combined_assembly_c547	1.10722	2.9141	9.65993	0	zinc finger e-box-binding homeobox 1-like
combined_assembly_c39497	0	1.45511	11.5765	0	zinc finger e-box-binding homeobox 1-like
combined_assembly_c50456	1.15643	3.04361	6.05355	0	zinc finger e-box-binding homeobox 1
combined_assembly_c61724	0	3.85268	3.06509	0	zinc finger cchc domain-containing protein 9-like
combined_assembly_rep_c32212	4.16941	3.65811	3.49815	2.0336	zinc finger cchc domain-containing protein 9-like
combined_assembly_c37296	0	4.32229	13.9697	0	zinc finger cchc domain-containing protein 8-like
combined_assembly_c62864	1.51388	2.65624	3.96233	0	zinc finger cchc domain-containing protein 8-like
combined_assembly_rep_c76372	0.682731	1.69251	6.71111	0	zinc finger cchc domain-containing protein 8-like
combined_assembly_c52785	1.36051	0	5.93486	0	zinc finger cchc domain-containing protein 24-like
combined_assembly_c62344	0.740776	2.59953	6.46287	0	zinc finger cchc domain-containing protein 24-like
combined_assembly_c39769	3.42647	1.50302	5.23147	0	zinc finger cchc domain-containing protein 24
combined_assembly_c36250	1.04602	2.75302	16.4267	3.57158	zinc finger ccch-type containing 18
combined_assembly_c68511	4.10164	1.79918	10.7354	0	zinc finger ccch domain-containing protein 7b
combined_assembly_c57616	2.00152	0.877965	4.36554	0	zinc finger ccch domain-containing protein 7b
combined_assembly_c22469	1.65205	6.52203	4.32397	0	zinc finger ccch domain-containing protein 7b
combined_assembly_c53194	1.59508	2.79873	9.04554	0	zinc finger ccch domain-containing protein 7a
combined_assembly_c36748	2.83208	0.621146	5.9451	2.4175	zinc finger ccch domain-containing protein 7a
combined_assembly_c46206	2.03081	2.67244	4.42943	0	zinc finger ccch domain-containing protein 6-like
combined_assembly_rep_c9112	0	3.24652	2.42142	0	zinc finger ccch domain-containing protein 6-like
combined_assembly_c58140	1.51388	1.32812	7.92465	0	zinc finger ccch domain-containing protein 6-like
combined_assembly_c31419	0.54067	1.42299	8.01899	0	zinc finger ccch domain-containing protein 6-like
combined_assembly_c55161	1.84211	4.04019	11.25	0	zinc finger ccch domain-containing protein 15-like isoform 1
combined_assembly_c30868	0.357046	0.626473	5.29556	0	zinc finger ccch domain-containing protein 15
combined_assembly_c63919	1.32585	1.74475	9.25384	1.13176	zinc finger ccch domain-containing protein 14-like
combined_assembly_c24741	1.49039	5.23008	8.23514	0	zinc finger ccch domain-containing protein 14-like
combined_assembly_c37774	2.16081	0.631892	2.51359	1.22966	zinc finger ccch domain-containing protein 13
combined_assembly_rep_c4383	1.83804	6.04691	27.6619	0	zinc finger ccch domain-containing protein 11a
combined_assembly_rep_c71751	1.40595	2.83978	14.1752	15.8953	zinc finger ccch domain-containing protein 11a
combined_assembly_c31858	0.883587	6.50636	11.4434	0	zinc finger ccch domain-containing protein 11a
combined_assembly_c64410	3.37554	0	7.85326	0	zinc finger ccch domain-containing protein 10-like
combined_assembly_c64091	1.77913	4.68248	10.8654	0	zinc finger ccch domain-containing protein 10
combined_assembly_c38172	2.4111	0.705084	5.60947	13.7209	zinc finger ccch domain-containing protein 10
combined_assembly_c60365	0	11.2726	4.48411	0	zinc finger c4h2 domain-containing isoform 1
combined_assembly_rep_c35460	0	3.68509	8.80943	0	zinc finger c3h1 domain-containing protein
combined_assembly_c29434	2.99508	2.62758	5.22609	0	zinc finger c3h1 domain-containing
combined_assembly_c35453	1.88378	0	6.57935	3.21604	zinc finger c3h1 domain-containing
combined_assembly_rep_c4110	4.07354	13.5801	22.1679	19.8332	zinc finger c3h1 domain-containing
combined_assembly_c58327	3.71711	0	8.10744	0	zinc finger c2hc domain-containing protein 1a
combined_assembly_rep_c74300	1.04602	1.91335	5.66262	1.91871	zinc finger bed domain-containing protein 4-like
combined_assembly_c26519	0.861938	1.13427	10.9039	2.20728	zinc finger bed domain-containing protein 4-like
combined_assembly_c62319	0	1.63782	4.0719	0	zinc finger bed domain-containing protein 4
combined_assembly_c46951	36.7338	0	32.0482	0	zinc finger bed domain-containing protein 1-like
combined_assembly_c29228	0	3.12165	24.8351	0	zinc finger bed domain-containing protein 1-like
combined_assembly_rep_c18148	0	1.65656	57.7428	57.1424	zinc finger bed domain-containing protein 1-like
combined_assembly_c43486	0	0.85335	7.63766	0	zinc finger bed domain-containing protein 1-like
combined_assembly_rep_c18816	3.05388	3.57515	17.6042	16.0745	zinc finger bed domain-containing protein 1-like
combined_assembly_c35482	1.16155	0	10.307	0	zinc finger bed domain-containing protein 1-like
combined_assembly_rep_c70792	0.619518	0	6.02239	11.6342	zinc finger bed domain-containing protein 1-like
combined_assembly_rep_c18864	0.589683	1.83392	8.5457	2.94561	zinc finger bed domain-containing protein 1-like
combined_assembly_c35285	1.58899	1.39402	7.39365	0	zinc finger bed domain-containing protein 1-like
combined_assembly_rep_c19819	11.3936	13.6662	13.822	0	zinc finger bed domain-containing protein 1-like
combined_assembly_c27765	2.44022	1.36886	6.51483	14.097	zinc finger bed domain-containing protein 1-like
combined_assembly_rep_c5796	0.923096	4.45407	14.899	1.57593	zinc finger bed domain-containing protein 1-like
combined_assembly_rep_c8055	1.19861	1.05154	11.0807	25.2156	zinc finger bed domain-containing protein 1-like
combined_assembly_c44043	0	0.683958	10.8828	1.33098	zinc finger bed domain-containing protein 1-like
combined_assembly_c30637	1.45159	25.4696	19.4575	22.7572	zinc finger bed domain-containing protein 1-like
combined_assembly_rep_c70194	1.29154	1.07739	4.54167	0	zinc finger and btb domain-containing protein 8b-like
combined_assembly_rep_c76270	0	3.8369	1.86865	0	zinc finger and btb domain-containing protein 7b isoform partial
combined_assembly_rep_c9932	0.363244	0.63808	3.15858	0.656812	zinc finger and btb domain-containing protein 7a
combined_assembly_c48665	0	5.70678	5.67521	0	zinc finger and btb domain-containing protein 5-like
combined_assembly_c64778	1.09557	2.88342	4.77912	0	zinc finger and btb domain-containing protein 49
combined_assembly_rep_c14116	2.19607	1.14221	9.26453	18.2232	zinc finger and btb domain-containing protein 44-like
combined_assembly_c51742	6.9386	4.86978	2.42142	2.36915	zinc finger and btb domain-containing protein 44
combined_assembly_c31012	2.7151	3.96993	6.31675	0	zinc finger and btb domain-containing protein 44
combined_assembly_rep_c42420	3.66475	0.643017	4.47622	0	zinc finger and btb domain-containing protein 44
combined_assembly_c54899	0.665042	0.58344	1.74064	1.13538	zinc finger and btb domain-containing protein 41-like
combined_assembly_rep_c9602	9.75741	14.2669	25.5384	2.77635	zinc finger and btb domain-containing protein 38-like
combined_assembly_rep_c6510	7.95508	4.65266	40.4856	0	zinc finger and btb domain-containing protein 38-like
combined_assembly_rep_c4393	3.6519	15.2181	22.3026	6.2346	zinc finger and btb domain-containing protein 38-like
combined_assembly_c7455	3.98003	11.6594	33.5391	0	zinc finger and btb domain-containing protein 38-like
combined_assembly_rep_c64759	2.23423	0.679881	6.45789	0	zinc finger and btb domain-containing protein 38-like
combined_assembly_rep_c30087	0.596441	2.09303	7.80544	0	zinc finger and btb domain-containing protein 38-like
combined_assembly_rep_c65972	8.37917	11.3258	20.2189	0	zinc finger and btb domain-containing protein 38-like
combined_assembly_rep_c4147	3.17799	9.71861	22.3686	0	zinc finger and btb domain-containing protein 38-like
combined_assembly_rep_c4335	4.64293	11.1374	30.8612	0.660544	zinc finger and btb domain-containing protein 38-like
combined_assembly_rep_c77722	2.54739	7.69789	21.3754	0.698981	zinc finger and btb domain-containing protein 38-like
combined_assembly_rep_c3125	5.98538	12.2522	44.9665	1.70306	zinc finger and btb domain-containing protein 38-like
combined_assembly_rep_c33014	4.91712	4.28042	23.7376	0.559642	zinc finger and btb domain-containing protein 38-like
combined_assembly_c34996	0	1.33785	7.31748	0	zinc finger and btb domain-containing protein 37-like
combined_assembly_c48559	0	1.66015	2.20129	0	zinc finger and btb domain-containing protein 24-like
combined_assembly_c25391	2.36543	6.22557	13.9301	10.0958	zinc finger and btb domain-containing protein 20 isoform 1
combined_assembly_c38452	1.69234	4.45407	8.85886	0	zinc finger and btb domain-containing protein 20
combined_assembly_c62125	2.97369	1.49292	4.18044	0	zinc finger and btb domain-containing protein 20
combined_assembly_c105	2.94216	3.87173	12.1927	0	zinc finger and btb domain-containing protein 20
combined_assembly_c31619	1.4659	3.67225	7.38872	2.50262	zinc finger and btb domain-containing protein 20
combined_assembly_rep_c21525	0.991229	0	5.92253	0.846125	zinc finger and btb domain-containing protein 20
combined_assembly_c67156	3.31579	1.29286	6.28204	0	zinc finger and btb domain-containing protein 20
combined_assembly_rep_c40630	1.68959	1.18582	11.4978	0.576903	zinc finger and btb domain-containing protein 20
combined_assembly_c50126	0	5.53384	7.33764	0	zinc finger and btb domain-containing protein 2-like
combined_assembly_c61423	5.44204	1.19357	2.37394	0	zinc finger and btb domain-containing protein 16-a-like
combined_assembly_c29314	0.696181	1.22152	6.68118	0	zinc finger and btb domain-containing protein 16-a-like
combined_assembly_c30979	3.14438	1.10342	3.84062	1.07363	zinc finger and btb domain-containing protein 11
combined_assembly_c33043	2.20506	2.3214	6.54092	41.4099	zinc finger and btb domain-containing protein 10-like
combined_assembly_c65599	0	7.68913	7.64659	0	zinc finger and btb domain containing 7b
combined_assembly_c46972	0	1.27704	7.61986	0	zinc finger and btb domain containing 37
combined_assembly_rep_c5374	0.646454	1.13427	5.63996	2.20728	zinc finger and btb domain containing 1
combined_assembly_c23367	3.41243	4.49058	7.44289	4.36933	zinc finger 1-like
combined_assembly_c30312	2.80536	1.96891	8.92601	0.957877	zinc finger 1
combined_assembly_c63394	1.42574	3.7524	7.46329	0	zinc finger
combined_assembly_c68853	0	0.958618	1.90663	0	zinc exporter 1
combined_assembly_c39489	0.360759	2.21546	4.72114	0.615897	zinc cchc domain containing 8
combined_assembly_rep_c1705	3.84057	5.80347	40.9348	36.1688	zinc bed-type containing 4
combined_assembly_c40217	0	5.45125	6.77637	0	zinc and double phd fingers family 2
combined_assembly_c605	6.74586	12.6817	10.0893	0	zic family member 5 (odd-paired drosophila)
combined_assembly_c26793	5.42078	2.85339	2.8376	0	zic family member 2 (odd-paired drosophila) b
combined_assembly_c1118	3.67338	7.51952	8.54619	0	zgc:91999 protein
combined_assembly_c34899	9.46173	12.4511	16.5097	0	zgc:91844 protein
combined_assembly_rep_c10041	19.874	3.16366	32.1627	0	zgc:77429 protein
combined_assembly_rep_c21608	9.61469	12.1043	7.54947	0	zgc:77123 protein
combined_assembly_c6977	4.02887	4.71269	10.5449	0	zgc:66430 protein
combined_assembly_c27256	2.68591	2.35635	3.51497	5.73181	zgc:64042 protein
combined_assembly_c38861	0.342365	0.600713	4.05907	7.59842	zgc:63635 protein
combined_assembly_c68404	0.995971	1.74753	4.34466	0	zgc:56317 protein
combined_assembly_rep_c7009	60.4526	24.7119	25.2254	234.694	zgc:56085 protein
combined_assembly_rep_c57071	0	1.36792	4.08105	0	zgc:55558 protein
combined_assembly_c52658	10.4079	27.3925	4.54017	0	zgc:195326 protein
combined_assembly_c55367	1.01541	2.67244	4.42943	0	zgc:194819 protein
combined_assembly_c31415	2.58581	6.52203	5.63996	0	zgc:194249 protein
combined_assembly_c29548	18.9235	16.6015	24.7645	0	zgc:174908 protein
combined_assembly_c32682	3.97248	3.48505	9.70417	0	zgc:174888 protein
combined_assembly_c59106	0.907222	0	4.26289	16.2964	zgc:174881 protein
combined_assembly_c27836	2.17967	3.82444	9.5082	0	zgc:174680 protein
combined_assembly_c51559	7.43422	4.34802	5.40496	0	zgc:174637 protein
combined_assembly_c64803	0	5.46757	11.9621	0	zgc:173905 protein
combined_assembly_c69745	0	5.70678	5.67521	2.77635	zgc:173721 protein
combined_assembly_rep_c76596	2.76858	5.84095	8.39792	27.8013	zgc:173607 protein
combined_assembly_rep_c17265	13.2105	28.1883	42.35	9.45338	zgc:172187 protein
combined_assembly_c27767	1.02794	1.80362	4.0357	6.14224	zgc:172139 protein
combined_assembly_c44410	1.55924	2.05187	8.84227	0	zgc:172096 protein
combined_assembly_c62465	3.55826	3.12165	6.20877	3.03737	zgc:171763 protein
combined_assembly_c32597	3.58121	6.67631	27.3386	1.52848	zgc:171763 protein
combined_assembly_c34537	2.69751	4.33863	9.80597	0	zgc:171680 protein
combined_assembly_c38604	2.08158	3.65234	10.8964	0	zgc:171298 protein
combined_assembly_rep_c16593	82.3641	35.7243	35.8663	0	zgc:165536 protein
combined_assembly_rep_c16159	30.2422	17.067	2.94284	0	zgc:165536 protein
combined_assembly_rep_c9258	8.25755	5.6334	14.4058	0	zgc:165536 protein
combined_assembly_rep_c14991	40.3668	42.5731	23.2066	0	zgc:165536 protein
combined_assembly_rep_c16236	0	6.50895	0	0	zgc:165536 protein
combined_assembly_rep_c16855	5.93751	5.73116	0	0	zgc:165536 protein
combined_assembly_rep_c19254	27.455	20.3662	3.04435	0	zgc:165536 protein
combined_assembly_rep_c18177	519.162	119.168	17.9092	8.00894	zgc:165536 protein
combined_assembly_rep_c1696	5351.25	2789.1	417.866	48.4456	zgc:165536 protein
combined_assembly_rep_c13796	101.242	110.008	7.84078	0	zgc:165536 protein
combined_assembly_rep_c13308	128.39	95.9586	13.4826	3.82241	zgc:165536 protein
combined_assembly_rep_c18187	6.19867	1.92287	0	0	zgc:165536 protein
combined_assembly_rep_c28222	0	2.23612	8.15289	1.4505	zgc:162565 protein
combined_assembly_rep_c6882	3.67338	6.4453	5.34137	0	zgc:162544 protein
combined_assembly_c60209	2.19114	1.92228	6.69077	0	zgc:162544 protein
combined_assembly_c22821	1.54764	2.03662	6.75118	0	zgc:162544 protein
combined_assembly_c49593	0	11.9749	5.95432	0	zgc:162344 protein
combined_assembly_c56445	0	11.1806	7.41251	0	zgc:162331 protein
combined_assembly_c47999	0	3.51186	3.49243	0	zgc:162319 protein
combined_assembly_rep_c3493	0.596441	1.36876	7.65441	0	zgc:162319 protein
combined_assembly_c60387	0	8.1163	4.0357	0	zgc:162037 protein
combined_assembly_rep_c78772	0	0	3.28814	0	zgc:161969 protein
combined_assembly_c307	6.03357	7.05765	39.4797	0	zgc:158564 protein
combined_assembly_rep_c19635	40.6401	18.8344	0	0	zgc:158463 protein
combined_assembly_rep_c15088	0	0	0	0	zgc:158463 protein
combined_assembly_rep_c15314	28.1675	5.24377	5.1799	0	zgc:158463 protein
combined_assembly_rep_c10566	20.2776	0	9.28298	0	zgc:158463 protein
combined_assembly_rep_c10929	3.25575	0	0	0	zgc:158463 protein
combined_assembly_rep_c15639	2.52272	0	0	0	zgc:158463 protein
combined_assembly_rep_c15524	39.2396	7.47528	9.31246	0	zgc:158463 protein
combined_assembly_rep_c18240	33.0465	28.8427	11.1386	0	zgc:158463 protein
combined_assembly_rep_c20215	20.1108	3.40151	1.8123	0	zgc:158463 protein
combined_assembly_rep_c12251	72.3914	22.2022	13.4362	0	zgc:158463 protein
combined_assembly_rep_c20202	21.5384	3.08395	1.93432	0	zgc:158463 protein
combined_assembly_rep_c20210	0	0	0	0	zgc:158463 protein
combined_assembly_rep_c10719	0	3.53861	8.8251	0	zgc:158463 protein
combined_assembly_rep_c14969	100.895	20.4487	16.6877	0	zgc:158463 protein
combined_assembly_rep_c17534	2.57413	5.52439	0	0	zgc:158463 protein
combined_assembly_rep_c16834	23.2798	10.1288	2.35264	0	zgc:158463 protein
combined_assembly_rep_c11063	21.7709	7.74446	11.7287	0	zgc:158463 protein
combined_assembly_rep_c13722	0	0	0	0	zgc:158463 protein
combined_assembly_rep_c10294	0	0	0	0	zgc:158463 protein
combined_assembly_rep_c12452	180.023	274.243	36.4637	4.46705	zgc:158463 protein
combined_assembly_rep_c17760	86.7156	18.3336	9.77437	0	zgc:158463 protein
combined_assembly_rep_c20228	20.9364	8.89856	2.14999	0	zgc:158463 protein
combined_assembly_rep_c10970	66.2303	17.2163	6.30604	0	zgc:158463 protein
combined_assembly_rep_c20302	1.66086	1.41714	1.39079	0	zgc:158463 protein
combined_assembly_rep_c13920	70.7653	48.7509	34.7676	0	zgc:158463 protein
combined_assembly_rep_c51433	15.8326	3.39362	1.7119	1.63939	zgc:158463 protein
combined_assembly_rep_c15221	13.8592	5.61859	8.31572	4.16676	zgc:158463 protein
combined_assembly_rep_c10389	218.463	143.63	50.9059	1.41203	zgc:158463 protein
combined_assembly_c44926	10.6748	0	15.7276	0	zgc:158327 protein
combined_assembly_c56506	2.9526	0	7.72794	0	zgc:158327 protein
combined_assembly_c33494	2.46828	1.08271	7.53703	0.702317	zgc:158284 protein
combined_assembly_rep_c69580	1.08416	5.70678	2.8376	1.8509	zgc:158157 protein
combined_assembly_c40882	0	1.4938	6.31352	0	zgc:158151 protein
combined_assembly_c1518	2.70335	3.1622	4.71705	0	zgc:158130 protein
combined_assembly_rep_c73369	0	0	3.581	0.709218	zgc:154074 protein
combined_assembly_c22197	1.18609	6.65309	9.93683	6.07474	zgc:153955 protein
combined_assembly_rep_c30108	5.01586	2.2002	18.5983	0	zgc:153923 protein
combined_assembly_c28659	0	2.06736	4.11185	0	zgc:153813 protein
combined_assembly_c1083	1.47282	3.61345	10.0655	11.3149	zgc:153766 protein
combined_assembly_c69061	0	3.73884	5.1451	0	zgc:153632 protein
combined_assembly_c1006	12.3251	73.287	10.753	0	zgc:153632 protein
combined_assembly_c22294	9.39059	17.4547	16.5527	0	zgc:153632 protein
combined_assembly_c35357	1.5651	4.57147	11.3255	7.01393	zgc:153632 protein
combined_assembly_rep_c21188	4.08955	6.23282	12.8199	0	zgc:153632 protein
combined_assembly_c68103	0	0.818761	2.9516	0	zgc:152873 protein
combined_assembly_c24045	1.16615	3.38128	5.57622	0.995441	zgc:152873 protein
combined_assembly_rep_c68972	2.39262	7.34665	89.7072	6.12711	zgc:152783 protein
combined_assembly_rep_c21257	0	0.774591	7.72982	13.3416	zgc:152783 protein
combined_assembly_rep_c42685	0	5.09844	25.2648	42.2343	zgc:152783 protein
combined_assembly_rep_c9865	2.58581	5.07987	29.2911	8.95788	zgc:152783 protein
combined_assembly_rep_c67178	3.45882	2.41573	45.9327	4.83135	zgc:152783 protein
combined_assembly_rep_c3747	1.11913	4.90905	10.252	0	zgc:152779 protein
combined_assembly_rep_c55623	1.15004	2.01787	6.02011	0	zgc:136409 protein
combined_assembly_c63904	0	2.2002	5.47008	0	zgc:136374 protein
combined_assembly_c63474	1.66526	10.2265	14.5285	17.0579	zgc:136346 protein
combined_assembly_c21289	1.64552	10.8271	6.94297	0	zgc:136268 protein
combined_assembly_c66748	4.73086	7.60903	12.1319	2.69222	zgc:136268 protein
combined_assembly_c787	1.45905	7.25347	15.5688	0	zgc:136268 protein
combined_assembly_c31776	0.352213	2.16297	5.83845	0	zgc:122989 partial
combined_assembly_c65007	0	5.18062	5.15196	0	zgc:122977 partial
combined_assembly_c59816	3.98389	1.74753	6.08252	0	zgc:122977 partial
combined_assembly_c24557	2.56458	2.2499	5.22072	0	zgc:113842 protein
combined_assembly_c25099	2.30966	1.5197	8.81586	1.47866	zgc:113842 protein
combined_assembly_rep_c67812	3.01678	3.96993	0	0	zgc:113096 protein
combined_assembly_rep_c67654	0.91498	2.51926	1.99568	0	zgc:110411 protein
combined_assembly_c22017	1.80693	3.39969	9.14339	0	zgc:110411 protein
combined_assembly_c59736	3.50828	1.02594	8.1621	0	zgc:110340 protein
combined_assembly_c58801	2.02095	0.886489	9.69744	1.72511	zgc:101858 protein
combined_assembly_c47491	1.8753	1.2339	2.45414	12.0058	zgc:101855 protein
combined_assembly_c7421	3.35739	3.92724	12.6929	0	zfr protein
combined_assembly_c56780	2.9181	0	2.54589	8.30309	zeta (quinone reductase)
combined_assembly_rep_c66026	3.14507	4.09567	8.56659	9.00498	zebrias zebra 18s ribosomal rna complete sequence
combined_assembly_rep_c72304	0	0	8.96756	18.3714	zebrafish dna sequence from clone zfos-56g9 in linkage group complete sequence
combined_assembly_rep_c67449	0.691478	0	6.55782	73.1604	zebrafish dna sequence from clone zfos-1712h1 in linkage group complete sequence
combined_assembly_rep_c69909	2.33885	3.07781	11.2357	27.9506	zebrafish dna sequence from clone xx-kt73 contains a novel a reverse transcriptase pseudogene and a novel gene slc17a6 (solute carrier family 17 (sodium-dependent inorganic phosphate cotransporter) member 6) complete sequence
combined_assembly_rep_c60624	0	1.6019	3.18608	0	zebrafish dna sequence from clone xx- complete sequence
combined_assembly_rep_c19590	8.52614	13.3779	52.1138	413.936	zebrafish dna sequence from clone rp71-84k24 in linkage group complete sequence
combined_assembly_rep_c44831	0	1.74753	7.82038	1.70035	zebrafish dna sequence from clone rp71-84k24 in linkage group complete sequence
combined_assembly_rep_c79675	0	0	4.28992	2.80853	zebrafish dna sequence from clone rp71-84k24 in linkage group complete sequence
combined_assembly_rep_c23410	0	2.83127	8.93224	19.6173	zebrafish dna sequence from clone rp71-84k24 in linkage group complete sequence
combined_assembly_rep_c76477	0	0	2.95734	8.59656	zebrafish dna sequence from clone rp71-84k24 in linkage group complete sequence
combined_assembly_rep_c1796	6.9614	8.98683e-07	46.1112	303.966	zebrafish dna sequence from clone rp71-83m15 in linkage group complete sequence
combined_assembly_rep_c17354	0	8.21927	86.3281	46.5122	zebrafish dna sequence from clone rp71-83m15 in linkage group complete sequence
combined_assembly_rep_c9836	0	30.4361	19.7729	74.8479	zebrafish dna sequence from clone rp71-83m15 in linkage group complete sequence
combined_assembly_rep_c16852	8.79301	9.2856	26.056	163.945	zebrafish dna sequence from clone rp71-83m15 in linkage group complete sequence
combined_assembly_rep_c10869	0	0	0	3.84272	zebrafish dna sequence from clone rp71-83m15 in linkage group complete sequence
combined_assembly_c71583	0	0.372166	5.22461	3.21497	zebrafish dna sequence from clone rp71-83m15 in linkage group complete sequence
combined_assembly_c46828	0	3.38179	3.36309	9.87146	zebrafish dna sequence from clone rp71-49b22 in linkage group complete sequence
combined_assembly_rep_c6308	2.27082	4.66284	4.63093	2.58453	zebrafish dna sequence from clone rp71-45k5 in linkage group complete sequence
combined_assembly_rep_c73498	0	0	4.43927	16.1419	zebrafish dna sequence from clone rp71-1c22 in linkage group complete sequence
combined_assembly_rep_c21738	1.4763	1.29515	11.9099	10.0815	zebrafish dna sequence from clone dkeyp-96b6 in linkage group complete sequence
combined_assembly_rep_c34172	0	2.23227	15.7793	9.06973	zebrafish dna sequence from clone dkeyp-96b6 in linkage group complete sequence
combined_assembly_rep_c4196	1.00076	2.04859	6.70254	1.17244	zebrafish dna sequence from clone dkeyp-95b12 in linkage group complete sequence
combined_assembly_rep_c71004	2.87776	2.52466	14.4578	16.3766	zebrafish dna sequence from clone dkeyp-92c5 in linkage group complete sequence
combined_assembly_rep_c23148	1.27018	2.29418	5.40983	22.4841	zebrafish dna sequence from clone dkeyp-89a11 in linkage group complete sequence
combined_assembly_rep_c78946	0	1.22124	2.72831	4.29515	zebrafish dna sequence from clone dkeyp-88f5 in linkage group complete sequence
combined_assembly_rep_c19924	0	6.8506	45.8922	204.847	zebrafish dna sequence from clone dkeyp-85h7 in linkage group complete sequence
combined_assembly_rep_c78236	0	1.36281	4.39057	0	zebrafish dna sequence from clone dkeyp-80c12 in linkage group complete sequence
combined_assembly_rep_c72583	1.38683	3.97073	13.3927	10.6837	zebrafish dna sequence from clone dkeyp-79c4 in linkage group complete sequence
combined_assembly_rep_c32278	2.42044	2.65431	11.0865	22.7273	zebrafish dna sequence from clone dkeyp-77b4 in linkage group complete sequence
combined_assembly_rep_c69115	0.806814	2.83127	5.63121	13.1025	zebrafish dna sequence from clone dkeyp-74f12 in linkage group complete sequence
combined_assembly_rep_c21104	1.82595	0	3.18608	28.0557	zebrafish dna sequence from clone dkeyp-57d7 in linkage group complete sequence
combined_assembly_rep_c68973	0	0.596787	6.52834	17.6044	zebrafish dna sequence from clone dkeyp-53h3 in linkage group complete sequence
combined_assembly_rep_c78111	0	30.4361	121.071	148.072	zebrafish dna sequence from clone dkeyp-53h3 in linkage group complete sequence
combined_assembly_rep_c8027	0	3.55747	10.6134	24.6906	zebrafish dna sequence from clone dkeyp-53h3 in linkage group complete sequence
combined_assembly_rep_c77797	0.814709	0.714743	3.99514	2.2267	zebrafish dna sequence from clone dkeyp-51d11 in linkage group complete sequence
combined_assembly_c45542	0	2.48458	8.03022	25.3837	zebrafish dna sequence from clone dkeyp-50e3 in linkage group complete sequence
combined_assembly_rep_c75495	3.76189	2.38342	36.1003	58.0375	zebrafish dna sequence from clone dkeyp-47g11 in linkage group complete sequence
combined_assembly_rep_c11841	0.675955	0	8.93768	17.0308	zebrafish dna sequence from clone dkeyp-47g1 in linkage group complete sequence
combined_assembly_rep_c18998	20.9318	5.29324	2.63198	0	zebrafish dna sequence from clone dkeyp-3b12 in linkage group complete sequence
combined_assembly_rep_c24565	39.3914	19.7435	0	0	zebrafish dna sequence from clone dkeyp-3b12 in linkage group complete sequence
combined_assembly_rep_c9566	38.0777	53.4488	0	0	zebrafish dna sequence from clone dkeyp-3b12 in linkage group complete sequence
combined_assembly_rep_c16301	3.77802	2.64231	0	3.82489	zebrafish dna sequence from clone dkeyp-3b12 in linkage group complete sequence
combined_assembly_rep_c19691	7.87513	1.59146	0	0	zebrafish dna sequence from clone dkeyp-3b12 in linkage group complete sequence
combined_assembly_rep_c17349	25.6242	51.0832	0	0	zebrafish dna sequence from clone dkeyp-3b12 in linkage group complete sequence
combined_assembly_rep_c13530	8.46171	13.3622	1.47648	0	zebrafish dna sequence from clone dkeyp-3b12 in linkage group complete sequence
combined_assembly_rep_c13131	0	2.8386	1.88193	4.2517	zebrafish dna sequence from clone dkeyp-3b12 in linkage group complete sequence
combined_assembly_c24956	3.4809	1.22152	10.9328	3.56561	zebrafish dna sequence from clone dkeyp-38g8 in linkage group complete sequence
combined_assembly_rep_c42323	1.31746	2.31161	15.6467	0	zebrafish dna sequence from clone dkeyp-35b8 in linkage group complete sequence
combined_assembly_rep_c70034	2.31931	3.56077	21.9532	3.21752	zebrafish dna sequence from clone dkeyp-33d4 in linkage group complete sequence
combined_assembly_rep_c13506	0.933444	1.63782	15.0321	1.5936	zebrafish dna sequence from clone dkeyp-2b10 in linkage group complete sequence
combined_assembly_rep_c14627	4.01662	11.2503	5.92859	22.2691	zebrafish dna sequence from clone dkeyp-1e8 in linkage group complete sequence
combined_assembly_rep_c13289	0	0	5.76388	0	zebrafish dna sequence from clone dkeyp-1e8 in linkage group complete sequence
combined_assembly_rep_c10445	2.63747	0	8.57135	19.4367	zebrafish dna sequence from clone dkeyp-1e8 in linkage group complete sequence
combined_assembly_rep_c44433	8.21676	2.40285	21.7325	9.6533	zebrafish dna sequence from clone dkeyp-123h10 in linkage group complete sequence
combined_assembly_rep_c36805	0	0.709191	7.40532	2.76017	zebrafish dna sequence from clone dkeyp-123h10 in linkage group complete sequence
combined_assembly_rep_c16851	0	1.89035	8.90388	14.9786	zebrafish dna sequence from clone dkeyp-122b2 in linkage group complete sequence
combined_assembly_rep_c46967	0	0	3.64928	16.2488	zebrafish dna sequence from clone dkeyp-122b2 in linkage group complete sequence
combined_assembly_rep_c67422	0	0	3.79225	3.30819	zebrafish dna sequence from clone dkeyp-120e12 in linkage group complete sequence
combined_assembly_rep_c42735	1.0513	0.922307	7.33764	12.5637	zebrafish dna sequence from clone dkeyp-11d6 in linkage group complete sequence
combined_assembly_rep_c14385	8.2245	3.46622	41.1142	153.358	zebrafish dna sequence from clone dkeyp-118h9 in linkage group complete sequence
combined_assembly_rep_c62737	0	0.598189	3.82501	0	zebrafish dna sequence from clone dkeyp-118g5 in linkage group complete sequence
combined_assembly_rep_c76632	0	0	3.2905	0.955777	zebrafish dna sequence from clone dkeyp-115a10 in linkage group complete sequence
combined_assembly_rep_c69714	0.906204	0	6.84748	1.55648	zebrafish dna sequence from clone dkeyp-114a1 in linkage group complete sequence
combined_assembly_rep_c19005	0	0	17.188	7.78	zebrafish dna sequence from clone dkeyp-114a1 in linkage group complete sequence
combined_assembly_rep_c10125	1.07609	3.51101	1.47602	11.4078	zebrafish dna sequence from clone dkeyp-114a1 in linkage group complete sequence
combined_assembly_rep_c25955	0	1.84461	9.78352	13.1619	zebrafish dna sequence from clone dkeyp-114a1 in linkage group complete sequence
combined_assembly_rep_c41892	0	1.58878	7.48169	8.94826	zebrafish dna sequence from clone dkeyp-114a1 in linkage group complete sequence
combined_assembly_rep_c77488	0	1.25143	8.92882	11.3199	zebrafish dna sequence from clone dkeyp-114a1 in linkage group complete sequence
combined_assembly_rep_c5023	1.192	1.54898	6.35844	14.9895	zebrafish dna sequence from clone dkeyp-108d9 in linkage group complete sequence
combined_assembly_c33433	1.76405	1.5476	6.15616	60.2326	zebrafish dna sequence from clone dkeyp-106c3 in linkage group complete sequence
combined_assembly_rep_c32110	0.482965	0	2.52817	88.8063	zebrafish dna sequence from clone dkey-99g10 in linkage group complete sequence
combined_assembly_rep_c14844	0	0	9.09097	7.87564	zebrafish dna sequence from clone dkey-98f17 in linkage group complete sequence
combined_assembly_rep_c11350	0	0	2.75648	9.80253	zebrafish dna sequence from clone dkey-97l11 in linkage group complete sequence
combined_assembly_rep_c6247	2.16831	7.60903	17.9715	38.8689	zebrafish dna sequence from clone dkey-96o13 in linkage group complete sequence
combined_assembly_c31894	1.2173	8.00951	18.9994	38.4467	zebrafish dna sequence from clone dkey-96o13 in linkage group complete sequence
combined_assembly_rep_c69225	5.37678	9.43408	26.8054	52.4535	zebrafish dna sequence from clone dkey-91g17 in linkage group complete sequence
combined_assembly_rep_c25338	0	0	9.82244	25.8352	zebrafish dna sequence from clone dkey-8o9 in linkage group complete sequence
combined_assembly_rep_c11988	0	7.93986	78.9947	0	zebrafish dna sequence from clone dkey-89i7 in linkage group complete sequence
combined_assembly_rep_c9477	3.92603	4.06351	27.2291	30.845	zebrafish dna sequence from clone dkey-89i7 in linkage group complete sequence
combined_assembly_rep_c2514	2.87115	3.77828	47.5685	45.7026	zebrafish dna sequence from clone dkey-89i7 in linkage group complete sequence
combined_assembly_rep_c74258	0	0	3.57672	0	zebrafish dna sequence from clone dkey-89i7 in linkage group complete sequence
combined_assembly_rep_c72029	1.70593	0	2.21239	0	zebrafish dna sequence from clone dkey-89i7 in linkage group complete sequence
combined_assembly_rep_c71729	0	0	2.45192	4.82583	zebrafish dna sequence from clone dkey-89i7 in linkage group complete sequence
combined_assembly_rep_c7931	0	0	6.51632	14.0683	zebrafish dna sequence from clone dkey-88m1 in linkage group complete sequence
combined_assembly_c49510	0	1.37251	4.20655	16.8813	zebrafish dna sequence from clone dkey-88m1 in linkage group complete sequence
combined_assembly_rep_c74025	0	0	6.15801	7.05101	zebrafish dna sequence from clone dkey-87d21 in linkage group complete sequence
combined_assembly_rep_c2029	4.41933	10.5087	21.9716	129.342	zebrafish dna sequence from clone dkey-85a20 in linkage group complete sequence
combined_assembly_rep_c78234	0.45951	3.74293	5.92299	14.2404	zebrafish dna sequence from clone dkey-85a20 in linkage group complete sequence
combined_assembly_rep_c25757	1.04602	0	3.82145	1.8638	zebrafish dna sequence from clone dkey-83h2 in linkage group complete sequence
combined_assembly_rep_c14331	0	0	2.42187	4.36819	zebrafish dna sequence from clone dkey-83h2 in linkage group complete sequence
combined_assembly_rep_c2273	0.405689	0.672149	6.15801	13.5998	zebrafish dna sequence from clone dkey-83h2 in linkage group complete sequence
combined_assembly_rep_c73683	0	2.10893	7.79539	25.4392	zebrafish dna sequence from clone dkey-83d6 in linkage group complete sequence
combined_assembly_rep_c2311	0	0.971366	19.9285	9.21086	zebrafish dna sequence from clone dkey-81j5 in linkage group complete sequence
combined_assembly_rep_c3068	0	0.989844	14.6472	17.047	zebrafish dna sequence from clone dkey-7n16 in linkage group complete sequence
combined_assembly_rep_c79394	1.13129	0.496241	8.64785	3.86274	zebrafish dna sequence from clone dkey-7l12 in linkage group complete sequence
combined_assembly_rep_c72694	1.06888	3.83172	5.37712	63.0809	zebrafish dna sequence from clone dkey-7i4 in linkage group complete sequence
combined_assembly_rep_c9445	9.60598	0	61.9247	0	zebrafish dna sequence from clone dkey-78p10 in linkage group complete sequence
combined_assembly_rep_c75143	0	0	0.52502	1.25122	zebrafish dna sequence from clone dkey-78h12 in linkage group complete sequence
combined_assembly_rep_c17313	18.8505	26.2356	87.745	304.036	zebrafish dna sequence from clone dkey-74i1 in linkage group complete sequence
combined_assembly_rep_c9853	0	3.79813	19.2995	68.3919	zebrafish dna sequence from clone dkey-74i1 in linkage group complete sequence
combined_assembly_rep_c78250	0	0.474329	13.5947	6.11706	zebrafish dna sequence from clone dkey-74i1 in linkage group complete sequence
combined_assembly_rep_c77823	0	0.742345	9.19023	6.5242	zebrafish dna sequence from clone dkey-74i1 in linkage group complete sequence
combined_assembly_c62464	0	4.10375	8.1621	0	zebrafish dna sequence from clone dkey-71k24 in linkage group complete sequence
combined_assembly_rep_c8393	8.32632	1.46314	17.5962	105.264	zebrafish dna sequence from clone dkey-6e2 in linkage group complete sequence
combined_assembly_rep_c71873	0	0	0	5.0138	zebrafish dna sequence from clone dkey-6e2 in linkage group complete sequence
combined_assembly_rep_c79059	1.1029	4.14507	2.08776	3.53604	zebrafish dna sequence from clone dkey-69m3 in linkage group complete sequence
combined_assembly_rep_c65759	0.821136	1.8106	6.49327	0	zebrafish dna sequence from clone dkey-66a8 in linkage group complete sequence
combined_assembly_rep_c72750	0.450423	1.88076	27.3861	39.0667	zebrafish dna sequence from clone dkey-65m5 in linkage group complete sequence
combined_assembly_rep_c58699	0	0	6.56409	6.42239	zebrafish dna sequence from clone dkey-65d16 in linkage group complete sequence
combined_assembly_rep_c72697	1.13721	1.33629	6.38609	105.902	zebrafish dna sequence from clone dkey-63l3 in linkage group complete sequence
combined_assembly_rep_c75462	0.50085	2.63308	9.66042	0.924706	zebrafish dna sequence from clone dkey-61n16 in linkage group complete sequence
combined_assembly_rep_c74804	0	6.9774	8.84144	37.6513	zebrafish dna sequence from clone dkey-61m24 in linkage group complete sequence
combined_assembly_rep_c75193	13.5279	16.4535	19.8008	7.7677	zebrafish dna sequence from clone dkey-60b23 in linkage group complete sequence
combined_assembly_rep_c44401	1.72745	0	6.78199	11.7966	zebrafish dna sequence from clone dkey-5n7 in linkage group complete sequence
combined_assembly_rep_c66990	0	0	8.0998	4.01044	zebrafish dna sequence from clone dkey-5e16 in linkage group complete sequence
combined_assembly_rep_c3605	0	0	3.81247	7.16477	zebrafish dna sequence from clone dkey-58f6 in linkage group complete sequence
combined_assembly_rep_c27328	0.608649	1.6019	5.31013	5.1955	zebrafish dna sequence from clone dkey-58c20 in linkage group complete sequence
combined_assembly_rep_c72506	0.759701	0	5.96518	9.07886	zebrafish dna sequence from clone dkey-57c15 in linkage group complete sequence
combined_assembly_rep_c10454	1.24646	3.28054	9.8881	57.847	zebrafish dna sequence from clone dkey-56e12 in linkage group complete sequence
combined_assembly_rep_c66467	0	0.483441	11.8345	6.50849	zebrafish dna sequence from clone dkey-53g21 in linkage group complete sequence
combined_assembly_c29155	0.782549	0.686529	4.10495	49.4827	zebrafish dna sequence from clone dkey-4g17 in linkage group complete sequence
combined_assembly_rep_c69652	0	2.27597	7.17628	21.257	zebrafish dna sequence from clone dkey-4c2 in linkage group complete sequence
combined_assembly_c32562	2.9318	5.14414	4.26307	6.67366	zebrafish dna sequence from clone dkey-4c2 in linkage group complete sequence
combined_assembly_rep_c9505	2.70335	8.56182	7.67506	11.0759	zebrafish dna sequence from clone dkey-4c15 in linkage group complete sequence
combined_assembly_rep_c16120	3.8908	0	21.1844	40.5227	zebrafish dna sequence from clone dkey-48p11 in linkage group complete sequence
combined_assembly_rep_c78775	1.8313	2.14213	7.45599	12.5058	zebrafish dna sequence from clone dkey-48f17 in linkage group complete sequence
combined_assembly_c1036	0.466722	1.63782	8.95817	26.2944	zebrafish dna sequence from clone dkey-46p12 in linkage group complete sequence
combined_assembly_rep_c76223	1.36937	0	7.43486	0	zebrafish dna sequence from clone dkey-46i9 in linkage group complete sequence
combined_assembly_rep_c66426	1.23086	5.35278	8.5428	18.8243	zebrafish dna sequence from clone dkey-44l17 in linkage group complete sequence
combined_assembly_rep_c29012	0	0	2.81221	7.34092	zebrafish dna sequence from clone dkey-42l16 in linkage group complete sequence
combined_assembly_rep_c19467	3.06115	24.6561	62.1391	195.807	zebrafish dna sequence from clone dkey-41g3 in linkage group complete sequence
combined_assembly_rep_c43160	0	4.56542	9.08033	5.92287	zebrafish dna sequence from clone dkey-41e15 in linkage group complete sequence
combined_assembly_rep_c71558	0	0	14.009	2.12139	zebrafish dna sequence from clone dkey-41e15 in linkage group complete sequence
combined_assembly_rep_c19480	5.38344	14.2528	58.8567	42.9769	zebrafish dna sequence from clone dkey-40h20 in linkage group complete sequence
combined_assembly_rep_c18863	0	0	10.718	15.9433	zebrafish dna sequence from clone dkey-3p8 in linkage group complete sequence
combined_assembly_rep_c75456	0	0	16.9639	6.16466	zebrafish dna sequence from clone dkey-35h6 in linkage group complete sequence
combined_assembly_rep_c67477	3.12684	10.9727	9.35313	1.5252	zebrafish dna sequence from clone dkey-34k23 in linkage group complete sequence
combined_assembly_c45642	7.26133	2.12345	10.5585	0	zebrafish dna sequence from clone dkey-31m14 in linkage group complete sequence
combined_assembly_rep_c78891	2.92494	0.855348	4.28703	3.32902	zebrafish dna sequence from clone dkey-31j4 in linkage group complete sequence
combined_assembly_c40567	0	4.31378	7.14987	2.79821	zebrafish dna sequence from clone dkey-30o2 in linkage group complete sequence
combined_assembly_rep_c2976	0	0	0	0	zebrafish dna sequence from clone dkey-30l21 in linkage group complete sequence
combined_assembly_rep_c15598	1.35168	0	11.7926	99.2274	zebrafish dna sequence from clone dkey-30i6 in linkage group complete sequence
combined_assembly_rep_c8564	1.81007	0	7.89594	3.0902	zebrafish dna sequence from clone dkey-30d10 in linkage group complete sequence
combined_assembly_rep_c73701	0.545729	2.12509	9.0199	5.61061	zebrafish dna sequence from clone dkey-29m9 in linkage group complete sequence
combined_assembly_rep_c10655	0	0.890814	2.65927	58.9398	zebrafish dna sequence from clone dkey-29l7 in linkage group complete sequence
combined_assembly_rep_c78874	1.00559	1.76441	4.42465	10.5281	zebrafish dna sequence from clone dkey-29h18 in linkage group complete sequence
combined_assembly_rep_c19832	0	0	8.23821	16.0332	zebrafish dna sequence from clone dkey-29d11 in linkage group complete sequence
combined_assembly_rep_c74126	0	0	5.34137	4.47948	zebrafish dna sequence from clone dkey-285j17 in linkage group complete sequence
combined_assembly_rep_c21615	0.599879	1.64533	3.94	11.2654	zebrafish dna sequence from clone dkey-285c2 in linkage group complete sequence
combined_assembly_c933	4.73086	8.30076	4.12742	8.07665	zebrafish dna sequence from clone dkey-284h11 in linkage group complete sequence
combined_assembly_rep_c78321	0.725289	0	12.1124	2.00155	zebrafish dna sequence from clone dkey-281a24 in linkage group 7 contains the slc39a1 gene for solute carrier family 39 (zinc transporter) member the 5 end of the gene for a novel protein vertebrate furin (paired basic amino acid cleaving enzyme) the gene for a novel protein human and mouse stereocilin the 5 end of the rlbp1l gene for retinaldehyde binding protein 1 complete sequence
combined_assembly_rep_c42039	13.3003	8.89753	24.4644	33.8015	zebrafish dna sequence from clone dkey-27p23 in linkage group complete sequence
combined_assembly_rep_c8151	1.63904	0	3.13852	33.1305	zebrafish dna sequence from clone dkey-27m7 in linkage group complete sequence
combined_assembly_rep_c70505	4.13575	1.40663	28.1707	40.5865	zebrafish dna sequence from clone dkey-27e7 in linkage group complete sequence
combined_assembly_rep_c11840	36.8524	30.4924	0	821.306	zebrafish dna sequence from clone dkey-27d5 in linkage group complete sequence
combined_assembly_rep_c15928	71.8954	33.8817	1.60579	3077.5	zebrafish dna sequence from clone dkey-27d5 in linkage group complete sequence
combined_assembly_rep_c15930	0	2.06197	2.60615	206.356	zebrafish dna sequence from clone dkey-27d5 in linkage group complete sequence
combined_assembly_rep_c77643	66.7237	23.8255	0	20.8932	zebrafish dna sequence from clone dkey-27d5 in linkage group complete sequence
combined_assembly_rep_c79549	1.08536	5.25697	26.8748	11.114	zebrafish dna sequence from clone dkey-27d5 in linkage group complete sequence
combined_assembly_rep_c19717	2.38729	0	3.06644	10.7316	zebrafish dna sequence from clone dkey-27d5 in linkage group complete sequence
combined_assembly_rep_c78627	0	0.686529	5.58292	26.3791	zebrafish dna sequence from clone dkey-27d1 in linkage group complete sequence
combined_assembly_rep_c70081	1.71559	3.14654	16.4149	0	zebrafish dna sequence from clone dkey-274a11 in linkage group complete sequence
combined_assembly_rep_c55373	0	8.35502	5.93486	11.6135	zebrafish dna sequence from clone dkey-272o16 in linkage group complete sequence
combined_assembly_c77245	2.50793	0	10.9402	12.8448	zebrafish dna sequence from clone dkey-272l17 in linkage group complete sequence
combined_assembly_c34978	0	2.02345	6.53985	0	zebrafish dna sequence from clone dkey-270l11 in linkage group complete sequence
combined_assembly_rep_c2844	22.7795	7.45622	124.381	81.4122	zebrafish dna sequence from clone dkey-270j5 in linkage group complete sequence
combined_assembly_rep_c19117	0	2.12026	6.75819	6.48628	zebrafish dna sequence from clone dkey-270j5 in linkage group complete sequence
combined_assembly_rep_c18062	1.60479	0	14.176	23.8748	zebrafish dna sequence from clone dkey-270j5 in linkage group complete sequence
combined_assembly_rep_c39732	1.50021	1.95766	14.8223	7.8921	zebrafish dna sequence from clone dkey-26i24 in linkage group complete sequence
combined_assembly_rep_c77740	2.06097	0	8.09138	12.3149	zebrafish dna sequence from clone dkey-269h2 in linkage group complete sequence
combined_assembly_rep_c14881	0	1.46418	7.69937	4.48316	zebrafish dna sequence from clone dkey-266i6 in linkage group complete sequence
combined_assembly_rep_c65824	1.25396	1.1001	18.4195	4.77889	zebrafish dna sequence from clone dkey-264l15 in linkage group complete sequence
combined_assembly_rep_c2973	5.17014	29.5142	28.0232	112.978	zebrafish dna sequence from clone dkey-264b7 in linkage group complete sequence
combined_assembly_rep_c17402	0.59322	6.7175	7.01167	1.08836	zebrafish dna sequence from clone dkey-264b7 in linkage group complete sequence
combined_assembly_rep_c14875	0	0.56117	9.90965	10.7017	zebrafish dna sequence from clone dkey-264b7 in linkage group complete sequence
combined_assembly_rep_c71533	0	0	1.62247	0	zebrafish dna sequence from clone dkey-263o22 in linkage group complete sequence
combined_assembly_rep_c70629	0	1.60237	5.08831	1.98402	zebrafish dna sequence from clone dkey-263o22 in linkage group complete sequence
combined_assembly_rep_c27288	0.487296	0.727557	3.2559	9.06371	zebrafish dna sequence from clone dkey-261d11 in linkage group complete sequence
combined_assembly_rep_c79325	0.684491	0.584673	2.43022	2.5408	zebrafish dna sequence from clone dkey-260e8 in linkage group complete sequence
combined_assembly_rep_c51967	3.5281	1.5476	6.15616	33.1279	zebrafish dna sequence from clone dkey-25p11 in linkage group complete sequence
combined_assembly_rep_c13791	2.77544	0	1.61428	41.6292	zebrafish dna sequence from clone dkey-259j3 in linkage group complete sequence
combined_assembly_rep_c75374	3.92751	0	13.7062	58.1112	zebrafish dna sequence from clone dkey-256m11 in linkage group complete sequence
combined_assembly_rep_c42101	1.8753	6.58079	9.81657	54.4264	zebrafish dna sequence from clone dkey-250o4 in linkage group complete sequence
combined_assembly_rep_c36827	0	1.57585	9.94138	34.5369	zebrafish dna sequence from clone dkey-250o3 in linkage group complete sequence
combined_assembly_rep_c22996	6.58728	10.4022	39.0799	13.4952	zebrafish dna sequence from clone dkey-24d19 in linkage group complete sequence
combined_assembly_rep_c8146	1.5194	0	7.95357	15.5638	zebrafish dna sequence from clone dkey-247m22 in linkage group complete sequence
combined_assembly_rep_c59722	0	1.5346	13.5703	20.9043	zebrafish dna sequence from clone dkey-247i12 in linkage group 1 contains a complete sequence
combined_assembly_rep_c13300	11.0755	9.1038	36.2021	149.581	zebrafish dna sequence from clone dkey-246j7 in linkage group complete sequence
combined_assembly_rep_c54988	0	2.52632	5.02469	2.80927	zebrafish dna sequence from clone dkey-246j7 in linkage group complete sequence
combined_assembly_rep_c64962	1.31223	1.73388	8.46969	38.0965	zebrafish dna sequence from clone dkey-246g23 in linkage group complete sequence
combined_assembly_rep_c75629	0	0	9.16275	13.3316	zebrafish dna sequence from clone dkey-246g23 in linkage group complete sequence
combined_assembly_rep_c73216	3.08382	0.676359	6.05355	14.4781	zebrafish dna sequence from clone dkey-246a16 in linkage group complete sequence
combined_assembly_rep_c18026	0.865522	1.52289	7.67988	20.0779	zebrafish dna sequence from clone dkey-244d13 in linkage group complete sequence
combined_assembly_rep_c7681	0	5.8531	12.4328	2.27803	zebrafish dna sequence from clone dkey-242k1 in linkage group complete sequence
combined_assembly_rep_c14732	1.84555	0.978627	4.32414	6.73125	zebrafish dna sequence from clone dkey-240n22 in linkage group complete sequence
combined_assembly_rep_c13794	0.949129	3.34803	5.87047	24.8722	zebrafish dna sequence from clone dkey-23o18 in linkage group complete sequence
combined_assembly_c35768	0.620424	0	12.9421	2.76648	zebrafish dna sequence from clone dkey-23f9 in linkage group complete sequence
combined_assembly_rep_c76739	0	0	9.55824	4.2282	zebrafish dna sequence from clone dkey-239i15 in linkage group complete sequence
combined_assembly_rep_c77038	3.12237	3.65234	9.98836	23.5174	zebrafish dna sequence from clone dkey-238k10 in linkage group complete sequence
combined_assembly_rep_c74237	0	0	7.11441	46.0841	zebrafish dna sequence from clone dkey-238k10 in linkage group complete sequence
combined_assembly_rep_c17663	0	1.01454	5.42143	2.05615	zebrafish dna sequence from clone dkey-237o15 in linkage group 10 contains the gene for a novel protein (zgc:110614) the rhof gene for ras homolog gene member the 5 end of the gene for a novel protein (zgc:112051) the 3 end of the gene for a novel protein (zgc:91974) two novel genes and two complete sequence
combined_assembly_rep_c12486	23.6654	43.1066	11.0219	0	zebrafish dna sequence from clone dkey-237g15 in linkage group complete sequence
combined_assembly_rep_c16222	23.0715	13.1098	15.8326	0	zebrafish dna sequence from clone dkey-237g15 in linkage group complete sequence
combined_assembly_rep_c10873	9.5852	14.4555	1.4623	0	zebrafish dna sequence from clone dkey-237g15 in linkage group complete sequence
combined_assembly_rep_c10652	13.45	8.71268	9.31449	0	zebrafish dna sequence from clone dkey-237g15 in linkage group complete sequence
combined_assembly_rep_c9843	0.621367	1.09025	4.33687	18.1482	zebrafish dna sequence from clone dkey-232h18 in linkage group 22 contains the ncf4 gene for neutrophil cytosolic factor the pvalb gene for the gene for a novel protein vertebrate bai1-associated protein 2-like 2 the 3 end of the gene for a novel protein vertebrate phospholipase group vi (zgc:77476) and a complete sequence
combined_assembly_rep_c76983	0	1.80809	5.39426	10.5556	zebrafish dna sequence from clone dkey-22a20 in linkage group complete sequence
combined_assembly_rep_c72060	0	0.551712	6.03527	13.9572	zebrafish dna sequence from clone dkey-22a20 in linkage group complete sequence
combined_assembly_c42426	0	0.367226	5.80748	1.35828	zebrafish dna sequence from clone dkey-229f10 in linkage group complete sequence
combined_assembly_rep_c22483	0	3.13505	16.4763	25.469	zebrafish dna sequence from clone dkey-229d23 in linkage group complete sequence
combined_assembly_rep_c9608	17.3235	3.25458	27.9318	93.925	zebrafish dna sequence from clone dkey-229d11 in linkage group complete sequence
combined_assembly_rep_c77237	2.59547	0.72401	12.9434	4.88898	zebrafish dna sequence from clone dkey-229d11 in linkage group complete sequence
combined_assembly_rep_c5409	5.35701	8.05662	24.3149	44.6525	zebrafish dna sequence from clone dkey-228n9 in linkage group complete sequence
combined_assembly_rep_c44583	2.06097	1.80809	8.99043	10.5556	zebrafish dna sequence from clone dkey-226l10 in linkage group complete sequence
combined_assembly_c51783	1.95148	3.42407	3.40512	2.22108	zebrafish dna sequence from clone dkey-226k3 in linkage group complete sequence
combined_assembly_rep_c14211	6.41582	11.0435	30.0858	20.6668	zebrafish dna sequence from clone dkey-225l23 in linkage group complete sequence
combined_assembly_rep_c11093	0	1.06607	2.59408	13.5326	zebrafish dna sequence from clone dkey-225d17 in linkage group complete sequence
combined_assembly_rep_c19015	4.24812	0	7.41251	37.7803	zebrafish dna sequence from clone dkey-224b4 in linkage group complete sequence
combined_assembly_c31199	2.9994	2.63137	7.85043	0	zebrafish dna sequence from clone dkey-223d9 in linkage group complete sequence
combined_assembly_rep_c36402	0	1.64027	1.08746	9.8827	zebrafish dna sequence from clone dkey-222l20 in linkage group complete sequence
combined_assembly_rep_c58451	0	0	4.97552	2.43406	zebrafish dna sequence from clone dkey-222h21 in linkage group complete sequence
combined_assembly_rep_c19999	7.70956	0	0	35.0985	zebrafish dna sequence from clone dkey-222f2 in linkage group complete sequence
combined_assembly_rep_c15095	1.08697	0.934101	1.98587	1.9402	zebrafish dna sequence from clone dkey-222e15 in linkage group complete sequence
combined_assembly_c28433	3.21894	5.64794	10.2973	29.3091	zebrafish dna sequence from clone dkey-221m4 in linkage group complete sequence
combined_assembly_rep_c76550	0	0.414097	3.77071	0.805833	zebrafish dna sequence from clone dkey-220d24 in linkage group complete sequence
combined_assembly_rep_c72860	0	0	3.25024	1.79481	zebrafish dna sequence from clone dkey-219n14 in linkage group complete sequence
combined_assembly_rep_c65758	3.04297	2.97141	19.0172	112.419	zebrafish dna sequence from clone dkey-219b24 in linkage group complete sequence
combined_assembly_rep_c51423	5.70296	3.9142	11.1949	106.331	zebrafish dna sequence from clone dkey-218n20 in linkage group complete sequence
combined_assembly_rep_c17687	0	2.94543	17.7547	42.059	zebrafish dna sequence from clone dkey-216j10 in linkage group complete sequence
combined_assembly_rep_c41952	4.66722	5.73237	8.38485	69.7945	zebrafish dna sequence from clone dkey-216j10 in linkage group complete sequence
combined_assembly_rep_c19408	1.83985	2.12819	17.3556	124.826	zebrafish dna sequence from clone dkey-216j10 in linkage group complete sequence
combined_assembly_rep_c74049	1.41496	2.52466	9.33224	10.4483	zebrafish dna sequence from clone dkey-216j10 in linkage group complete sequence
combined_assembly_rep_c78628	0.779618	0	14.3444	9.98623	zebrafish dna sequence from clone dkey-211m23 in linkage group complete sequence
combined_assembly_rep_c77205	6.57341	3.84456	5.81245	7.48153	zebrafish dna sequence from clone dkey-210h10 in linkage group complete sequence
combined_assembly_rep_c11904	0	4.22346	9.87809	10.5512	zebrafish dna sequence from clone dkey-210h10 in linkage group complete sequence
combined_assembly_rep_c17113	0	0	3.35096	9.48454	zebrafish dna sequence from clone dkey-210h10 in linkage group complete sequence
combined_assembly_rep_c72423	0.786763	0.679554	6.10443	5.75373	zebrafish dna sequence from clone dkey-206f22 in linkage group complete sequence
combined_assembly_rep_c30277	0	0	1.91165	0.748153	zebrafish dna sequence from clone dkey-205l13 in linkage group complete sequence
combined_assembly_rep_c17985	0	0.615346	4.02699	4.57951	zebrafish dna sequence from clone dkey-204g14 in linkage group complete sequence
combined_assembly_rep_c14481	6.9556	3.66324	5.38228	1.02257	zebrafish dna sequence from clone dkey-204f11 in linkage group complete sequence
combined_assembly_rep_c6282	0	4.31378	12.8698	13.991	zebrafish dna sequence from clone dkey-203c4 in linkage group complete sequence
combined_assembly_rep_c2256	0	3.80452	20.8091	25.9126	zebrafish dna sequence from clone dkey-202p3 in linkage group complete sequence
combined_assembly_rep_c71989	0	0	3.61766	25.4849	zebrafish dna sequence from clone dkey-202m23 in linkage group complete sequence
combined_assembly_rep_c17296	4.70414	8.79206	15.8952	91.8005	zebrafish dna sequence from clone dkey-202e17 in linkage group complete sequence
combined_assembly_rep_c21318	0	0	7.74713	5.06229	zebrafish dna sequence from clone dkey-201c13 in linkage group complete sequence
combined_assembly_rep_c74500	2.59574	0	15.8753	8.62423	zebrafish dna sequence from clone dkey-1o9 in linkage group complete sequence
combined_assembly_c76583	1.14503	14.2627	26.8803	290.132	zebrafish dna sequence from clone dkey-1k24 in linkage group complete sequence
combined_assembly_rep_c1732	8.56119e-05	3.88802	13.6572	44.4448	zebrafish dna sequence from clone dkey-197m14 in linkage group complete sequence
combined_assembly_rep_c9436	4.13215	5.6888	10.8384	47.7727	zebrafish dna sequence from clone dkey-197m14 in linkage group complete sequence
combined_assembly_rep_c21253	0	2.08308	3.91294	4.05368	zebrafish dna sequence from clone dkey-197m14 in linkage group complete sequence
combined_assembly_c53833	0.449585	1.9721	3.13791	9.97806	zebrafish dna sequence from clone dkey-197i20 in linkage group complete sequence
combined_assembly_rep_c30269	1.06748	0	6.25582	3.88316	zebrafish dna sequence from clone dkey-197a14 in linkage group complete sequence
combined_assembly_rep_c8972	1.76405	3.0952	11.5428	6.02326	zebrafish dna sequence from clone dkey-195m11 in linkage group complete sequence
combined_assembly_rep_c5406	4.17988	0.804821	6.63461	0	zebrafish dna sequence from clone dkey-194j22 in linkage group complete sequence
combined_assembly_rep_c74901	1.03751	2.97741	26.6513	38.8187	zebrafish dna sequence from clone dkey-194j22 in linkage group complete sequence
combined_assembly_c36189	2.04077	4.4759	11.573	3.48404	zebrafish dna sequence from clone dkey-194g4 in linkage group complete sequence
combined_assembly_rep_c15552	2.84059	4.56307	15.2652	100.27	zebrafish dna sequence from clone dkey-193l23 in linkage group complete sequence
combined_assembly_rep_c72685	0	2.41877	6.0376	10.5906	zebrafish dna sequence from clone dkey-192i20 in linkage group complete sequence
combined_assembly_rep_c11733	0	0	10.384	35.2897	zebrafish dna sequence from clone dkey-192c10 in linkage group complete sequence
combined_assembly_rep_c71473	1.2173	1.13051	11.7645	49.6813	zebrafish dna sequence from clone dkey-191n2 in linkage group complete sequence
combined_assembly_rep_c32080	2.00248	2.11829	8.59886	45.2209	zebrafish dna sequence from clone dkey-190m16 in linkage group complete sequence
combined_assembly_rep_c42300	3.33053	2.1914	7.26426	29.8513	zebrafish dna sequence from clone dkey-18l1 in linkage group complete sequence
combined_assembly_c56500	3.17799	4.18206	8.31786	0	zebrafish dna sequence from clone dkey-18h21 in linkage group complete sequence
combined_assembly_rep_c19321	3.28671	4.80571	15.8664	16.8423	zebrafish dna sequence from clone dkey-18c8 in linkage group complete sequence
combined_assembly_c57210	0	0.612808	5.49054	3.61999	zebrafish dna sequence from clone dkey-189n10 in linkage group complete sequence
combined_assembly_rep_c71192	1.67869	2.43241	33.3683	16.0587	zebrafish dna sequence from clone dkey-188i13 in linkage group complete sequence
combined_assembly_rep_c8636	2.66869	7.02372	5.23865	3.41704	zebrafish dna sequence from clone dkey-185l9 in linkage group complete sequence
combined_assembly_rep_c75036	2.04077	0	8.73649	24.3967	zebrafish dna sequence from clone dkey-182m1 in linkage group complete sequence
combined_assembly_rep_c9534	2.50793	3.3003	4.37606	2.1408	zebrafish dna sequence from clone dkey-182b23 in linkage group complete sequence
combined_assembly_rep_c2323	0	1.05559	8.56127	24.6501	zebrafish dna sequence from clone dkey-181j24 in linkage group complete sequence
combined_assembly_rep_c13894	32.1536	7.85455	96.6676	256.508	zebrafish dna sequence from clone dkey-17e16 in linkage group complete sequence
combined_assembly_rep_c2804	16.3261	13.8593	27.2196	29.6144	zebrafish dna sequence from clone dkey-178n19 in linkage group complete sequence
combined_assembly_rep_c17008	1.86968	5.25914	9.10807	53.4932	zebrafish dna sequence from clone dkey-178c13 in linkage group complete sequence
combined_assembly_rep_c27632	0	0	5.88333	9.53147	zebrafish dna sequence from clone dkey-177p8 in linkage group complete sequence
combined_assembly_rep_c73911	0	0	5.04727	0	zebrafish dna sequence from clone dkey-176h21 in linkage group complete sequence
combined_assembly_rep_c27094	0	2.58664	4.6302	18.121	zebrafish dna sequence from clone dkey-172h23 in linkage group complete sequence
combined_assembly_rep_c43690	2.63456	8.76762	40.2237	32.9985	zebrafish dna sequence from clone dkey-171l20 in linkage group complete sequence
combined_assembly_rep_c23295	0	0	3.93575	3.30067	zebrafish dna sequence from clone dkey-16k6 in linkage group complete sequence
combined_assembly_rep_c49487	1.15004	2.01787	2.0067	3.92677	zebrafish dna sequence from clone dkey-165i4 in linkage group complete sequence
combined_assembly_rep_c7661	1.53057	1.34277	3.14253	16.0837	zebrafish dna sequence from clone dkey-163m14 in linkage group complete sequence
combined_assembly_rep_c22349	0.710437	3.11633	3.09909	3.63863	zebrafish dna sequence from clone dkey-15i8 in linkage group complete sequence
combined_assembly_rep_c18493	0	0.849381	6.75746	17.4998	zebrafish dna sequence from clone dkey-15h8 in linkage group complete sequence
combined_assembly_rep_c76337	0	0.43584	2.174	8.63707	zebrafish dna sequence from clone dkey-15h8 in linkage group complete sequence
combined_assembly_rep_c63249	0	0.34456	0.690357	4.84376	zebrafish dna sequence from clone dkey-15g22 in linkage group complete sequence
combined_assembly_rep_c17489	1.76405	2.3214	16.0662	9.61763	zebrafish dna sequence from clone dkey-155k21 in linkage group complete sequence
combined_assembly_rep_c14371	2.4346	4.72954	26.1235	110.653	zebrafish dna sequence from clone dkey-154b17 in linkage group complete sequence
combined_assembly_rep_c70456	6.60819	6.76359	9.60882	13.1619	zebrafish dna sequence from clone dkey-154b17 in linkage group complete sequence
combined_assembly_rep_c13435	0.606896	2.12977	9.2331	32.8496	zebrafish dna sequence from clone dkey-154b17 in linkage group complete sequence
combined_assembly_rep_c27777	0.482965	3.38964	21.9108	1.64906	zebrafish dna sequence from clone dkey-154b17 in linkage group complete sequence
combined_assembly_rep_c72382	0	1.12726	8.96823	59.2287	zebrafish dna sequence from clone dkey-14b2 in linkage group complete sequence
combined_assembly_c37334	0	2.90791	8.09711	1.13176	zebrafish dna sequence from clone dkey-149i8 in linkage group complete sequence
combined_assembly_rep_c47689	0	1.1558	3.8976	23.1342	zebrafish dna sequence from clone dkey-147m6 in linkage group complete sequence
combined_assembly_rep_c47729	0	3.14857	3.91394	3.07621	zebrafish dna sequence from clone dkey-146c18 in linkage group complete sequence
combined_assembly_rep_c17930	2.76504	3.7274	11.9236	61.6643	zebrafish dna sequence from clone dkey-13d5 in linkage group complete sequence
combined_assembly_rep_c16298	1.4119	3.73182	0.995923	21.2058	zebrafish dna sequence from clone dkey-12l12 in linkage group complete sequence
combined_assembly_rep_c29235	0.826024	0	4.35297	0	zebrafish dna sequence from clone dkey-123o10 in linkage group complete sequence
combined_assembly_rep_c35592	0	0	3.8991	12.4692	zebrafish dna sequence from clone dkey-122a15 in linkage group complete sequence
combined_assembly_rep_c9731	1.3133	2.22838	4.67823	3.1522	zebrafish dna sequence from clone dkey-121j17 in linkage group complete sequence
combined_assembly_rep_c67211	0	5.53384	3.66882	0	zebrafish dna sequence from clone dkey-11o15 in linkage group complete sequence
combined_assembly_c69985	0.608649	2.13587	5.31013	1.0391	zebrafish dna sequence from clone dkey-11o15 in linkage group complete sequence
combined_assembly_rep_c4425	1.22503	10.3587	25.5151	0	zebrafish dna sequence from clone dkey-11d10 in linkage group complete sequence
combined_assembly_rep_c8863	0	0	3.36309	10.9683	zebrafish dna sequence from clone dkey-11c8 in linkage group 8 contains the gene for a novel protein human transmembrane protein shrew1 and three complete sequence
combined_assembly_rep_c73385	2.13019	0.556262	3.71115	22.729	zebrafish dna sequence from clone dkey-119o24 in linkage group complete sequence
combined_assembly_rep_c15404	0	2.89868	17.2959	11.2817	zebrafish dna sequence from clone dkey-117n22 in linkage group complete sequence
combined_assembly_rep_c21238	0	0	1.50503	6.87184	zebrafish dna sequence from clone dkey-111i23 in linkage group complete sequence
combined_assembly_rep_c65772	3.20712	2.33376	9.423	28.2624	zebrafish dna sequence from clone dkey-110k21 in linkage group complete sequence
combined_assembly_rep_c19969	3.96701	9.20648	47.416	240.602	zebrafish dna sequence from clone dkey-110k21 in linkage group complete sequence
combined_assembly_rep_c33174	1.11314	1.46484	3.39905	9.50194	zebrafish dna sequence from clone dkey-10c21 in linkage group complete sequence
combined_assembly_rep_c6683	59.4737	52.1762	103.631	931.603	zebrafish dna sequence from clone dkey-109m11 in linkage group complete sequence
combined_assembly_rep_c75410	1.01048	0.886489	11.4606	1.72511	zebrafish dna sequence from clone dkey-106l3 in linkage group complete sequence
combined_assembly_rep_c42403	0	0	3.78535	3.8698	zebrafish dna sequence from clone dkey-106l3 in linkage group complete sequence
combined_assembly_rep_c17678	0	6.95908	5.61305	15.4081	zebrafish dna sequence from clone dkey-104j7 in linkage group complete sequence
combined_assembly_rep_c4706	1.8753	9.48558	7.54686	6.01012	zebrafish dna sequence from clone dkey-101m21 in linkage group complete sequence
combined_assembly_c53029	0.489784	0.859373	4.70041	0	zebrafish dna sequence from clone dkey-100o15 in linkage group complete sequence
combined_assembly_rep_c66394	3.47413	6.7416	18.1006	93.5381	zebrafish dna sequence from clone dkey- complete sequence
combined_assembly_rep_c15399	3.56648	4.80571	14.3374	82.0746	zebrafish dna sequence from clone dkey- complete sequence
combined_assembly_rep_c43595	2.42044	36.0987	44.3458	4.37466	zebrafish dna sequence from clone dkey- complete sequence
combined_assembly_rep_c22198	0.41138	0.394215	7.04982	7.64172	zebrafish dna sequence from clone dkey- complete sequence
combined_assembly_rep_c5130	0	0	11.1758	0	zebrafish dna sequence from clone ch73-98j8 in linkage group complete sequence
combined_assembly_rep_c8611	0.565478	0.999175	2.52343	3.88995	zebrafish dna sequence from clone ch73-95f18 in linkage group complete sequence
combined_assembly_rep_c40548	2.18395	1.18994	20.9728	13.6097	zebrafish dna sequence from clone ch73-94f11 in linkage group complete sequence
combined_assembly_rep_c43823	1.49217	2.61816	7.16012	17.8323	zebrafish dna sequence from clone ch73-93m17 in linkage group complete sequence
combined_assembly_c21670	5.97583	2.62129	6.95145	0	zebrafish dna sequence from clone ch73-83c16 in linkage group complete sequence
combined_assembly_rep_c13205	2.40645	1.19344	4.54371	11.4523	zebrafish dna sequence from clone ch73-80n6 in linkage group complete sequence
combined_assembly_rep_c72973	0	0	5.77409	14.2716	zebrafish dna sequence from clone ch73-74d12 in linkage group complete sequence
combined_assembly_c58823	0	1.17817	2.92914	3.43909	zebrafish dna sequence from clone ch73-71f13 in linkage group complete sequence
combined_assembly_c25277	3.3902	5.35359	6.50708	0	zebrafish dna sequence from clone ch73-69i22 in linkage group complete sequence
combined_assembly_rep_c71710	11.3177	12.9251	25.4472	9.02875	zebrafish dna sequence from clone ch73-66p22 in linkage group complete sequence
combined_assembly_rep_c76320	0	5.46757	7.93325	8.51191	zebrafish dna sequence from clone ch73-66h23 in linkage group complete sequence
combined_assembly_rep_c77750	0.565647	0	9.87234	23.2086	zebrafish dna sequence from clone ch73-59p9 in linkage group complete sequence
combined_assembly_rep_c72124	0	0.676359	5.49946	12.3816	zebrafish dna sequence from clone ch73-59n13 in linkage group complete sequence
combined_assembly_rep_c51189	2.97369	5.21762	18.1607	0	zebrafish dna sequence from clone ch73-59f11 in linkage group complete sequence
combined_assembly_rep_c16114	0	4.57206	11.0849	38.9972	zebrafish dna sequence from clone ch73-58k20 in linkage group complete sequence
combined_assembly_c68436	1.32585	4.65266	12.724	4.52704	zebrafish dna sequence from clone ch73-57a19 in linkage group complete sequence
combined_assembly_rep_c14961	0	6.03272	20.2715	95.9108	zebrafish dna sequence from clone ch73-52n1 in linkage group complete sequence
combined_assembly_rep_c72092	0	3.65234	9.47406	31.9835	zebrafish dna sequence from clone ch73-52f15 in linkage group complete sequence
combined_assembly_rep_c37375	0	3.36621	7.53207	0	zebrafish dna sequence from clone ch73-50a15 in linkage group complete sequence
combined_assembly_rep_c77894	0	0.371172	4.42943	14.446	zebrafish dna sequence from clone ch73-45a7 in linkage group complete sequence
combined_assembly_c41824	0.842745	0.739339	23.4317	10.0713	zebrafish dna sequence from clone ch73-390b10 in linkage group complete sequence
combined_assembly_rep_c9664	3.43118	0	22.0532	12.8305	zebrafish dna sequence from clone ch73-383o19 in linkage group complete sequence
combined_assembly_c52413	5.4067	23.7165	0	13.8457	zebrafish dna sequence from clone ch73-381f5 in linkage group complete sequence
combined_assembly_rep_c8856	0.71532	3.13775	8.11301	9.76969	zebrafish dna sequence from clone ch73-379c5 in linkage group complete sequence
combined_assembly_c68265	2.58737	5.23256	10.5341	4.16587	zebrafish dna sequence from clone ch73-373m9 in linkage group complete sequence
combined_assembly_rep_c45034	0	0	6.76187	13.9152	zebrafish dna sequence from clone ch73-373m9 in linkage group complete sequence
combined_assembly_rep_c63588	0	0	4.28545	12.718	zebrafish dna sequence from clone ch73-373m9 in linkage group complete sequence
combined_assembly_rep_c19901	0	1.66627	11.9689	48.9773	zebrafish dna sequence from clone ch73-36g21 in linkage group complete sequence
combined_assembly_rep_c26342	0.671478	3.53452	2.4375	0	zebrafish dna sequence from clone ch73-367p20 in linkage group complete sequence
combined_assembly_rep_c69384	0	0	3.82898	36.3767	zebrafish dna sequence from clone ch73-364h19 in linkage group complete sequence
combined_assembly_rep_c79745	0	6.58756	43.7424	227.6	zebrafish dna sequence from clone ch73-364h19 in linkage group complete sequence
combined_assembly_rep_c9355	0	4.80571	19.5839	117.407	zebrafish dna sequence from clone ch73-364h19 in linkage group complete sequence
combined_assembly_rep_c68007	3.56842	14.6093	7.26426	46.7061	zebrafish dna sequence from clone ch73-35g18 in linkage group complete sequence
combined_assembly_rep_c77203	0	0	6.0662	0	zebrafish dna sequence from clone ch73-343l4 in linkage group complete sequence
combined_assembly_rep_c75116	0	1.4837	4.94622	4.15622	zebrafish dna sequence from clone ch73-343l4 in linkage group complete sequence
combined_assembly_rep_c67683	0	0	7.18587	6.39159	zebrafish dna sequence from clone ch73-342d12 in linkage group complete sequence
combined_assembly_rep_c25756	0.907687	1.71356	10.524	21.913	zebrafish dna sequence from clone ch73-332l5 in linkage group complete sequence
combined_assembly_rep_c79503	1.51388	0	22.6699	6.23015	zebrafish dna sequence from clone ch73-321m12 in linkage group complete sequence
combined_assembly_rep_c14256	0	2.66846	29.6854	155.109	zebrafish dna sequence from clone ch73-314p17 in linkage group complete sequence
combined_assembly_rep_c15536	5.62589	4.93559	7.36243	43.221	zebrafish dna sequence from clone ch73-314d5 in linkage group complete sequence
combined_assembly_rep_c18566	2.65734	0	11.1301	17.9456	zebrafish dna sequence from clone ch73-314d5 in linkage group complete sequence
combined_assembly_rep_c71737	2.36916	1.05354	2.4267	6.26047	zebrafish dna sequence from clone ch73-312o19 in linkage group complete sequence
combined_assembly_c32666	0	7.60903	26.4843	895.835	zebrafish dna sequence from clone ch73-303i20 in linkage group complete sequence
combined_assembly_rep_c78061	0.555088	0.973956	4.30467	12.8364	zebrafish dna sequence from clone ch73-27l16 in linkage group complete sequence
combined_assembly_rep_c76408	0.725318	2.25661	8.22796	8.17241	zebrafish dna sequence from clone ch73-277m3 in linkage group complete sequence
combined_assembly_rep_c14054	0	1.69168	0	3.44777	zebrafish dna sequence from clone ch73-277l12 in linkage group complete sequence
combined_assembly_rep_c14698	0	1.09395	4.31337	11.4035	zebrafish dna sequence from clone ch73-271c12 in linkage group complete sequence
combined_assembly_rep_c43500	1.68686	1.37966	12.9257	12.1918	zebrafish dna sequence from clone ch73-266o10 in linkage group complete sequence
combined_assembly_rep_c35497	0	0	20.1785	15.7943	zebrafish dna sequence from clone ch73-266i4 in linkage group complete sequence
combined_assembly_rep_c78761	1.38772	2.43489	28.492	43.4891	zebrafish dna sequence from clone ch73-266i4 in linkage group complete sequence
combined_assembly_rep_c18826	0	0	2.02965	12.8508	zebrafish dna sequence from clone ch73-250d7 in linkage group complete sequence
combined_assembly_rep_c77053	0.637901	0	1.6845	0	zebrafish dna sequence from clone ch73-249p4 in linkage group complete sequence
combined_assembly_rep_c20590	0.715199	0.518693	4.52092	42.0738	zebrafish dna sequence from clone ch73-243i7 in linkage group complete sequence
combined_assembly_rep_c10417	0	0	5.88742	0	zebrafish dna sequence from clone ch73-243e13 in linkage group complete sequence
combined_assembly_rep_c14452	7.3729	1.31043	46.7539	10.8998	zebrafish dna sequence from clone ch73-243e13 in linkage group complete sequence
combined_assembly_rep_c16177	0	1.46093	10.8461	25.2004	zebrafish dna sequence from clone ch73-236o7 in linkage group complete sequence
combined_assembly_rep_c50519	0	0	0.997839	32.4312	zebrafish dna sequence from clone ch73-236o7 in linkage group complete sequence
combined_assembly_rep_c79640	0	0	9.1732	0	zebrafish dna sequence from clone ch73-236c18 in linkage group complete sequence
combined_assembly_c67898	11.8947	5.21762	5.18876	0	zebrafish dna sequence from clone ch73-233a22 in linkage group complete sequence
combined_assembly_rep_c18997	6.35767	5.54821	44.28	46.8568	zebrafish dna sequence from clone ch73-22i20 in linkage group complete sequence
combined_assembly_rep_c17498	1.76104	2.31019	6.97139	9.14241	zebrafish dna sequence from clone ch73-22i20 in linkage group complete sequence
combined_assembly_rep_c10447	0.806017	3.81834	8.58505	5.88701	zebrafish dna sequence from clone ch73-22i20 in linkage group complete sequence
combined_assembly_rep_c9213	404.258	502.039	121.311	258.092	zebrafish dna sequence from clone ch73-218c12 in linkage group complete sequence
combined_assembly_rep_c21960	1.41539	0	18.9678	9.84137	zebrafish dna sequence from clone ch73-217g13 in linkage group complete sequence
combined_assembly_rep_c21946	2.3202	6.95616	5.48257	0	zebrafish dna sequence from clone ch73-215b15 in linkage group complete sequence
combined_assembly_rep_c68899	0.710437	1.24653	8.27914	8.07375	zebrafish dna sequence from clone ch73-215a14 in linkage group complete sequence
combined_assembly_rep_c74058	2.97369	4.4674	25.5873	3.62625	zebrafish dna sequence from clone ch73-215a14 in linkage group complete sequence
combined_assembly_rep_c76882	0.424812	0.748711	8.57633	0.72525	zebrafish dna sequence from clone ch73-215a14 in linkage group complete sequence
combined_assembly_rep_c75923	0	0.689068	3.41483	1.21495	zebrafish dna sequence from clone ch73-214b15 in linkage group complete sequence
combined_assembly_rep_c1956	1.17603	2.06347	43.0931	0	zebrafish dna sequence from clone ch73-213d2 in linkage group complete sequence
combined_assembly_rep_c77913	4.92182	5.82758	28.5334	27.2267	zebrafish dna sequence from clone ch73-20p14 in linkage group complete sequence
combined_assembly_rep_c70416	0	1.12206	1.86697	15.9445	zebrafish dna sequence from clone ch73-205e7 in linkage group complete sequence
combined_assembly_c23950	1.18272	3.11279	9.2867	0	zebrafish dna sequence from clone ch73-203b10 in linkage group complete sequence
combined_assembly_rep_c9706	0	0	2.05205	6.11835	zebrafish dna sequence from clone ch73-19p4 in linkage group complete sequence
combined_assembly_rep_c14867	0	0	12.9561	6.10081	zebrafish dna sequence from clone ch73-19k3 in linkage group complete sequence
combined_assembly_rep_c74293	0	0	8.07417	26.4123	zebrafish dna sequence from clone ch73-19k3 in linkage group complete sequence
combined_assembly_rep_c9232	16.6417	9.01602	61.8194	178.058	zebrafish dna sequence from clone ch73-193c12 in linkage group complete sequence
combined_assembly_rep_c17620	2.31195	4.09918	19.1837	56.5431	zebrafish dna sequence from clone ch73-193c12 in linkage group complete sequence
combined_assembly_rep_c22203	0	0	8.31955	40.8727	zebrafish dna sequence from clone ch73-18m8 in linkage group complete sequence
combined_assembly_rep_c72446	11.0722	1.94273	9.65993	26.4639	zebrafish dna sequence from clone ch73-170m19 in linkage group complete sequence
combined_assembly_rep_c61708	3.71711	22.8271	6.48595	6.34594	zebrafish dna sequence from clone ch73-161f9 in linkage group complete sequence
combined_assembly_c62428	0.719284	2.29707	6.12428	14.8434	zebrafish dna sequence from clone ch73-15b2 in linkage group complete sequence
combined_assembly_rep_c29391	0	0	5.14674	9.63347	zebrafish dna sequence from clone ch73-159p16 in linkage group complete sequence
combined_assembly_rep_c74749	1.41124	1.79078	30.0758	17.5449	zebrafish dna sequence from clone ch73-159p16 in linkage group complete sequence
combined_assembly_rep_c14731	0	5.50786	27.7841	14.8367	zebrafish dna sequence from clone ch73-159p16 in linkage group complete sequence
combined_assembly_rep_c9663	0.63436	2.44508	9.25559	15.7059	zebrafish dna sequence from clone ch73-159p16 in linkage group complete sequence
combined_assembly_rep_c21764	0.70562	0.312392	3.12226	11.5681	zebrafish dna sequence from clone ch73-159p16 in linkage group complete sequence
combined_assembly_rep_c35181	1.55382	5.17163	4.23859	132.823	zebrafish dna sequence from clone ch73-152h4 in linkage group complete sequence
combined_assembly_rep_c73488	1.98246	1.30441	5.29942	42.6221	zebrafish dna sequence from clone ch73-151o12 in linkage group complete sequence
combined_assembly_c47249	0	45.6542	45.4017	0	zebrafish dna sequence from clone ch73-14o21 in linkage group complete sequence
combined_assembly_rep_c4141	8.08381	13.2973	52.0135	3.45022	zebrafish dna sequence from clone ch73-130n20 in linkage group complete sequence
combined_assembly_rep_c72644	0	0	3.14925	6.16253	zebrafish dna sequence from clone ch73-124n6 in linkage group complete sequence
combined_assembly_rep_c60283	0	1.66465	0.856191	3.23865	zebrafish dna sequence from clone ch73-123f19 in linkage group complete sequence
combined_assembly_rep_c13201	0	2.52039	9.63506	15.2912	zebrafish dna sequence from clone ch73-112d7 in linkage group complete sequence
combined_assembly_rep_c76025	0.832632	1.46093	10.8964	1.42149	zebrafish dna sequence from clone ch73-111i17 in linkage group complete sequence
combined_assembly_rep_c69138	1.81797	11.2959	3.60007	1.77024	zebrafish dna sequence from clone ch73-108h4 in linkage group complete sequence
combined_assembly_rep_c17593	0	0	29.9267	50.0244	zebrafish dna sequence from clone ch73-105m5 in linkage group complete sequence
combined_assembly_rep_c2315	7.54318	23.9635	273.789	28.7855	zebrafish dna sequence from clone ch73-105m5 in linkage group complete sequence
combined_assembly_rep_c72307	0	2.99372	15.7179	2.91289	zebrafish dna sequence from clone ch73-105m5 in linkage group complete sequence
combined_assembly_rep_c17364	0	0	2.53726	4.09304	zebrafish dna sequence from clone ch73-105m5 in linkage group complete sequence
combined_assembly_rep_c14074	7.59562	60.5287	112.199	87.8335	zebrafish dna sequence from clone ch73- complete sequence
combined_assembly_rep_c76336	0.680255	1.19357	2.37394	4.83905	zebrafish dna sequence from clone ch73- complete sequence
combined_assembly_rep_c9872	0	1.66598	4.04054	33.2803	zebrafish dna sequence from clone ch73- complete sequence
combined_assembly_rep_c14319	1.55887	3.583	18.2729	141.6	zebrafish dna sequence from clone ch73- complete sequence
combined_assembly_rep_c11251	26.5356	15.2856	8.84397	48.4117	zebrafish dna sequence from clone ch211-93i7 in linkage group complete sequence
combined_assembly_rep_c42918	0	0	0	0	zebrafish dna sequence from clone ch211-89l23 in linkage group complete sequence
combined_assembly_rep_c5437	0	0	9.6771	83.1945	zebrafish dna sequence from clone ch211-89l23 in linkage group complete sequence
combined_assembly_rep_c2934	0	0	7.16868	0	zebrafish dna sequence from clone ch211-89f22 in linkage group complete sequence
combined_assembly_rep_c79327	3.84055	2.02159	6.03122	19.6701	zebrafish dna sequence from clone ch211-84m6 in linkage group complete sequence
combined_assembly_rep_c74861	1.73465	1.52181	7.56694	37.018	zebrafish dna sequence from clone ch211-69e13 in linkage group complete sequence
combined_assembly_rep_c2172	3.1302	0	15.1128	139.029	zebrafish dna sequence from clone ch211-67e16 in linkage group complete sequence
combined_assembly_rep_c51358	16.3553	0	19.3697	172.527	zebrafish dna sequence from clone ch211-67e16 in linkage group complete sequence
combined_assembly_rep_c8382	0	0.815254	1.62149	0	zebrafish dna sequence from clone ch211-63g19 in linkage group complete sequence
combined_assembly_rep_c11368	0	0	5.94732	16.3562	zebrafish dna sequence from clone ch211-5h10 in linkage group complete sequence
combined_assembly_rep_c2882	0	0	5.23115	12.128	zebrafish dna sequence from clone ch211-5a14 in linkage group complete sequence
combined_assembly_rep_c71112	0	0.739339	5.14675	0	zebrafish dna sequence from clone ch211-59p23 in linkage group complete sequence
combined_assembly_rep_c26621	2.55409	1.12035	6.12783	3.2703	zebrafish dna sequence from clone ch211-57j17 in linkage group complete sequence
combined_assembly_c78788	0.838275	1.46857	2.90571	0	zebrafish dna sequence from clone ch211-57e5 in linkage group complete sequence
combined_assembly_rep_c33061	4.43754	1.72833	10.9894	37.8292	zebrafish dna sequence from clone ch211-42g2 in linkage group complete sequence
combined_assembly_rep_c19093	3.13144	2.33414	6.78984	68.1171	zebrafish dna sequence from clone ch211-42b22 in linkage group complete sequence
combined_assembly_rep_c42979	0.386193	1.69403	7.07558	2.63841	zebrafish dna sequence from clone ch211-42b22 in linkage group complete sequence
combined_assembly_rep_c74608	0	0	11.2521	0	zebrafish dna sequence from clone ch211-39h10 in linkage group complete sequence
combined_assembly_rep_c66230	4.44831	10.932	10.6156	1.75803	zebrafish dna sequence from clone ch211-39f22 in linkage group complete sequence
combined_assembly_c45740	2.11328	2.31747	3.68744	5.41176	zebrafish dna sequence from clone ch211-39e15 in linkage group complete sequence
combined_assembly_rep_c75011	0.727825	0	1.5043	15.0948	zebrafish dna sequence from clone ch211-33e4 in linkage group complete sequence
combined_assembly_rep_c61849	0	7.54671	9.29995	3.65208	zebrafish dna sequence from clone ch211-287b5 in linkage group complete sequence
combined_assembly_rep_c43840	0	5.68141	33.0928	22.1121	zebrafish dna sequence from clone ch211-287b5 in linkage group complete sequence
combined_assembly_rep_c78400	0	0.780414	6.98487	12.1495	zebrafish dna sequence from clone ch211-287b5 in linkage group complete sequence
combined_assembly_rep_c14877	3.14201	3.03945	17.5305	35.0413	zebrafish dna sequence from clone ch211-287b5 in linkage group complete sequence
combined_assembly_rep_c79035	0	0	4.34546	19.417	zebrafish dna sequence from clone ch211-287b5 in linkage group complete sequence
combined_assembly_rep_c29453	0.485217	0.433718	5.86132	11.0917	zebrafish dna sequence from clone ch211-287b5 in linkage group complete sequence
combined_assembly_rep_c18729	0	0	7.79905	46.6564	zebrafish dna sequence from clone ch211-286b4 in linkage group complete sequence
combined_assembly_rep_c5603	0	0	14.605	8.67014	zebrafish dna sequence from clone ch211-285e16 in linkage group complete sequence
combined_assembly_rep_c32123	0	0.514414	3.06941	8.00839	zebrafish dna sequence from clone ch211-285c6 in linkage group complete sequence
combined_assembly_rep_c15435	18.7996	5.78088	1.81404	0	zebrafish dna sequence from clone ch211-284o1 in linkage group complete sequence
combined_assembly_rep_c46388	10.2794	1.34492	14.491	18.3137	zebrafish dna sequence from clone ch211-284h20 in linkage group complete sequence
combined_assembly_rep_c76972	0	0.551712	2.19464	4.48065	zebrafish dna sequence from clone ch211-284g18 in linkage group complete sequence
combined_assembly_rep_c1733	6.1223	11.4829	9.8123	258.131	zebrafish dna sequence from clone ch211-283j22 in linkage group complete sequence
combined_assembly_rep_c44350	4.80975	3.55459	15.0234	19.887	zebrafish dna sequence from clone ch211-283g2 in linkage group complete sequence
combined_assembly_rep_c28697	3.41243	2.99372	8.93147	11.6516	zebrafish dna sequence from clone ch211-281m7 in linkage group complete sequence
combined_assembly_c36009	1.47428	3.39546	23.7472	79.1628	zebrafish dna sequence from clone ch211-281g2 in linkage group complete sequence
combined_assembly_rep_c71640	0	0.803487	0	1.50887	zebrafish dna sequence from clone ch211-280c4 in linkage group complete sequence
combined_assembly_rep_c13774	0.847672	0.368027	4.71941	13.5067	zebrafish dna sequence from clone ch211-278n15 in linkage group complete sequence
combined_assembly_rep_c76911	0	1.33315	7.14569	2.90928	zebrafish dna sequence from clone ch211-278f9 in linkage group complete sequence
combined_assembly_rep_c68349	7.17786	4.49795	35.9797	75.8393	zebrafish dna sequence from clone ch211-276a17 in linkage group complete sequence
combined_assembly_rep_c74175	0.65665	0.576078	4.58313	9.08836	zebrafish dna sequence from clone ch211-276a17 in linkage group complete sequence
combined_assembly_c48697	0.803699	1.41017	1.40237	0	zebrafish dna sequence from clone ch211-275n24 in linkage group complete sequence
combined_assembly_rep_c65903	0.69386	0	11.0133	38.706	zebrafish dna sequence from clone ch211-274k16 in linkage group complete sequence
combined_assembly_rep_c74952	0	0.380452	6.53515	7.32027	zebrafish dna sequence from clone ch211-274f20 in linkage group complete sequence
combined_assembly_rep_c65880	1.00559	2.64662	7.01861	1.71678	zebrafish dna sequence from clone ch211-273a21 in linkage group complete sequence
combined_assembly_rep_c7490	0	0	5.4482	49.7521	zebrafish dna sequence from clone ch211-272n13 in linkage group complete sequence
combined_assembly_rep_c2686	0	0	28.4715	6.63531	zebrafish dna sequence from clone ch211-267g13 in linkage group complete sequence
combined_assembly_rep_c61031	0	0.572466	1.26976	2.36273	zebrafish dna sequence from clone ch211-262o24 in linkage group complete sequence
combined_assembly_rep_c67090	4.16316	3.65234	5.4482	7.10745	zebrafish dna sequence from clone ch211-262d23 in linkage group complete sequence
combined_assembly_rep_c46933	2.84175	0.623266	3.71891	7.27725	zebrafish dna sequence from clone ch211-261p15 in linkage group complete sequence
combined_assembly_rep_c31895	0	5.63038	14.1197	9.90372	zebrafish dna sequence from clone ch211-25d12 in linkage group complete sequence
combined_assembly_rep_c67130	1.16289	3.06062	19.3729	81.3231	zebrafish dna sequence from clone ch211-256e16 in linkage group complete sequence
combined_assembly_rep_c76312	0.0955097	0	9.26203	99.3525	zebrafish dna sequence from clone ch211-256e16 in linkage group complete sequence
combined_assembly_rep_c19952	0	0.865483	5.83103	22.1388	zebrafish dna sequence from clone ch211-256e16 in linkage group complete sequence
combined_assembly_rep_c18679	8.43079	8.05644	22.3788	167.607	zebrafish dna sequence from clone ch211-256e16 in linkage group complete sequence
combined_assembly_rep_c24918	0	0.733401	14.1614	103.177	zebrafish dna sequence from clone ch211-256e16 in linkage group complete sequence
combined_assembly_rep_c71750	1.61363	2.83127	5.63121	25.437	zebrafish dna sequence from clone ch211-256e16 in linkage group complete sequence
combined_assembly_rep_c8967	2.6266	6.05113	18.1609	20.2754	zebrafish dna sequence from clone ch211-256e16 in linkage group complete sequence
combined_assembly_rep_c26405	1.89217	2.25215	8.5268	24.369	zebrafish dna sequence from clone ch211-256e16 in linkage group complete sequence
combined_assembly_rep_c79782	0.474164	1.36877	9.22174	47.5084	zebrafish dna sequence from clone ch211-256e16 in linkage group complete sequence
combined_assembly_rep_c29562	1.32585	1.74475	2.31346	70.1691	zebrafish dna sequence from clone ch211-255p15 in linkage group complete sequence
combined_assembly_rep_c13762	3.1302	0	1.38429	5.34395	zebrafish dna sequence from clone ch211-255p13 in linkage group complete sequence
combined_assembly_rep_c72456	0	0	2.95817	0	zebrafish dna sequence from clone ch211-255p13 in linkage group complete sequence
combined_assembly_rep_c73449	0	0.427405	7.24446	6.92541	zebrafish dna sequence from clone ch211-255p13 in linkage group complete sequence
combined_assembly_rep_c76333	0	0.881847	2.40232	7.31561	zebrafish dna sequence from clone ch211-255p13 in linkage group complete sequence
combined_assembly_rep_c2775	2.52824	2.21802	17.646	20.1426	zebrafish dna sequence from clone ch211-252l12 in linkage group complete sequence
combined_assembly_rep_c12848	0	5.21436	19.398	312.827	zebrafish dna sequence from clone ch211-250o16 in linkage group complete sequence
combined_assembly_c52590	5.70296	32.5208	0	0	zebrafish dna sequence from clone ch211-24o10 in linkage group complete sequence
combined_assembly_rep_c71844	0.640486	1.1238	3.35274	1.09345	zebrafish dna sequence from clone ch211-249o11 in linkage group complete sequence
combined_assembly_rep_c78908	0	0.858179	6.73975	28.4298	zebrafish dna sequence from clone ch211-247j6 in linkage group complete sequence
combined_assembly_rep_c17227	0	0.601058	6.0728	20.3872	zebrafish dna sequence from clone ch211-245g11 in linkage group complete sequence
combined_assembly_rep_c18434	6.06286	5.31894	12.5437	152.092	zebrafish dna sequence from clone ch211-244m13 in linkage group complete sequence
combined_assembly_rep_c12080	0.506467	1.7091	5.7489	34.6793	zebrafish dna sequence from clone ch211-244m13 in linkage group complete sequence
combined_assembly_rep_c78617	1.92294	2.10874	8.85981	31.9642	zebrafish dna sequence from clone ch211-244m13 in linkage group complete sequence
combined_assembly_rep_c46982	0	0	10.1711	10.6328	zebrafish dna sequence from clone ch211-242a9 in linkage group complete sequence
combined_assembly_rep_c10871	0	0	4.25431	19.8886	zebrafish dna sequence from clone ch211-240g9 in linkage group complete sequence
combined_assembly_rep_c75453	0.599879	0.562189	7.06025	23.2132	zebrafish dna sequence from clone ch211-240a8 in linkage group complete sequence
combined_assembly_c7481	1.22446	3.22265	16.5583	39.7181	zebrafish dna sequence from clone ch211-239e6 in linkage group complete sequence
combined_assembly_rep_c70937	1.10137	3.96198	29.5152	28.2042	zebrafish dna sequence from clone ch211-238m13 in linkage group complete sequence
combined_assembly_rep_c10309	0	2.94991	15.7142	187.481	zebrafish dna sequence from clone ch211-236c15 in linkage group complete sequence
combined_assembly_rep_c19886	4.10205	8.12616	33.7461	246.254	zebrafish dna sequence from clone ch211-234d8 in linkage group complete sequence
combined_assembly_rep_c2123	2.82567	4.95792	3.40241	0	zebrafish dna sequence from clone ch211-233b23 in linkage group complete sequence
combined_assembly_rep_c5147	0	0	7.48893	0	zebrafish dna sequence from clone ch211-230k8 in linkage group complete sequence
combined_assembly_rep_c3848	0	6.64061	19.8941	0	zebrafish dna sequence from clone ch211-22c18 in linkage group complete sequence
combined_assembly_rep_c67126	1.28493	1.12726	4.48411	2.19366	zebrafish dna sequence from clone ch211-229o8 in linkage group complete sequence
combined_assembly_rep_c15400	82.1478	35.6527	4.50726	741.184	zebrafish dna sequence from clone ch211-229o8 in linkage group complete sequence
combined_assembly_rep_c19521	3.80165	0	1.50677	0	zebrafish dna sequence from clone ch211-229o8 in linkage group complete sequence
combined_assembly_rep_c19559	6.42163	16.097	8.54842	153.082	zebrafish dna sequence from clone ch211-229o8 in linkage group complete sequence
combined_assembly_rep_c13094	101.474	26.1143	0	0	zebrafish dna sequence from clone ch211-229o8 in linkage group complete sequence
combined_assembly_rep_c17834	1.14246	2.61585	11.4103	0	zebrafish dna sequence from clone ch211-229o8 in linkage group complete sequence
combined_assembly_rep_c75295	3.74792	0.818116	2.45874	18.9897	zebrafish dna sequence from clone ch211-229o8 in linkage group complete sequence
combined_assembly_rep_c10053	2.66909	3.6772	2.34692	0	zebrafish dna sequence from clone ch211-229o8 in linkage group complete sequence
combined_assembly_rep_c12127	5.36353	10.4185	4.06452	0	zebrafish dna sequence from clone ch211-229o8 in linkage group complete sequence
combined_assembly_rep_c20678	18.2461	10.7694	3.25181	31.7329	zebrafish dna sequence from clone ch211-229o8 in linkage group complete sequence
combined_assembly_rep_c77629	1.45454	0.859301	0.422942	2.43424	zebrafish dna sequence from clone ch211-229o8 in linkage group complete sequence
combined_assembly_rep_c76851	3.33932	3.84001	3.23259	0	zebrafish dna sequence from clone ch211-229o8 in linkage group complete sequence
combined_assembly_rep_c8408	0.402532	3.27383	11.7977	25.688	zebrafish dna sequence from clone ch211-227g21 in linkage group complete sequence
combined_assembly_rep_c30786	3.58893	3.14857	29.746	46.3349	zebrafish dna sequence from clone ch211-226b4 in linkage group complete sequence
combined_assembly_rep_c43308	0	0	7.05268	5.17533	zebrafish dna sequence from clone ch211-226b4 in linkage group complete sequence
combined_assembly_c27147	2.4605	3.45375	4.72263	4.20062	zebrafish dna sequence from clone ch211-226b4 in linkage group complete sequence
combined_assembly_rep_c79262	1.20181	0.400475	7.97682	11.6338	zebrafish dna sequence from clone ch211-226b4 in linkage group complete sequence
combined_assembly_rep_c66678	0.969614	1.08632	6.13462	6.58579	zebrafish dna sequence from clone ch211-225n18 in linkage group complete sequence
combined_assembly_rep_c67115	0	0	4.24811	6.28083	zebrafish dna sequence from clone ch211-225n18 in linkage group complete sequence
combined_assembly_rep_c67651	0.883942	0	6.87422	8.81071	zebrafish dna sequence from clone ch211-225n18 in linkage group complete sequence
combined_assembly_rep_c77056	0	0	4.87535	7.15515	zebrafish dna sequence from clone ch211-225n18 in linkage group complete sequence
combined_assembly_rep_c18994	0	0	9.43411	0	zebrafish dna sequence from clone ch211-225n18 in linkage group complete sequence
combined_assembly_rep_c77119	0	0	5.23613	2.05257	zebrafish dna sequence from clone ch211-225n18 in linkage group complete sequence
combined_assembly_rep_c10612	2.58581	0	2.47677	21.7411	zebrafish dna sequence from clone ch211-225m7 in linkage group complete sequence
combined_assembly_rep_c18993	0	0	5.47348	12.3651	zebrafish dna sequence from clone ch211-225b14 in linkage group complete sequence
combined_assembly_rep_c72700	0	0	7.42076	18.509	zebrafish dna sequence from clone ch211-222o17 in linkage group complete sequence
combined_assembly_rep_c31759	2.72102	5.96787	16.6176	11.6135	zebrafish dna sequence from clone ch211-220p9 in linkage group 15 contains the 5 end of the gene for a novel protein vertebrate immunoglobulin superfamily member 4d and five complete sequence
combined_assembly_rep_c73598	2.41282	0	3.75508	7.347	zebrafish dna sequence from clone ch211-220p9 in linkage group 15 contains the 5 end of the gene for a novel protein vertebrate immunoglobulin superfamily member 4d and five complete sequence
combined_assembly_rep_c75291	0	1.38955	4.64169	12.6413	zebrafish dna sequence from clone ch211-220p9 in linkage group 15 contains the 5 end of the gene for a novel protein vertebrate immunoglobulin superfamily member 4d and five complete sequence
combined_assembly_c45585	0	0	9.33977	4.0614	zebrafish dna sequence from clone ch211-220o11 in linkage group complete sequence
combined_assembly_rep_c18895	1.7505	1.01538	11.8145	18.2189	zebrafish dna sequence from clone ch211-219e17 in linkage group complete sequence
combined_assembly_rep_c71546	3.75134	5.10579	7.62612	0	zebrafish dna sequence from clone ch211-218g4 in linkage group complete sequence
combined_assembly_rep_c17158	6.50494	1.57666	33.3658	235.919	zebrafish dna sequence from clone ch211-218g23 in linkage group complete sequence
combined_assembly_c62223	0	0	1.51339	0	zebrafish dna sequence from clone ch211-218c11 in linkage group complete sequence
combined_assembly_rep_c67699	2.10333	3.41246	24.6658	72.3598	zebrafish dna sequence from clone ch211-216d10 in linkage group complete sequence
combined_assembly_rep_c75580	0	2.77533	2.75998	3.24048	zebrafish dna sequence from clone ch211-215h6 in linkage group complete sequence
combined_assembly_rep_c8685	0	0	7.7468	12.1898	zebrafish dna sequence from clone ch211-215h6 in linkage group complete sequence
combined_assembly_rep_c78608	0	1.09025	2.80258	1.19971	zebrafish dna sequence from clone ch211-215g18 in linkage group complete sequence
combined_assembly_rep_c79101	0	0	2.1483	0	zebrafish dna sequence from clone ch211-215g1 in linkage group complete sequence
combined_assembly_rep_c16181	0	0	23.4593	340.754	zebrafish dna sequence from clone ch211-215b16 in linkage group complete sequence
combined_assembly_rep_c78034	0	1.42628	10.5533	47.0948	zebrafish dna sequence from clone ch211-215b16 in linkage group complete sequence
combined_assembly_rep_c72724	0	0.611491	3.64758	5.92287	zebrafish dna sequence from clone ch211-215b16 in linkage group complete sequence
combined_assembly_rep_c31255	0	0	1.85855	0	zebrafish dna sequence from clone ch211-214k13 in linkage group complete sequence
combined_assembly_rep_c19463	0.53273	0	9.37171	21.9081	zebrafish dna sequence from clone ch211-214f6 in linkage group complete sequence
combined_assembly_rep_c69487	0	2.60881	3.24298	11.4227	zebrafish dna sequence from clone ch211-213o6 in linkage group complete sequence
combined_assembly_rep_c78692	2.9113	5.10816	2.53995	19.881	zebrafish dna sequence from clone ch211-212d2 in linkage group complete sequence
combined_assembly_c47342	0	1.5346	1.52611	14.9316	zebrafish dna sequence from clone ch211-212d2 in linkage group complete sequence
combined_assembly_rep_c9396	13.2867	3.88546	49.0422	90.4179	zebrafish dna sequence from clone ch211-210m20 in linkage group complete sequence
combined_assembly_rep_c2467	0	0	0	7.77437	zebrafish dna sequence from clone ch211-210m20 in linkage group complete sequence
combined_assembly_rep_c22425	0.907272	0	2.34523	9.17468	zebrafish dna sequence from clone ch211-210m20 in linkage group complete sequence
combined_assembly_rep_c12654	1.75948	0	9.00436	7.55063	zebrafish dna sequence from clone ch211-210m20 in linkage group complete sequence
combined_assembly_rep_c74870	1.15965	0	6.69179	20.6282	zebrafish dna sequence from clone ch211-210m20 in linkage group complete sequence
combined_assembly_c43065	0.521134	4.98458	12.1814	1.7716	zebrafish dna sequence from clone ch211-210m20 in linkage group complete sequence
combined_assembly_rep_c5907	14.7738	17.6071	25.7538	13.0281	zebrafish dna sequence from clone ch211-209n13 in linkage group complete sequence
combined_assembly_rep_c42037	1.89666	0	7.4723	10.4428	zebrafish dna sequence from clone ch211-209m4 in linkage group complete sequence
combined_assembly_rep_c36821	0	2.05401	4.36554	6.83409	zebrafish dna sequence from clone ch211-208o6 in linkage group complete sequence
combined_assembly_rep_c58550	0	0	5.90591	20.682	zebrafish dna sequence from clone ch211-208o6 in linkage group complete sequence
combined_assembly_rep_c74112	0.661854	0	9.27945	0	zebrafish dna sequence from clone ch211-208m1 in linkage group 21 contains the 3 end of the gene for a novel kruppel-like factor the gene for a novel kruppel-like factor the gene for a novel protein vertebrate claudin family the gene for a novel protein vertebrate proline rich gla (g-carboxyglutamic acid) family a novel the 5 end of a novel gene and four complete sequence
combined_assembly_rep_c11096	1.5651	11.0508	28.0022	11.0941	zebrafish dna sequence from clone ch211-207b24 in linkage group complete sequence
combined_assembly_rep_c19468	0	1.66856	9.407	66.0215	zebrafish dna sequence from clone ch211-204n10 in linkage group complete sequence
combined_assembly_rep_c36107	6.03357	10.5865	16.0838	0	zebrafish dna sequence from clone ch211-203m19 in linkage group complete sequence
combined_assembly_rep_c37402	0	0	1.51339	0	zebrafish dna sequence from clone ch211-203m19 in linkage group complete sequence
combined_assembly_rep_c16274	0	3.26923	6.08737	34.0171	zebrafish dna sequence from clone ch211-202h22 in linkage group complete sequence
combined_assembly_rep_c17898	0	0	21.7137	112.748	zebrafish dna sequence from clone ch211-201m19 in linkage group complete sequence
combined_assembly_rep_c76486	0	3.96993	13.4772	98.2078	zebrafish dna sequence from clone ch211-201m19 in linkage group complete sequence
combined_assembly_rep_c11230	0	0	1.72061	3.05456	zebrafish dna sequence from clone ch211-200h21 in linkage group complete sequence
combined_assembly_rep_c13347	0	0	30.2678	29.6144	zebrafish dna sequence from clone ch211-1l10 in linkage group complete sequence
combined_assembly_rep_c68452	0.392751	0	7.20123	1.34103	zebrafish dna sequence from clone ch211-1i11 in linkage group complete sequence
combined_assembly_rep_c21048	0	0.7628	3.50056	1.53496	zebrafish dna sequence from clone ch211-1c6 in linkage group complete sequence
combined_assembly_rep_c15052	0	1.5134	2.60909	3.17565	zebrafish dna sequence from clone ch211-1c6 in linkage group complete sequence
combined_assembly_rep_c41694	0	5.21762	6.35067	38.0756	zebrafish dna sequence from clone ch211-199m3 in linkage group complete sequence
combined_assembly_rep_c6926	1.54395	0	1.60047	22.8474	zebrafish dna sequence from clone ch211-199m3 in linkage group complete sequence
combined_assembly_rep_c9312	1.34963	0.638954	10.1542	24.1806	zebrafish dna sequence from clone ch211-199m3 in linkage group complete sequence
combined_assembly_rep_c9777	0.44239	0.733737	5.56559	19.8433	zebrafish dna sequence from clone ch211-199m3 in linkage group complete sequence
combined_assembly_rep_c7962	0	1.07211	13.1496	6.25901	zebrafish dna sequence from clone ch211-199m3 in linkage group complete sequence
combined_assembly_rep_c79446	4.19366	3.67909	24.2807	166.353	zebrafish dna sequence from clone ch211-198o12 in linkage group complete sequence
combined_assembly_rep_c10062	0	1.34747	2.97981	2.90996	zebrafish dna sequence from clone ch211-198n7 in linkage group complete sequence
combined_assembly_c62046	0	4.01356	3.99135	19.526	zebrafish dna sequence from clone ch211-198c22 in linkage group complete sequence
combined_assembly_rep_c72260	6.20387	14.3945	22.8094	52.2086	zebrafish dna sequence from clone ch211-198b3 in linkage group complete sequence
combined_assembly_rep_c78262	0	1.58338	3.82128	6.25747	zebrafish dna sequence from clone ch211-197n10 in linkage group complete sequence
combined_assembly_rep_c54758	2.28745	3.04792	21.4122	21.0307	zebrafish dna sequence from clone ch211-196p2 in linkage group complete sequence
combined_assembly_rep_c54533	26.4928	23.2421	46.2271	51.6905	zebrafish dna sequence from clone ch211-196i2 in linkage group complete sequence
combined_assembly_c50174	0	56.1898	27.9395	0	zebrafish dna sequence from clone ch211-195g24 in linkage group complete sequence
combined_assembly_rep_c74260	2.22629	0	2.91348	1.90039	zebrafish dna sequence from clone ch211-195b13 in linkage group complete sequence
combined_assembly_rep_c14223	0.948237	0	3.29904	35.5607	zebrafish dna sequence from clone ch211-194e2 in linkage group complete sequence
combined_assembly_c43820	3.12237	1.82617	11.8044	0	zebrafish dna sequence from clone ch211-193k3 in linkage group complete sequence
combined_assembly_rep_c1802	0	0	12.0893	68.4343	zebrafish dna sequence from clone ch211-193e13 in linkage group complete sequence
combined_assembly_rep_c9815	2.02085	11.0831	12.7227	35.4886	zebrafish dna sequence from clone ch211-191n16 in linkage group complete sequence
combined_assembly_rep_c9393	0	0	4.86222	0	zebrafish dna sequence from clone ch211-190n9 in linkage group complete sequence
combined_assembly_rep_c12404	1.91851	6.90092	22.4005	12.5392	zebrafish dna sequence from clone ch211-189a21 in linkage group complete sequence
combined_assembly_rep_c79658	2.23579	13.8829	21.5343	39.3575	zebrafish dna sequence from clone ch211-184g13 in linkage group complete sequence
combined_assembly_rep_c16868	0	0.757746	3.03163	1.47457	zebrafish dna sequence from clone ch211-181b18 in linkage group complete sequence
combined_assembly_rep_c71687	0	4.17543	28.5717	321.723	zebrafish dna sequence from clone ch211-180m24 in linkage group complete sequence
combined_assembly_c55255	0	8.56016	5.67521	11.1054	zebrafish dna sequence from clone ch211-177n5 in linkage group complete sequence
combined_assembly_rep_c9240	0	4.12212	4.1159	25.7467	zebrafish dna sequence from clone ch211-176p18 in linkage group complete sequence
combined_assembly_rep_c3574	0	0	1.77279	11.096	zebrafish dna sequence from clone ch211-176p18 in linkage group complete sequence
combined_assembly_rep_c27440	1.60122	4.21423	9.77882	35.5372	zebrafish dna sequence from clone ch211-176l1 in linkage group complete sequence
combined_assembly_rep_c15189	0	0	13.3853	321.704	zebrafish dna sequence from clone ch211-176a19 in linkage group complete sequence
combined_assembly_c54542	0	1.50302	2.24206	1.46244	zebrafish dna sequence from clone ch211-172n16 in linkage group complete sequence
combined_assembly_rep_c66888	1.15114	0.899979	2.87845	14.006	zebrafish dna sequence from clone ch211-172e9 in linkage group complete sequence
combined_assembly_rep_c76285	0	0	4.35856	11.3719	zebrafish dna sequence from clone ch211-172b12 in linkage group complete sequence
combined_assembly_c53236	0	0	9.61447	0	zebrafish dna sequence from clone ch211-171a11 in linkage group complete sequence
combined_assembly_rep_c13707	2.47257	0	11.1792	12.583	zebrafish dna sequence from clone ch211-169p4 in linkage group complete sequence
combined_assembly_rep_c1700	1.94558	0.786123	16.0259	17.7309	zebrafish dna sequence from clone ch211-168o24 in linkage group complete sequence
combined_assembly_rep_c74093	0	0.943625	9.63968	1.82905	zebrafish dna sequence from clone ch211-168m7 in linkage group 9 contains the gene for a novel protein vertebrate nebulin the gene for a novel protein vertebrate translin the gene for a novel protein vertebrate adp-ribosylation factor-like 8 the gene for a novel protein with domain and two complete sequence
combined_assembly_c62048	0	2.37165	2.35853	4.61523	zebrafish dna sequence from clone ch211-168k14 in linkage group complete sequence
combined_assembly_rep_c19238	3.92751	0	16.7497	52.7735	zebrafish dna sequence from clone ch211-168f19 in linkage group complete sequence
combined_assembly_rep_c63826	2.4346	7.47554	3.18608	0	zebrafish dna sequence from clone ch211-168d23 in linkage group complete sequence
combined_assembly_c58774	0	1.39936	5.56649	1.36158	zebrafish dna sequence from clone ch211-167b13 in linkage group complete sequence
combined_assembly_rep_c18482	3.83358	3.01846	20.7661	125.177	zebrafish dna sequence from clone ch211-163c2 in linkage group complete sequence
combined_assembly_rep_c54137	4.26902	8.46688	9.73031	110.858	zebrafish dna sequence from clone ch211-160m18 in linkage group complete sequence
combined_assembly_rep_c9005	0	0	1.02603	4.01551	zebrafish dna sequence from clone ch211-160m17 in linkage group complete sequence
combined_assembly_rep_c14945	0	4.31408	102.738	16.3666	zebrafish dna sequence from clone ch211-160j20 in linkage group complete sequence
combined_assembly_rep_c2669	3.2148	7.75593	11.2189	0	zebrafish dna sequence from clone ch211-160i2 in linkage group complete sequence
combined_assembly_rep_c75389	0.800608	0.702372	21.9271	16.397	zebrafish dna sequence from clone ch211-160d20 in linkage group complete sequence
combined_assembly_rep_c74785	0	0	2.23287	0	zebrafish dna sequence from clone ch211-160d19 in linkage group complete sequence
combined_assembly_rep_c49155	0.708021	2.48458	1.85313	6.04375	zebrafish dna sequence from clone ch211-15j16 in linkage group complete sequence
combined_assembly_rep_c77842	1.85029	5.68141	47.6213	126.355	zebrafish dna sequence from clone ch211-157m7 in linkage group complete sequence
combined_assembly_rep_c52969	1.25351	3.4454	11.409	46.4403	zebrafish dna sequence from clone ch211-157h5 in linkage group complete sequence
combined_assembly_rep_c3411	1.63038	1.32679	8.17298	17.5008	zebrafish dna sequence from clone ch211-157c7 in linkage group complete sequence
combined_assembly_rep_c70862	0	0.645289	4.08689	0	zebrafish dna sequence from clone ch211-156j19 in linkage group complete sequence
combined_assembly_rep_c55294	0.531015	0.465859	10.3431	39.1954	zebrafish dna sequence from clone ch211-156h6 in linkage group complete sequence
combined_assembly_rep_c41793	0	0.89518	5.78649	15.6782	zebrafish dna sequence from clone ch211-155e19 in linkage group complete sequence
combined_assembly_rep_c68335	1.81007	11.1158	30.9381	82.2779	zebrafish dna sequence from clone ch211-153n15 in linkage group complete sequence
combined_assembly_rep_c79721	0	0	11.2255	4.20805	zebrafish dna sequence from clone ch211-153n15 in linkage group complete sequence
combined_assembly_rep_c71979	2.10971	7.8792	11.6675	7.3247	zebrafish dna sequence from clone ch211-153n15 in linkage group complete sequence
combined_assembly_rep_c13363	0	3.68353	7.3709	0	zebrafish dna sequence from clone ch211-151g17 in linkage group complete sequence
combined_assembly_rep_c70223	2.44892	1.07422	19.8729	3.43188	zebrafish dna sequence from clone ch211-151g17 in linkage group complete sequence
combined_assembly_rep_c47684	0	0.526026	3.14982	2.16523	zebrafish dna sequence from clone ch211-150k4 in linkage group complete sequence
combined_assembly_rep_c41509	10.9557	0	8.19278	2.67197	zebrafish dna sequence from clone ch211-150i13 in linkage group complete sequence
combined_assembly_rep_c65948	0	0.592912	2.35853	0	zebrafish dna sequence from clone ch211-149f21 in linkage group complete sequence
combined_assembly_rep_c13768	1.31797	1.12133	19.5292	70.4337	zebrafish dna sequence from clone ch211-147n12 in linkage group complete sequence
combined_assembly_rep_c19351	0	4.00604	3.6373	20.8079	zebrafish dna sequence from clone ch211-147k9 in linkage group complete sequence
combined_assembly_rep_c77522	0	0.837525	2.79621	0	zebrafish dna sequence from clone ch211-145j4 in linkage group complete sequence
combined_assembly_rep_c42170	2.15336	0.630475	5.75511	18.2722	zebrafish dna sequence from clone ch211-145j4 in linkage group complete sequence
combined_assembly_rep_c79107	0	0.65104	5.50323	1.29496	zebrafish dna sequence from clone ch211-144m15 in linkage group complete sequence
combined_assembly_rep_c5149	2.31287	7.10176	4.0357	1.97429	zebrafish dna sequence from clone ch211-139o3 in linkage group complete sequence
combined_assembly_rep_c53426	0	0.81163	3.26506	0	zebrafish dna sequence from clone ch211-137i24 in linkage group complete sequence
combined_assembly_rep_c76309	1.22351	3.63862	7.05641	1.01892	zebrafish dna sequence from clone ch211-136o14 in linkage group complete sequence
combined_assembly_rep_c9621	2.53851	4.45407	0	30.3367	zebrafish dna sequence from clone ch211-136d9 in linkage group complete sequence
combined_assembly_rep_c10091	0.498194	0	21.8855	6.89877	zebrafish dna sequence from clone ch211-135h12 in linkage group complete sequence
combined_assembly_rep_c72422	2.6917	0.838251	14.3523	81.002	zebrafish dna sequence from clone ch211-133l11 in linkage group complete sequence
combined_assembly_rep_c77754	0.626526	0.780414	8.82913	8.28414	zebrafish dna sequence from clone ch211-132n7 in linkage group complete sequence
combined_assembly_rep_c10944	0	14.6194	61.8282	118.688	zebrafish dna sequence from clone ch211-130k1 in linkage group complete sequence
combined_assembly_rep_c11953	2.00904	0	23.0265	15.2005	zebrafish dna sequence from clone ch211-130k1 in linkage group complete sequence
combined_assembly_rep_c78850	0.906907	0.710393	8.35539	3.57074	zebrafish dna sequence from clone ch211-130k1 in linkage group complete sequence
combined_assembly_rep_c75802	0.286246	0.254415	3.54307	4.622	zebrafish dna sequence from clone ch211-130k1 in linkage group complete sequence
combined_assembly_rep_c65894	3.03807	0.984232	7.47152	9.52008	zebrafish dna sequence from clone ch211-12n8 in linkage group complete sequence
combined_assembly_rep_c29878	0	0.485517	6.54535	9.37662	zebrafish dna sequence from clone ch211-12d10 in linkage group complete sequence
combined_assembly_rep_c10133	1.82593	2.34124	11.3975	20.2633	zebrafish dna sequence from clone ch211-12a1 in linkage group complete sequence
combined_assembly_rep_c66921	0	0	3.00478	14.4241	zebrafish dna sequence from clone ch211-129f7 in linkage group complete sequence
combined_assembly_rep_c75321	0	0.66578	14.0289	24.1983	zebrafish dna sequence from clone ch211-128d6 in linkage group complete sequence
combined_assembly_rep_c14340	5.94737	7.92181	18.583	98.9008	zebrafish dna sequence from clone ch211-127l8 in linkage group complete sequence
combined_assembly_rep_c13126	1.51988	0	8.13532	43.4478	zebrafish dna sequence from clone ch211-127l8 in linkage group complete sequence
combined_assembly_rep_c19606	0	0	7.14383	119.526	zebrafish dna sequence from clone ch211-127l8 in linkage group complete sequence
combined_assembly_rep_c76784	0.611523	0.764359	5.11364	3.18005	zebrafish dna sequence from clone ch211-127l12 in linkage group complete sequence
combined_assembly_c55714	2.46341	6.48344	6.44757	2.1028	zebrafish dna sequence from clone ch211-127a14 in linkage group complete sequence
combined_assembly_rep_c18573	7.10527	7.45375	17.7323	44.5675	zebrafish dna sequence from clone ch211-127a14 in linkage group complete sequence
combined_assembly_rep_c8574	4.38227	7.68913	3.8233	0	zebrafish dna sequence from clone ch211-124h9 in linkage group complete sequence
combined_assembly_rep_c36603	0.835104	22.2855	60.6973	99.074	zebrafish dna sequence from clone ch211-121h11 in linkage group complete sequence
combined_assembly_rep_c77540	1.06646	0	1.03608	5.80119	zebrafish dna sequence from clone ch211-121b5 in linkage group complete sequence
combined_assembly_rep_c74734	0	1.77418	9.19379	6.29468	zebrafish dna sequence from clone ch211-11i16 in linkage group complete sequence
combined_assembly_rep_c65791	0.452517	0	4.54719	8.05065	zebrafish dna sequence from clone ch211-11c3 in linkage group complete sequence
combined_assembly_rep_c19306	14.0647	19.9943	25.5438	392.52	zebrafish dna sequence from clone ch211-119b12 in linkage group complete sequence
combined_assembly_rep_c73045	0	2.63707	8.95116	55.4786	zebrafish dna sequence from clone ch211-119b12 in linkage group complete sequence
combined_assembly_rep_c16213	0	2.62488	9.57713	25.0986	zebrafish dna sequence from clone ch211-119b12 in linkage group complete sequence
combined_assembly_rep_c73029	0	1.08758	12.4969	1.0734	zebrafish dna sequence from clone ch211-118b19 in linkage group complete sequence
combined_assembly_rep_c69908	1.03177	4.39196	9.55154	5.35251	zebrafish dna sequence from clone ch211-117o12 in linkage group complete sequence
combined_assembly_rep_c76837	0.994386	0.626262	7.11255	8.5923	zebrafish dna sequence from clone ch211-117i13 in linkage group complete sequence
combined_assembly_rep_c78917	0	1.71203	1.13504	4.44216	zebrafish dna sequence from clone ch211-114h16 in linkage group complete sequence
combined_assembly_rep_c3764	0	7.02372	8.19568	39.001	zebrafish dna sequence from clone ch211-112d9 in linkage group complete sequence
combined_assembly_rep_c78082	0	0.7738	8.61645	25.5989	zebrafish dna sequence from clone ch211-112b1 in linkage group complete sequence
combined_assembly_rep_c42027	1.16073	0.723655	4.05071	6.60544	zebrafish dna sequence from clone ch211-106h11 in linkage group 3 contains the gene for a novel protein vertebrate leucine rich repeat containing 8 the ddx39b gene for dead (asp-glu-ala-asp) box polypeptide the gene for a novel protein vertebrate cysteine- angiogenic 61 a novel gene and four complete sequence
combined_assembly_rep_c9779	7.41994	23.3838	197.057	349.425	zebrafish dna sequence from clone ch211-106e7 in linkage group complete sequence
combined_assembly_c39742	2.21445	7.77093	1.93199	0	zebrafish dna sequence from clone ch211-103e2 in linkage group complete sequence
combined_assembly_rep_c37478	0	8.07146	10.0335	11.7803	zebrafish dna sequence from clone ch211-101l11 in linkage group complete sequence
combined_assembly_rep_c66747	5.47784	28.8342	47.7912	9.35191	zebrafish dna sequence from clone ch211- complete sequence
combined_assembly_rep_c9403	14.8438	0	20.5218	23.7205	zebrafish dna sequence from clone ch211- complete sequence
combined_assembly_rep_c79078	0	0	8.24951	0	zebrafish dna sequence from clone ch211- complete sequence
combined_assembly_rep_c42206	3.51956	4.93673	28.3106	48.7866	zebrafish dna sequence from clone ch211- complete sequence
combined_assembly_rep_c36288	0	2.09904	22.9618	8.16948	zebrafish dna sequence from clone ch211- complete sequence
combined_assembly_rep_c13345	0	0	13.2329	33.1025	zebrafish dna sequence from clone ch211- complete sequence
combined_assembly_rep_c62539	0	3.2038	4.77912	40.5249	zebrafish dna sequence from clone ch211- complete sequence
combined_assembly_rep_c19865	1.12875	1.41563	15.0521	46.3455	zebrafish dna sequence from clone ch211- complete sequence
combined_assembly_rep_c79131	1.0513	0	3.7593	7.56893	zebrafish dna sequence from clone ch211- complete sequence
combined_assembly_rep_c76833	0	0	2.80498	26.8054	zebrafish dna sequence from clone ch211- complete sequence
combined_assembly_c28728	1.99194	1.74753	1.73786	0	zebrafish dna sequence from clone ch211- complete sequence
combined_assembly_rep_c18592	0	3.03393	11.0521	23.918	zebrafish dna sequence from clone ch211- complete sequence
combined_assembly_rep_c12008	9.24577	19.8846	11.2834	17.6085	zebrafish dna sequence from clone ch211- complete sequence
combined_assembly_rep_c73878	0	0	2.76945	0	zebrafish dna sequence from clone ch211- complete sequence
combined_assembly_rep_c14016	0	2.29224	1.69965	17.3549	zebrafish dna sequence from clone ch211- complete sequence
combined_assembly_rep_c77290	0.481658	2.18266	14.1744	134.573	zebrafish dna sequence from clone ch211- complete sequence
combined_assembly_rep_c46969	0	0.30335	0.603344	0	zebrafish dna sequence from clone ch211- complete sequence
combined_assembly_rep_c43033	0	0	4.21677	2.3577	zebrafish dna sequence from clone ch1073-59l16 in linkage group complete sequence
combined_assembly_rep_c17966	0	0.662861	5.21849	8.58483	zebrafish dna sequence from clone ch1073-474g22 in linkage group complete sequence
combined_assembly_rep_c70883	0	5.06245	18.2742	19.4562	zebrafish dna sequence from clone ch1073-404g22 in linkage group complete sequence
combined_assembly_rep_c17882	4.39771	3.93856	11.7731	186.877	zebrafish dna sequence from clone ch1073-365g6 in linkage group complete sequence
combined_assembly_rep_c13793	4.91319	11.6666	23.2987	85.5435	zebrafish dna sequence from clone ch1073-360p15 in linkage group complete sequence
combined_assembly_rep_c14003	3.45491	4.36917	5.50763	44.5299	zebrafish dna sequence from clone ch1073-329j14 in linkage group complete sequence
combined_assembly_rep_c1879	61.223	135.351	166.651	0	zebrafish dna sequence from clone ch1073-311a17 in linkage group complete sequence
combined_assembly_rep_c65895	3.37841	4.73189	17.3528	2.39812	zebrafish dna sequence from clone ch1073-302h21 in linkage group complete sequence
combined_assembly_rep_c44813	0	9.13084	9.73948	68.4131	zebrafish dna sequence from clone ch1073-302h21 in linkage group complete sequence
combined_assembly_rep_c77863	5.96168	1.27704	16.1617	15.6225	zebrafish dna sequence from clone ch1073-302h21 in linkage group complete sequence
combined_assembly_rep_c75122	0	0	3.37559	14.9742	zebrafish dna sequence from clone ch1073-277n10 in linkage group complete sequence
combined_assembly_rep_c74549	0	0.800809	7.78314	31.2326	zebrafish dna sequence from clone ch1073-277n10 in linkage group complete sequence
combined_assembly_rep_c13970	0.640486	0.561898	3.35945	5.46727	zebrafish dna sequence from clone ch1073-26e8 in linkage group complete sequence
combined_assembly_rep_c73237	0	1.42669	7.80341	34.7388	zebrafish dna sequence from clone ch1073-226l2 in linkage group complete sequence
combined_assembly_rep_c3015	0	2.22047	21.2835	61.1154	zebrafish dna sequence from clone ch1073-219g2 in linkage group complete sequence
combined_assembly_rep_c51436	2.47807	0	0	0	zebrafish dna sequence from clone ch1073-194k9 in linkage group complete sequence
combined_assembly_rep_c18870	10.0955	13.2697	36.7503	76.5483	zebrafish dna sequence from clone ch1073-178h23 in linkage group complete sequence
combined_assembly_rep_c14022	1.04079	0.921407	3.63213	21.3616	zebrafish dna sequence from clone ch1073-178h23 in linkage group complete sequence
combined_assembly_c33509	0.995971	1.74753	9.55824	3.40069	zebrafish dna sequence from clone ch1073-132h22 in linkage group complete sequence
combined_assembly_rep_c78229	0	0	8.92211	0	zebrafish dna sequence from clone busm1-84n18 in linkage group 1 contains a novel lambda recombinase like a novel gene and two complete sequence
combined_assembly_rep_c9942	0.455454	3.60667	9.01678	29.3921	zebrafish dna sequence from clone busm1-47j20 in linkage group complete sequence
combined_assembly_rep_c79125	0.724028	0	11.3702	0	zebrafish dna sequence from clone busm1-146n9 in linkage group 14 contains the 5 end of the gene for a novel protein vertebrate spire homolog 1 and two complete sequence
combined_assembly_rep_c42433	2.46341	0	7.52217	52.5699	zea mays clone 366550 mrna sequence
combined_assembly_c856	1.60947	0.941324	9.82922	0	zc3hdc1l partial
combined_assembly_rep_c3042	3.09146	0.904044	5.39426	3.51854	yy1-associated factor 2-like
combined_assembly_c22297	2.24228	2.295	3.58649	0	yy1 transcription factor
combined_assembly_rep_c71048	0	1.71014	4.28419	0	ywhab1 protein
combined_assembly_rep_c22293	4.18101	12.92	31.4368	2.11531	ywhab1 protein
combined_assembly_c24380	2.20857	2.90637	18.7869	0	yth domain-containing protein 1-like
combined_assembly_c67084	4.26748	6.05814	16.5531	1.61901	yth domain-containing protein 1-like
combined_assembly_rep_c21293	2.28387	4.00727	25.9031	1.67103	yth domain-containing protein 1-like
combined_assembly_rep_c21652	3.02973	2.85834	15.3436	1.0704	yth domain-containing protein 1-like
combined_assembly_rep_c46555	3.1471	2.96938	6.64414	0	yth domain family protein 3
combined_assembly_rep_c6006	0.776709	0	0	0	yth domain family protein 3
combined_assembly_rep_c57765	0.608649	2.66984	12.7443	3.1173	yth domain family protein 3
combined_assembly_c24702	1.55535	2.5016	10.4034	0.442556	yth domain family protein 3
combined_assembly_c65531	0	11.0677	9.17205	0	yth domain family protein 2-like
combined_assembly_c25249	1.79061	4.31997	7.81104	0	yth domain family protein 2-like
combined_assembly_c22175	2.12406	5.59031	11.1188	0	yth domain family protein 2
combined_assembly_c59417	1.18272	6.22557	6.19113	0	yth domain family protein 1-like
combined_assembly_c65423	1.81797	3.18981	7.13738	0	yth domain family protein 1-like
combined_assembly_c35937	4.42889	6.21674	21.6382	0	yth domain family protein 1-like
combined_assembly_rep_c8743	2.80536	0.984457	7.34259	0	yth domain family protein 1-like
combined_assembly_c34999	2.65734	1.55419	7.72794	0	yth domain family protein 1
combined_assembly_c32842	0.762484	5.35141	3.99135	0	yth domain family protein 1
combined_assembly_c26970	1.43557	2.51885	3.75738	0	yth domain family protein 1
combined_assembly_c990	1.47108	7.74347	3.85032	0	yt td-element binding protein 7
combined_assembly_c45914	3.92751	4.59413	3.42654	0	yorkie homolog
combined_assembly_rep_c37504	5.43021	11.9098	11.0543	0	yorkie homolog
combined_assembly_c22803	5.53244	10.3139	18.2216	2.36128	yorkie homolog
combined_assembly_rep_c75989	28.86	57.388	11.7526	0	yorkie homolog
combined_assembly_c1482	1.75775	2.81256	21.5636	2.51435	ylp motif-containing protein 1-like
combined_assembly_c22489	2.41643	0.908541	13.5527	0	ylp motif-containing protein 1-like
combined_assembly_rep_c44157	1.46178	1.28242	7.3969	0.499119	ylp motif-containing protein 1-like
combined_assembly_c40807	0.277544	2.43489	12.3492	0	ylp motif-containing protein 1-like
combined_assembly_c61296	0	3.11279	9.2867	2.01916	ylp motif-containing protein 1
combined_assembly_c31163	3.32167	0.971366	14.4899	0	yjef n-terminal domain-containing protein 3-like
combined_assembly_c56945	0	1.85398	5.53117	0	yjef n-terminal domain-containing protein 3-like
combined_assembly_c31398	3.19016	2.09904	4.17486	0	yjef n-terminal domain-containing protein 3-like
combined_assembly_c34943	8.12324	5.34488	15.9459	0	yip1 domain member 6
combined_assembly_c236	2.06438	4.52769	6.00352	0	yip1 domain member 6
combined_assembly_c26029	1.32585	3.48949	13.2634	2.27666	yes-relayed kinase
combined_assembly_c57674	0	10.7422	8.01206	0	yd008 protein
combined_assembly_c31551	0	0.936496	6.05355	0.911211	yd008 protein
combined_assembly_rep_c26226	2.51804	3.68179	24.1654	4.29886	yarrowia lipolytica clib122 chromosome a complete sequence
combined_assembly_c68447	0	1.21542	3.92826	0	yamaguchi sarcoma viral (v-yes) oncogene homolog 1
combined_assembly_rep_c19239	0	1.8503	9.03515	37.8948	y028263s20fundulus heteroclitus cystic fibrosis transmembrane conductance regulator exons 12 and 13
combined_assembly_rep_c39020	7.60462	10.7007	29.5641	7.54827	y-box binding protein-2
combined_assembly_rep_c29856	0.491102	1.4146	2.45211	0	y-box binding protein
combined_assembly_c49122	10.9557	28.8342	28.6747	0	xylosyltransferase 2-like
combined_assembly_c35944	7.04818	13.5272	12.7983	0	xylosyltransferase 1-like
combined_assembly_rep_c3932	3.68202	6.76359	21.5132	0	xylosyltransferase 1-like
combined_assembly_rep_c66698	4.39152	0.799922	4.6119	0	xylosyltransferase 1-like
combined_assembly_c67158	4.82219	2.82034	15.5044	1.37209	xylosyltransferase 1-like
combined_assembly_rep_c4511	0.943314	2.48271	19.2031	0	xylosyltransferase 1-like
combined_assembly_rep_c34405	7.24028	6.35189	31.5838	0	xylosyltransferase 1
combined_assembly_rep_c20869	1.52609	3.48097	26.3325	3.12644	xylosyltransferase 1
combined_assembly_c64423	0	5.29324	7.89594	0	xylose isomerase-like
combined_assembly_c29195	0	5.31894	3.52634	0	xrcc6 protein
combined_assembly_c41567	1.16943	0	7.14183	0	xpo7 protein
combined_assembly_c50895	3.09529	0.678873	4.72582	0	xpo2_pagma ame: full=exportin-2 short=exp2 ame: full=cellular apoptosis susceptibility protein ame: full=chromosome segregation 1-like protein ame: full=importin-alpha re-exporter
combined_assembly_c32606	0.660819	3.47842	5.76529	0	xpo2_pagma ame: full=exportin-2 short=exp2 ame: full=cellular apoptosis susceptibility protein ame: full=chromosome segregation 1-like protein ame: full=importin-alpha re-exporter
combined_assembly_c30514	2.4346	2.66984	0.531013	1.0391	xpo2_oreni ame: full=exportin-2 short=exp2 ame: full=cellular apoptosis susceptibility protein ame: full=chromosome segregation 1-like protein ame: full=importin-alpha re-exporter
combined_assembly_c58416	0	1.41017	4.90829	0	xk-related protein 5
combined_assembly_c47370	1.2317	4.32229	8.59676	0	xk-related protein 2b
combined_assembly_rep_c8147	0	0	1.949	9.62988	xiphophorus maculatus rex3 rex2 and rex1 complete sequence
combined_assembly_rep_c71450	0	0	11.6628	22.8221	xiphophorus maculatus rex3 rex2 and rex1 complete sequence
combined_assembly_rep_c75791	0	1.39402	5.54524	8.1383	xiphophorus maculatus rex3 rex2 and rex1 complete sequence
combined_assembly_rep_c70218	1.83921	0	42.6881	6.58933	xiphophorus maculatus rex3 rex2 and rex1 complete sequence
combined_assembly_rep_c8519	0.869233	0	8.1083	4.4543	xiphophorus maculatus rex3 rex2 and rex1 complete sequence
combined_assembly_rep_c73574	2.29723	1.49949	14.414	10.6399	xiphophorus maculatus receptor tyrosine kinase promoter and partial cds and jule retrotransposon sequence
combined_assembly_rep_c2217	1.79447	6.29713	36.791	56.6758	xiphophorus maculatus microsatellite msd086 sequence
combined_assembly_rep_c7588	1.49396	0.873765	7.61185	1.70035	xiphophorus maculatus microsatellite msd086 sequence
combined_assembly_rep_c72647	2.22112	29.4929	7.92531	108.707	xiphias gladius acidic ribosomal phosphoprotein p0 arp-1 partial cds
combined_assembly_c64847	0	6.02033	4.98919	5.85779	xenotropic and polytropic retrovirus receptor
combined_assembly_c60334	0.558064	1.46877	2.92129	0.952741	xenotropic and polytropic retrovirus receptor
combined_assembly_rep_c32549	1.79447	3.14857	0	0	xenorhina obesa voucher 6139 28s ribosomal rna partial sequence
combined_assembly_rep_c72213	178.425	208.089	13.9435	0	xenorhina 3689 28s ribosomal rna partial sequence
combined_assembly_rep_c79725	3.85609	0	6.91675	0	xenorhina 3689 28s ribosomal rna partial sequence
combined_assembly_rep_c6169	6.30782	5.53384	12.8409	46.6651	xenorhina 3689 28s ribosomal rna partial sequence
combined_assembly_rep_c12628	27.301	23.7488	1.78039	0	xenorhina 3689 28s ribosomal rna partial sequence
combined_assembly_c11295	23.5154	18.7587	3.34405	0	xenorhina 3689 28s ribosomal rna partial sequence
combined_assembly_rep_c15018	67.3898	81.6138	2.33867	0	xenorhina 3689 28s ribosomal rna partial sequence
combined_assembly_rep_c74110	52.9733	19.0972	6.28511	0	xenorhina 3689 28s ribosomal rna partial sequence
combined_assembly_rep_c20771	0	2.59218	3.22087	0	xenorhina 3689 28s ribosomal rna partial sequence
combined_assembly_rep_c70633	4.07575	1.93932	2.51517	5.29204	xenorhina 3689 28s ribosomal rna partial sequence
combined_assembly_rep_c18873	4.8212	6.96327	7.59413	0	xenorhina 3689 28s ribosomal rna partial sequence
combined_assembly_rep_c73050	4.96389	4.97205	4.77233	28.35	xenorhina 3689 28s ribosomal rna partial sequence
combined_assembly_rep_c15977	8.32118	6.1871	2.75714	3.43643	xenorhina 3689 28s ribosomal rna partial sequence
combined_assembly_c68238	6.30782	2.76692	2.75162	21.5377	xenopus tropicalis ubiquitin specific peptidase 19 mrna
combined_assembly_rep_c9256	4.62842	10.0576	8.90501	0	xenopus tropicalis ribosomal protein l13a mrna
combined_assembly_rep_c78118	0.977592	1.72603	1.79075	0	xenopus tropicalis phosphofurin acidic cluster sorting protein 1-like partial mrna
combined_assembly_rep_c10933	8.00608	3.51186	0	0	xenopus tropicalis hypothetical loc100495296 partial miscrna
combined_assembly_rep_c13369	5.61786	2.24478	0	0	xenopus tropicalis hypothetical loc100488236 partial miscrna
combined_assembly_rep_c17074	12.0593	2.94945	0	0	xenopus tropicalis hypothetical loc100488236 partial miscrna
combined_assembly_rep_c15275	17.117	11.3012	2.95849	0	xenopus tropicalis hypothetical loc100488236 partial miscrna
combined_assembly_rep_c1911	5.24852	10.4638	8.32567	0	xenopus tropicalis hypothetical loc100488236 partial miscrna
combined_assembly_rep_c14705	0	3.08831	1.64575	0	xenopus tropicalis hypothetical loc100488236 partial miscrna
combined_assembly_rep_c14703	0	0	7.70031e-08	2.91289	xenopus tropicalis hypothetical loc100487653 partial miscrna
combined_assembly_rep_c9964	4.2538	2.38162	0	0	xenopus tropicalis hypothetical loc100487653 partial miscrna
combined_assembly_rep_c11523	69.6429	75.6259	33.4559	299.884	xenopus tropicalis finished clone tgas119i24
combined_assembly_rep_c13689	367.445	1303.81	28.2192	593.996	xenopus tropicalis finished clone tgas119i24
combined_assembly_rep_c14976	0	4.80705	0	0	xenopus tropicalis finished clone tgas119i24
combined_assembly_rep_c18794	13.2618	17.3825	1.77007	117.022	xenopus tropicalis finished clone tgas119i24
combined_assembly_rep_c18720	0	1.63829	4.31423	26.8997	xenopus tropicalis finished clone tgas119i24
combined_assembly_rep_c19649	0	2.27206	1.76478	1.59342	xenopus tropicalis finished clone tgas119i24
combined_assembly_rep_c12299	4.32608	3.33295	9.77848	6.26366	xenopus tropicalis finished clone tgas119i24
combined_assembly_rep_c42058	0.708141	2.3064	7.0899	0	xenopus tropicalis finished clone tgas119i24
combined_assembly_rep_c18593	2.83627	3.7607	3.84496	1.89376	xenopus tropicalis finished clone tgas119i24
combined_assembly_rep_c73653	0.562589	0	4.41746	1.92093	xenopus tropicalis dual specificity phosphatase 16 mrna
combined_assembly_rep_c66597	1.77913	0.528289	5.37882	25.3114	xenopus tropicalis clone isb- complete sequence
combined_assembly_rep_c66736	6.67422	5.85506	10.5005	29.6144	xenopus tropicalis clone isb- complete sequence
combined_assembly_rep_c70219	0	0	1.77241	0	xenopus tropicalis clone isb- complete sequence
combined_assembly_rep_c66023	0	0	19.7596	4.60191	xenopus tropicalis clone ch216- complete sequence
combined_assembly_rep_c68958	0	2.82397	2.80835	0	xenopus tropicalis clone ch216- complete sequence
combined_assembly_rep_c69119	0	2.33376	4.06149	66.9871	xenopus tropicalis clone ch216- complete sequence
combined_assembly_rep_c9788	8.41043	3.68923	14.6753	21.5377	xenopus tropicalis clone ch216- complete sequence
combined_assembly_rep_c79507	1.16289	3.59108	10.6609	72.8359	xenopus tropicalis clone ch216- complete sequence
combined_assembly_rep_c74329	0	0.739339	5.882	8.63253	xenopus tropicalis clone ch216- complete sequence
combined_assembly_rep_c74353	0	0	5.882	0	xenopus tropicalis clone ch216- complete sequence
combined_assembly_rep_c77556	0	0	5.83736	43.5929	xenopus tropicalis clone ch216- complete sequence
combined_assembly_rep_c75877	2.71216	5.35359	28.5763	212.34	xenopus tropicalis clone ch216- complete sequence
combined_assembly_rep_c71323	1.20671	2.29304	2.65972	8.33577	xenopus tropicalis clone ch216- complete sequence
combined_assembly_rep_c79496	1.01048	1.77298	6.1711	8.62554	xenopus tropicalis clone ch216- complete sequence
combined_assembly_rep_c79437	0.947545	2.51726	15.276	31.8007	xenopus tropicalis clone ch216- complete sequence
combined_assembly_rep_c55754	0.880161	0	6.03556	3.11638	xenopus tropicalis clone ch216- complete sequence
combined_assembly_rep_c9024	0.856957	5.65443	20.5787	102.256	xenopus tropicalis clone ch216- complete sequence
combined_assembly_c32329	2.48794	5.0929	13.7471	2.83165	xenopus laevis serine arginine repetitive matrix 1 mrna
combined_assembly_c58870	2.66869	7.02372	11.6414	0	xenopus laevis ras-association domain family 7 complete cds
combined_assembly_c64386	5.29128	4.95882	3.9851	0	xenopus laevis genes for and 28s ribosomal rnas
combined_assembly_rep_c15889	2.39262	12.5943	0	0	xenopus laevis genes for and 28s ribosomal rnas
combined_assembly_rep_c15738	2.58762	0	0	0	xenopus laevis genes for and 28s ribosomal rnas
combined_assembly_rep_c7563	1.83595	3.58495	25.6025	30.1671	xenopus laevis eukaryotic translation elongation factor gene 1 ( ) mrna
combined_assembly_rep_c77360	0	32.271	16.7825	0	xenopus laevis cytokeratin type mrna (cdna clone image:4884504) partial cds
combined_assembly_rep_c71966	0	2.17135	3.19519	2.04826	xenopus clone image: mrna
combined_assembly_rep_c11611	553.283	127.321	30.116	7.82991	xenopoecilus sarasinorum large subunit ribosomal rna partial sequence
combined_assembly_rep_c2883	8.67325	17.1203	0	0	xenopoecilus sarasinorum large subunit ribosomal rna partial sequence
combined_assembly_rep_c74546	0	2.00138	1.99012	0	xenopoecilus sarasinorum large subunit ribosomal rna partial sequence
combined_assembly_rep_c69877	2.19718	2.5444	6.6782	0	xenopoecilus sarasinorum large subunit ribosomal rna partial sequence
combined_assembly_rep_c24436	5.07737	7.12651	1.20365	0	xenopoecilus sarasinorum large subunit ribosomal rna partial sequence
combined_assembly_rep_c75665	0	3.81799	6.15032	0	xenopoecilus sarasinorum large subunit ribosomal rna partial sequence
combined_assembly_c35329	2.32579	2.04041	6.08737	35.7358	xanthine dehydrogenase
combined_assembly_c32091	0	1.6019	7.16868	0	xanthine dehydrogenase
combined_assembly_rep_c6555	9.65682	8.47191	23.9186	0	xaa-pro dipeptidase
combined_assembly_c31354	3.61385	4.4386	13.8727	1.23393	xaa-pro dipeptidase
combined_assembly_c25284	6.97966	10.8057	19.5036	0	xaa-pro dipeptidase
combined_assembly_c60240	3.27808	5.75171	2.85995	0	xaa-pro aminopeptidase 1-like
combined_assembly_c65559	0	8.30076	11.0065	10.7689	xaa-pro aminopeptidase 1
combined_assembly_c60629	0	27.6692	16.5097	0	x-ray repair cross-complementing protein 5-like
combined_assembly_rep_c29917	0	1.72823	5.19542	0	x-box-binding protein 1
combined_assembly_rep_c66142	0	0	5.4729	1.25131	x-box binding protein 1b-like protein
combined_assembly_rep_c20754	22.6036	28.4785	107.545	0	x-box binding protein 1b-like protein
combined_assembly_rep_c2737	9.32551e-05	2.57013	7.97601	0	x-box binding protein 1
combined_assembly_c26619	3.36823	5.90993	12.9299	0	x-box binding protein 1
combined_assembly_rep_c2532	12.7207	34.4736	38.6579	1.97429	x-box binding protein 1
combined_assembly_rep_c6518	13.9029	39.3016	70.3466	59.3386	x-box binding protein 1
combined_assembly_rep_c5137	0	5.70678	4.25641	5.55269	ww domain-containing adapter protein with coiled-coil-like
combined_assembly_c61444	2.70335	7.11494	16.5097	6.92284	ww domain-containing adapter protein with coiled-coil-like
combined_assembly_c52837	1.33435	5.8531	8.14901	0	ww domain-containing adapter protein with coiled-coil-like
combined_assembly_c27015	1.99194	0.873765	9.10584	0	ww domain-containing adapter protein with coiled-coil-like
combined_assembly_c45534	0	1.2921	6.42476	0	ww domain-containing adapter protein with coiled-coil-like
combined_assembly_rep_c4519	0	2.53634	5.8854	0	ww domain-containing adapter protein with coiled-coil
combined_assembly_c35703	0	2.64662	10.5279	0	ww domain-binding protein 2-like
combined_assembly_c38643	5.89127	6.8912	10.2796	0	ww domain-binding protein 2
combined_assembly_c57249	0	7.11494	7.07558	0	ww domain-binding protein 11-like
combined_assembly_c30177	0.986531	6.05838	6.88556	0	ww domain-binding protein 11-like
combined_assembly_rep_c29241	5.06186	7.29899	17.357	9.43294	ww domain-binding protein 11-like
combined_assembly_c43573	2.99508	7.88274	15.6783	0	ww domain-binding protein 11- partial
combined_assembly_c39078	0.710437	1.24653	2.47927	0	ww domain-binding protein 11
combined_assembly_c44209	1.33394	11.4759	12.0194	0	ww domain binding protein 2
combined_assembly_rep_c8731	3.18284	2.23384	4.99835	1.08677	wu:fj40d12 protein
combined_assembly_c25611	6.71478	5.89086	5.85828	0	wu:fc75a03 protein
combined_assembly_c61253	1.04602	2.75302	3.65038	0	wu:fc47e12 protein
combined_assembly_c28076	1.2173	2.13587	8.49622	0	wu:fb74h11 protein
combined_assembly_c40958	0	7.60903	7.56694	0	wu:fa18f11 protein
combined_assembly_c60673	0	4.41815	2.92914	5.73181	wsc domain-containing protein 2-like
combined_assembly_c26426	1.48684	1.30441	7.78314	0	wsc domain-containing protein 2-like
combined_assembly_rep_c8217	1.97618	0	2.30044	1.1246	wsc domain-containing protein 2-like
combined_assembly_c59123	0	1.7174	4.5544	0	wsc domain-containing protein 2-like
combined_assembly_rep_c4266	0	3.58072	24.9264	0	wsb1 protein
combined_assembly_c61409	2.32319	4.48389	12.5665	3.17297	wsb1 protein
combined_assembly_c63125	0	52.1762	51.8876	0	wnt-4 protein
combined_assembly_c24687	2.86456	1.67538	4.99835	0	with sh3 ankyrin repeat and ph domain 2b
combined_assembly_c56200	1.01541	5.34488	11.5165	5.20057	wiskott-aldrich syndrome-like isoform cra_a
combined_assembly_c35077	2.73892	2.40285	11.9478	25.7177	wiskott-aldrich syndrome protein homolog
combined_assembly_rep_c7801	1.95454	3.42942	14.4944	1.66842	wiskott-aldrich syndrome protein family member 3-like
combined_assembly_rep_c42193	2.00796	2.34877	6.42339	0	wiskott-aldrich syndrome protein family member 3-like
combined_assembly_c836	1.07842	1.37651	17.5387	0.892896	wiskott-aldrich syndrome protein family member 3-like
combined_assembly_c23134	4.40546	2.89868	10.5697	0	wiskott-aldrich syndrome protein family member 2-like
combined_assembly_c41253	1.96376	6.8912	6.85308	0	wiskott-aldrich syndrome protein family member 2-like
combined_assembly_rep_c6881	36.8334	90.5352	142.258	0.551456	wiskott-aldrich syndrome protein family member 2-like
combined_assembly_rep_c5656	0.832632	2.92187	10.17	0	wiskott-aldrich syndrome protein family member 1-like isoform 2
combined_assembly_c32781	0.727825	1.27704	4.44492	0	wishful thinking
combined_assembly_c32609	0	19.2228	66.9077	18.7038	wings apart-like protein homolog
combined_assembly_c49468	0	6.52203	9.72893	0	wings apart-like protein homolog
combined_assembly_c64511	2.26259	3.96993	9.86992	0	wings apart-like protein homolog
combined_assembly_c64326	4.47652	1.96362	5.85828	0	wings apart-like protein homolog
combined_assembly_c122	4.93266	3.46193	4.30347	0	wings apart-like protein homolog
combined_assembly_c62997	1.01789	0.892992	5.77234	0	wings apart-like protein homolog
combined_assembly_rep_c11078	2.02587	2.23275	14.3556	0	wings apart-like protein homolog
combined_assembly_rep_c77381	0	0.942944	3.97248	18.3497	wings apart-like protein homolog
combined_assembly_c56869	0	2.06931	2.05787	0	wilms tumor protein 1-interacting protein homolog
combined_assembly_rep_c3703	1.29291	3.4028	10.1519	0	wilms tumor 1 associated protein
combined_assembly_c67321	2.73232	2.55506	7.50441	0	wilms tumor 1 associated protein
combined_assembly_c21025	3.54445	4.06567	6.90318	1.0391	wilms tumor 1 associated protein
combined_assembly_c61318	0	3.3003	3.28205	0	wee1-like protein kinase-like
combined_assembly_c49482	0	5.0032	4.97552	0	wee1-like protein kinase 2-like
combined_assembly_c58944	2.4346	3.2038	9.55824	2.0782	wee1-like protein kinase 2-like
combined_assembly_c61324	0	2.11525	1.40237	0	wee1-like protein kinase
combined_assembly_c61582	0	7.02372	4.98919	0	wdtc1 protein
combined_assembly_rep_c5340	2.44892	1.43229	5.49263	0	wdr13 protein isoform 2
combined_assembly_rep_c44983	0	2.08467	12.2201	2.43406	wdfy3 partial
combined_assembly_c71999	0	2.2002	8.75213	0	wd40 repeat-containing protein smu1-like protein
combined_assembly_c45492	3.07623	2.69877	10.7354	3.50121	wd40 repeat-containing protein smu1- partial
combined_assembly_rep_c76714	5.09478	41.0997	15.3339	1.24256	wd40 repeat-containing protein smu1
combined_assembly_c39389	1.31468	3.07565	6.49961	5.23707	wd40 repeat-containing protein smu1
combined_assembly_c57792	1.15643	2.02908	11.0982	5.92287	wd-40 repeat
combined_assembly_rep_c27120	1.20323	2.11118	8.92287	2.05418	wd sam and u-box domain-containing protein 1-like
combined_assembly_rep_c8774	4.62573	4.05815	10.0893	15.7943	wd repeat-containing protein mio-like
combined_assembly_c63990	0	2.2407	3.34245	0	wd repeat-containing protein mio-like
combined_assembly_c33710	1.79138	3.14315	3.75091	0	wd repeat-containing protein 92-like
combined_assembly_c68372	4.39771	1.28603	5.11568	0	wd repeat-containing protein 92
combined_assembly_c31262	0	2.26384	3.37698	2.93696	wd repeat-containing protein 91-like
combined_assembly_c62544	0	24.3489	12.1071	0	wd repeat-containing protein 90
combined_assembly_rep_c49893	2.38349	0	1.38631	0	wd repeat-containing protein 90
combined_assembly_c35023	1.64552	2.16542	7.17813	0	wd repeat-containing protein 85-like
combined_assembly_rep_c20677	0	2.28357	7.82724	13.098	wd repeat-containing protein 82
combined_assembly_rep_c71025	1.19631	1.04952	5.47951	2.04237	wd repeat-containing protein 82
combined_assembly_c51761	10.4079	9.13084	0	0	wd repeat-containing protein 81-like
combined_assembly_rep_c29692	0	5.33188	5.30238	5.18792	wd repeat-containing protein 81-like
combined_assembly_c61076	4.24812	0	4.63282	0	wd repeat-containing protein 81-like
combined_assembly_c56086	0	0.72467	7.20661	0	wd repeat-containing protein 76
combined_assembly_c56296	0.863726	10.6084	4.52133	0	wd repeat-containing protein 74-like
combined_assembly_rep_c17118	0	0	4.39725	0	wd repeat-containing protein 74-like
combined_assembly_c64895	1.62623	2.85339	4.25641	0	wd repeat-containing protein 70-like
combined_assembly_rep_c32605	0	4.04019	7.23212	0	wd repeat-containing protein 7-like
combined_assembly_rep_c43338	0	2.10712	2.09546	0	wd repeat-containing protein 7-like
combined_assembly_c1447	4.73086	4.15038	6.19113	0	wd repeat-containing protein 7- partial
combined_assembly_c48909	5.62589	0	4.90829	0	wd repeat-containing protein 67-like
combined_assembly_c30563	1.31746	0.577901	5.17234	0	wd repeat-containing protein 66-like
combined_assembly_rep_c4862	0	1.91222	8.08197	0	wd repeat-containing protein 61-like
combined_assembly_c25664	0	3.62815	10.8242	0	wd repeat-containing protein 59-like
combined_assembly_c39804	1.01048	0.886489	3.96713	0	wd repeat-containing protein 59-like
combined_assembly_c39325	0	2.14004	12.7692	0	wd repeat-containing protein 59
combined_assembly_c61629	2.81295	3.70169	2.45414	2.40117	wd repeat-containing protein 55-like
combined_assembly_rep_c12468	2.87032	12.6837	1.76096	0.678146	wd repeat-containing protein 52-like
combined_assembly_c61005	0	2.18703	3.26239	0	wd repeat-containing protein 46 isoform 1
combined_assembly_c50175	0	6.76359	3.36309	0	wd repeat-containing protein 46
combined_assembly_c56311	0	5.27794	7.34824	0	wd repeat-containing protein 44-like
combined_assembly_c65361	3.2148	1.41017	4.2071	0	wd repeat-containing protein 44-like
combined_assembly_c48473	2.2791	0.666485	1.98839	0	wd repeat-containing protein 44-like
combined_assembly_rep_c32751	0.640486	3.37139	4.49261	0	wd repeat-containing protein 44-like
combined_assembly_rep_c40985	1.96995	1.72823	6.30181	0	wd repeat-containing protein 43
combined_assembly_c44453	0	4.98046	11.5568	12.9226	wd repeat-containing protein 41-like
combined_assembly_c34634	1.61363	4.2469	2.81561	0	wd repeat-containing protein 41-like
combined_assembly_c57070	0	2.60881	2.59438	1.69225	wd repeat-containing protein 41-like
combined_assembly_rep_c43031	0	3.91322	3.89157	2.53837	wd repeat-containing protein 37-like
combined_assembly_rep_c12343	9.03755	3.18738	4.48469	0	wd repeat-containing protein 37-like
combined_assembly_c25392	3.7414	2.68554	7.41857	0	wd repeat-containing protein 37-like
combined_assembly_c49562	2.97369	7.82643	5.18876	0	wd repeat-containing protein 37
combined_assembly_rep_c4964	0	4.34802	11.2423	0	wd repeat-containing protein 35-like
combined_assembly_c69549	3.49845	0.767298	9.91969	0	wd repeat-containing protein 35-like
combined_assembly_c40737	0	2.87586	8.57984	0	wd repeat-containing protein 35-like
combined_assembly_c57410	0	2.12964	2.64733	0	wd repeat-containing protein 35-like
combined_assembly_c60840	3.80197	0	5.80478	0	wd repeat-containing protein 35
combined_assembly_rep_c4833	0.860157	3.77307	6.75397	2.93696	wd repeat-containing protein 35
combined_assembly_c50487	2.10261	2.76692	7.33764	5.38443	wd repeat-containing protein 33-like partial
combined_assembly_c39252	0	1.58797	7.89594	0	wd repeat-containing protein 33-like
combined_assembly_c40690	0	1.72551	9.72382	0	wd repeat-containing protein 33-like
combined_assembly_rep_c47717	2.70335	3.55747	14.1512	43.8447	wd repeat-containing protein 3
combined_assembly_c66859	2.30433	7.41249	17.4235	1.31134	wd repeat-containing protein 26-like
combined_assembly_c42503	0	1.21745	10.291	0	wd repeat-containing protein 26-like
combined_assembly_c34946	1.29693	3.05605	8.30213	5.23809	wd repeat-containing protein 26-like
combined_assembly_c34826	0.492099	3.88546	14.5972	6.72099	wd repeat-containing protein 26-like
combined_assembly_c36289	0.344633	1.3993	4.00662	2.51147	wd repeat-containing protein 26-like
combined_assembly_c22450	3.54312	1.55419	6.95515	3.02445	wd repeat-containing protein 24-like
combined_assembly_c45240	1.71559	1.00339	5.98703	0	wd repeat-containing protein 24-like
combined_assembly_c67979	1.16943	0	0	0	wd repeat-containing protein 24
combined_assembly_c31678	1.00076	2.6339	5.23865	0	wd repeat-containing protein 20-like isoform 2
combined_assembly_c42118	1.9576	3.4348	3.9851	0	wd repeat-containing protein 20-like isoform 2
combined_assembly_c62449	3.95237	0	3.44823	0	wd repeat-containing protein 20-like
combined_assembly_c34147	0	1.34773	6.03122	0	wd repeat-containing protein 20-like
combined_assembly_rep_c8621	0.54923	0.963677	2.87504	0	wd repeat-containing protein 20-like
combined_assembly_c38173	0	5.14414	7.67352	0	wd repeat-containing protein 19-like
combined_assembly_c56705	0	0	14.9266	0	wd repeat-containing protein 18-like
combined_assembly_c30658	1.11018	0.486978	6.77998	0	wd repeat-containing protein 18-like
combined_assembly_c28455	1.98246	1.73921	4.32397	0	wd repeat-containing protein 13-like
combined_assembly_rep_c33538	1.9454	2.56005	6.78903	1.66062	wd repeat-containing protein 13-like
combined_assembly_c55579	0.832632	2.1914	3.63213	0	wd repeat-containing protein 13-like
combined_assembly_c37646	10.6748	4.68248	13.9697	0	wd repeat-containing protein 11
combined_assembly_c39881	0	2.2407	6.68491	0	wd repeat-containing protein 11
combined_assembly_c48571	3.54312	0	3.09118	1.51222	wd repeat-containing protein 11
combined_assembly_c33473	0	1.71203	5.10769	0	wd repeat-containing protein 11
combined_assembly_c52612	3.4693	6.08723	3.02678	0	wd repeat-containing protein 1-like
combined_assembly_rep_c4797	2.3825	1.87781	8.04993	4.56777	wd repeat-containing protein 1-like
combined_assembly_rep_c57709	4.08153	5.37108	10.6827	3.48404	wd repeat-containing protein 1
combined_assembly_c32579	2.27082	6.64061	5.94349	1.29226	wd repeat-containing protein 1
combined_assembly_c11849	2.93727	8.34827	4.63435	4.5267	wd repeat-containing protein 1
combined_assembly_c22240	2.01815	1.51759	4.77912	0.984411	wd repeat-containing protein 1
combined_assembly_c47486	0	4.68248	9.31316	0	wd repeat- and fyve domain-containing protein 4
combined_assembly_rep_c66575	4.5749	0	7.98271	0	wd repeat- and fyve domain-containing protein 4
combined_assembly_c33833	1.06203	0.931718	7.41251	0	wd repeat- and fyve domain-containing protein 4
combined_assembly_c63176	1.00559	0	5.26396	3.43355	wd repeat- and fyve domain-containing protein 4
combined_assembly_c43744	0	1.32973	4.84872	0	wd repeat- and fyve domain-containing protein 4
combined_assembly_c37090	0.79754	0	14.3376	0.68079	wd repeat- and fyve domain-containing protein 4
combined_assembly_c31136	3.24234	3.9823	6.22328	0	wd repeat protein 1
combined_assembly_c73555	0	8.8363	5.85828	0	wd repeat domain phosphoinositide-interacting protein 4-like
combined_assembly_c41521	1.42574	5.0032	5.59746	0	wd repeat domain phosphoinositide-interacting protein 3-like
combined_assembly_c63933	0	7.02372	2.32829	1.51869	wd repeat domain phosphoinositide-interacting protein 2-like
combined_assembly_c62200	0.79754	2.79873	2.08743	0	wd repeat domain phosphoinositide-interacting protein 2-like
combined_assembly_c32328	1.05664	3.70796	6.45303	1.80392	wd repeat domain phosphoinositide-interacting protein 1-like
combined_assembly_c58817	1.07575	4.71878	15.4858	0	wd repeat domain partial
combined_assembly_c38184	0	9.05538	13.5079	32.3066	wd repeat domain isoform cra_c
combined_assembly_rep_c63118	0.853107	2.24529	12.6529	0	wd repeat domain 8
combined_assembly_c23116	1.92739	4.22724	9.24849	0	wd repeat domain 75
combined_assembly_c38399	3.1302	0	4.09639	0	wd repeat domain 7
combined_assembly_c45614	0.44008	2.31649	5.75919	0	wd repeat domain 7
combined_assembly_c59117	2.14596	3.7653	11.2334	0	wd repeat domain 43
combined_assembly_c50971	1.72031	6.79153	12.007	0	wd repeat domain 43
combined_assembly_c54501	2.15364	5.142	2.59439	0	wd repeat domain 43
combined_assembly_c865	0.998451	5.69047	4.88796	1.47152	wd repeat domain 43
combined_assembly_rep_c3212	1.4659	2.57207	17.9049	0	wd repeat domain 24
combined_assembly_c75	2.78472	1.83228	6.0738	2.37707	wd repeat domain 12
combined_assembly_c59255	1.96376	3.4456	11.9929	0	wd repeat and socs box-containing protein 2-like
combined_assembly_c63256	0	6.15562	4.08105	0	wd repeat and socs box-containing protein 2-like
combined_assembly_c65026	3.32167	1.94273	7.72794	0	wd repeat and socs box-containing protein 2-like
combined_assembly_c7370	1.86427	2.04264	45.0898	0	wd repeat and socs box-containing protein 1-like
combined_assembly_rep_c35866	0	1.72687	12.6771	1.68025	wd repeat and fyve domain-containing protein 3-like
combined_assembly_rep_c7841	0.573438	1.00615	9.50558	1.95797	wd repeat and fyve domain-containing protein 3- partial
combined_assembly_c60871	7.34675	2.14843	6.40965	0	wd repeat and fyve domain-containing protein 3
combined_assembly_rep_c5430	9.52357	0	24.9264	0	wd repeat and fyve domain-containing protein 3
combined_assembly_rep_c28243	1.22446	3.22265	19.2289	2.09043	wd repeat and fyve domain-containing protein 3
combined_assembly_rep_c77125	0	0	3.17031	0	wd repeat and fyve domain-containing protein 3
combined_assembly_rep_c4198	3.29104	5.05264	17.9453	4.2139	wd repeat and fyve domain-containing protein 3
combined_assembly_c37181	2.52313	1.10677	8.80517	0	wd repeat and fyve domain-containing protein 3
combined_assembly_c42662	0	1.09025	14.0948	1.06081	wd repeat and fyve domain-containing protein 3
combined_assembly_rep_c42024	0.605111	1.59259	8.44682	2.06612	wd repeat and fyve domain-containing protein 3
combined_assembly_c33787	3.42178	3.00192	13.4339	1.94725	wd repeat and fyve domain-containing protein 3
combined_assembly_rep_c37022	1.07298	1.88265	6.60524	0.930287	wd repeat and fyve domain-containing protein 3
combined_assembly_c38984	1.05933	2.32337	17.5599	0	wd repeat and fyve domain-containing protein 3
combined_assembly_rep_c44294	2.57621	0.904044	10.339	0.879635	wd repeat and fyve domain-containing protein 3
combined_assembly_c25394	2.43745	2.99372	11.2969	0	wd repeat and fyve domain-containing protein 3
combined_assembly_rep_c74649	0.458498	0.804479	9.20034	6.26207	wd repeat and fyve domain-containing protein 3
combined_assembly_rep_c2664	2.43389	2.37165	13.3065	7.38243	wd repeat and fyve domain-containing protein 3
combined_assembly_rep_c32259	0.386071	0.338428	2.95553	2.05028	wd repeat and fyve domain-containing protein 3
combined_assembly_rep_c9718	0.719026	1.2616	10.3506	1.22754	wd repeat and fyve domain-containing protein 3
combined_assembly_c30542	0.785502	2.52677	15.3841	0	wd repeat and fyve domain-containing protein 3
combined_assembly_rep_c8630	0	9.0305	16.9633	23.4311	wd repeat and fyve domain containing 2
combined_assembly_rep_c42924	1.37247	4.81627	17.9611	3.12415	wd repeat and fyve domain containing 2
combined_assembly_c49537	1.16289	6.12123	4.14121	0	wbp7 partial
combined_assembly_c28188	2.65169	3.48949	4.69203	0	wasp homolog-associated protein with membranes and microtubules-like
combined_assembly_rep_c74926	3.85956	4.5139	4.45797	0	wasp homolog-associated protein with membranes and microtubules-like
combined_assembly_c58636	0	5.53384	11.0065	5.38443	wasp homolog-associated protein with membranes and microtubules-like
combined_assembly_rep_c70820	0	9.13084	4.54017	0	wash complex subunit strumpellin-like
combined_assembly_c50025	2.13495	1.87299	2.79395	1.82242	wash complex subunit strumpellin-like
combined_assembly_c59094	0	2.53634	5.8854	0	wash complex subunit strumpellin-like
combined_assembly_c40319	2.12406	0.621146	7.10366	3.02187	wash complex subunit strumpellin-like
combined_assembly_rep_c11613	0	2.40973	5.78477	2.20728	wash complex subunit fam21c
combined_assembly_rep_c73877	0	0	7.98426	8.46125	wash complex subunit fam21c
combined_assembly_rep_c74629	0	0	19.5742	2.01298	wash complex subunit fam21c
combined_assembly_c37061	0	0.623266	30.3711	0	wash complex subunit fam21c
combined_assembly_rep_c71117	0	0.857582	11.1929	6.00291	wash complex subunit fam21c
combined_assembly_rep_c9899	0	0	0.649957	0	wash complex subunit fam21c
combined_assembly_rep_c72081	0	0.561898	7.41298	0	wash complex subunit fam21c
combined_assembly_rep_c74567	0	0	5.54044	0	wash complex subunit fam21c
combined_assembly_rep_c69000	1.22087	3.53985	20.225	18.7587	wash complex subunit fam21c
combined_assembly_rep_c76663	0	0	1.65048	0	wash complex subunit fam21c
combined_assembly_rep_c74391	0.631708	1.98567	12.758	2.63737	wash complex subunit fam21c
combined_assembly_rep_c69034	0	1.12304	32.9536	0.93338	wash complex subunit fam21c
combined_assembly_c42936	0	0.465859	9.26564	0.906562	wash complex subunit fam21c
combined_assembly_rep_c71198	0	0.445407	3.1006	13.7127	wash complex subunit fam21c
combined_assembly_rep_c2263	1.01293	0	11.9885	2.04353	wash complex subunit fam21c
combined_assembly_rep_c76655	0	0	3.91963	0	wash complex subunit fam21c
combined_assembly_rep_c74717	0.582656	2.5559	22.8189	3.57961	wash complex subunit fam21c
combined_assembly_rep_c1735	2.26339	10.7327	76.9875	33.2922	wash complex subunit fam21c
combined_assembly_rep_c74834	0	1.27407	9.85405	1.02505	wash complex subunit fam21c
combined_assembly_rep_c71980	0	1.75468	6.37075	76.3224	wash complex subunit fam21c
combined_assembly_rep_c71006	0.499614	0	29.5303	10.284	wash complex subunit fam21c
combined_assembly_rep_c76662	3.89073	2.32703	5.91532	0.833786	wash complex subunit fam21c
combined_assembly_rep_c75528	0	0.775613	5.47738	4.87533	wash complex subunit fam21c
combined_assembly_rep_c75314	0.232941	0.687087	8.64224	15.7858	wash complex subunit fam21c
combined_assembly_c63651	1.33435	0	2.32829	4.55606	wash complex subunit fam21-like
combined_assembly_c26039	2.01119	2.64662	2.63198	0	wash complex subunit fam21-like
combined_assembly_rep_c39094	0	6.25577	4.65658	0	wash complex subunit ccdc53-like
combined_assembly_c662	0.531015	2.94424	3.24298	1.81312	wash complex subunit ccdc53-like
combined_assembly_rep_c44686	0	6.29713	5.21858	0	wash complex subunit 7-like
combined_assembly_rep_c30242	1.14266	1.42933	6.04446	4.58552	wash complex subunit 7
combined_assembly_c24228	4.95614	2.17401	51.8876	16.9225	was wasl-interacting protein family member 2-like
combined_assembly_c64741	1.48684	5.21762	20.755	0	was wasl-interacting protein family member 2-like
combined_assembly_c58892	0	5.96787	8.3088	0	was protein family homolog 1-like
combined_assembly_c470	5.55088	4.05815	4.84284	6.31773	was protein family homolog 1-like
combined_assembly_c53799	0	1.79623	4.91309	0	was protein family homolog 1-like
combined_assembly_c1166	2.9318	4.28678	8.52613	0	wap four-disulfide core domain protein 1-like
combined_assembly_c50366	0.606875	2.66205	0.529465	0	wap four-disulfide core domain protein 1-like
combined_assembly_rep_c15282	6.01522	1.97945	0	0	wallago attu voucher wa-01-cg-nbfgr-lko 28s ribosomal rna partial sequence
combined_assembly_c61991	4.16316	1.82617	3.63213	0	vwfa and cache domain-containing protein 1
combined_assembly_rep_c74937	0.395738	1.0439	5.56802	0	vwa8_danre ame: full=von willebrand factor a domain-containing protein 8
combined_assembly_c39308	0	4.26106	6.05355	0	vps33b-interacting partial
combined_assembly_rep_c51708	4.73086	4.15038	1.37581	0	vps20-associated 1 like 1
combined_assembly_c68	3.22726	3.77502	11.7317	0	vps20-associated 1 like 1
combined_assembly_rep_c71325	2.22629	1.95312	10.6827	13.3027	vps13a protein
combined_assembly_c39251	4.24812	2.9815	11.1188	1.4505	vps10 domain-containing receptor 2-like
combined_assembly_c36705	0	1.04952	8.87159	22.4661	vps10 domain-containing receptor 2-like
combined_assembly_c29677	0	2.57933	4.1041	6.02326	vps10 domain-containing receptor 2-like
combined_assembly_c36573	1.27704	3.36105	14.484	13.0812	vps10 domain-containing receptor 2
combined_assembly_rep_c25988	1.93936	0.567133	12.4079	3.31092	vps10 domain-containing receptor 2
combined_assembly_c41626	0.408955	2.51143	16.7692	5.58542	vps10 domain-containing receptor 2
combined_assembly_c59747	0	2.37937	8.87329	0	von willebrand factor-like
combined_assembly_c38597	0	11.0677	22.0129	0	von willebrand factor type egf and pentraxin domain-containing protein 1-like
combined_assembly_c40414	0	5.77901	6.89645	2.24919	von willebrand factor type egf and pentraxin domain-containing protein 1-like
combined_assembly_c38176	0	2.11118	6.2985	0	von willebrand factor type egf and pentraxin domain-containing protein 1-like
combined_assembly_rep_c42370	2.16831	1.90226	3.78347	0	von willebrand factor type egf and pentraxin domain-containing protein 1-like
combined_assembly_c63820	1.00559	2.64662	7.01861	0	von willebrand factor type egf and pentraxin domain-containing protein 1-like
combined_assembly_c40255	0	5.37785	5.31733	0	von willebrand factor type egf and pentraxin domain-containing protein 1-like
combined_assembly_c62794	1.43064	2.5102	1.87223	0	von willebrand factor type egf and pentraxin domain-containing protein 1-like
combined_assembly_c8190	1.28493	1.6909	2.80257	0	von willebrand factor type egf and pentraxin domain-containing protein 1-like
combined_assembly_rep_c78313	2.96521	1.52753	3.73078	6.42934	von willebrand factor type egf and pentraxin domain-containing protein 1-like
combined_assembly_rep_c70931	0	0.623363	4.93947	0	von willebrand factor type egf and pentraxin domain-containing protein 1- partial
combined_assembly_c25422	2.48547	1.36281	4.06582	0	von willebrand factor type egf and pentraxin domain-containing protein 1- partial
combined_assembly_rep_c29777	0	3.04361	6.55802	0	von willebrand factor type egf and pentraxin domain-containing protein 1
combined_assembly_rep_c2205	13.6766	21.7264	11.0474	0	von willebrand factor c domain-containing protein 2-like
combined_assembly_rep_c2752	22.4933	26.8658	38.0933	3.62625	von willebrand factor c domain-containing protein 2-like
combined_assembly_c40481	0	3.72687	14.825	0	von willebrand factor a domain-containing protein 8-like
combined_assembly_c58396	0	1.15947	6.34182	1.12817	von willebrand factor a domain-containing protein 8
combined_assembly_c50637	4.62573	10.1454	8.07141	0	von willebrand factor a domain-containing protein 5a-like
combined_assembly_rep_c77736	2.83208	2.48458	22.2375	153.685	von willebrand factor a domain-containing protein 5a-like
combined_assembly_c65246	5.15243	0.904044	2.69713	0	von willebrand factor a domain-containing protein 5a-like
combined_assembly_c40317	0	2.68554	7.12183	5.22607	von willebrand factor a domain-containing protein 5a-like
combined_assembly_c69671	2.03081	3.56325	7.08709	0	von willebrand factor a domain-containing protein 5a-like
combined_assembly_rep_c23823	3.96492	2.60881	10.3775	0	von willebrand factor a domain-containing protein 5a-like
combined_assembly_c38139	0.773822	1.35775	4.05071	0	von willebrand factor a domain-containing protein 5a-like
combined_assembly_c45229	0.746086	3.2727	7.16012	1.27374	von willebrand factor a domain-containing protein 5a- partial
combined_assembly_c24327	1.27704	1.12035	10.0274	6.5406	von willebrand factor a domain-containing protein 5a
combined_assembly_c64129	18.5855	0	9.72893	0	von willebrand factor a domain-containing protein 1-like
combined_assembly_c40011	1.13129	2.97745	8.88293	0	von willebrand factor a domain containing 8
combined_assembly_rep_c43707	0	4.68248	9.31316	0	von willebrand factor a domain containing 8
combined_assembly_rep_c42540	1.30917	1.14853	5.13981	0	von willebrand factor a domain containing 8
combined_assembly_rep_c8791	0	4.80571	28.6747	0	vomeronasal type-2 receptor 1-like
combined_assembly_rep_c74852	0	1.67226	7.82787	20.8213	vomeronasal type-2 receptor 1-like
combined_assembly_rep_c78024	2.9318	0	14.0681	27.5289	vomeronasal type-2 receptor 1-like
combined_assembly_rep_c11432	2.28745	1.4767	4.31638	9.76298	vomeronasal type-2 receptor 1-like
combined_assembly_c26651	1.13129	2.63167	3.03995	15.451	vomeronasal type-2 receptor 1-like
combined_assembly_rep_c24003	2.26259	0	24.6748	15.451	vomeronasal type-2 receptor 1-like
combined_assembly_rep_c19402	0	4.93488	37.506	132.57	vomeronasal type-2 receptor 1-like
combined_assembly_rep_c44827	0	0	4.86446	5.95032	vomeronasal type-2 receptor 1-like
combined_assembly_rep_c35085	0	1.80676	2.59537	7.91688	vomeronasal type-2 receptor 1-like
combined_assembly_c13059	16.1645	74.9135	3.48666	19.699	vomeronasal type-2 receptor 1-like
combined_assembly_rep_c20441	0.813117	0.713347	8.81143	13.4392	vomeronasal type-2 receptor 1-like
combined_assembly_rep_c33260	0.788477	0.69173	4.12742	32.8014	vomeronasal type-2 receptor 1-like
combined_assembly_rep_c76959	0	0.716805	2.21784	1.57159	vomeronasal type-2 receptor 1-like
combined_assembly_rep_c34903	0	0.723601	7.4458	6.53788	vomeronasal type-2 receptor 1-like
combined_assembly_rep_c15373	0	3.42039	19.199	28.1102	vomeronasal type-2 receptor 1-like
combined_assembly_rep_c19428	1.0356	4.0774	33.0651	47.1087	vomeronasal type-2 receptor 1-like
combined_assembly_rep_c70662	2.3805	1.5268	8.87173	13.1545	vomeronasal type-2 receptor 1-like
combined_assembly_rep_c77984	1.79447	0.524761	5.76398	11.3065	vomeronasal type-2 receptor 1-like
combined_assembly_rep_c14761	1.49589	0.476806	4.74169	25.0524	vomeronasal type-2 receptor 1-like
combined_assembly_rep_c23266	2.5019	0.438983	30.5588	4.2713	vomeronasal type-2 receptor 1-like
combined_assembly_rep_c77883	0.674928	3.22452	17.5781	28.5652	vomeronasal type-2 receptor 1-like
combined_assembly_rep_c72566	0	0	4.00528	0.873203	vomeronasal type-2 receptor 1-like
combined_assembly_rep_c25350	1.40965	0.824455	11.0686	11.2307	vomeronasal type-2 receptor 1-like
combined_assembly_rep_c9453	0	0.412228	3.68952	9.62634	vomeronasal type-2 receptor 1-like
combined_assembly_rep_c19035	0	0.340088	1.70588	4.72896	vomeronasal type-2 receptor 1-like
combined_assembly_rep_c20852	1.47108	1.93587	19.5068	8.88394	vomeronasal type-2 receptor 1-like
combined_assembly_rep_c78649	3.35804	3.6284	44.9177	133.362	vomeronasal type-2 receptor 1-like
combined_assembly_rep_c71881	0	1.03758	10.5945	3.3531	vomeronasal type-2 receptor 1-like
combined_assembly_rep_c17138	1.32874	4.86396	17.2594	52.4455	vomeronasal type-2 receptor 1-like
combined_assembly_rep_c4385	0.247219	1.73508	14.4509	15.6161	vomeronasal type-2 receptor 1-like
combined_assembly_rep_c74982	24.1011	38.7094	46.903	123.318	vomeronasal type-2 receptor 1-like
combined_assembly_rep_c72021	0	16.6223	16.8008	10.6845	vomeronasal type-2 receptor 1- partial
combined_assembly_rep_c10234	0	0	38.3158	29.7779	vomeronasal type-2 receptor 1- partial
combined_assembly_rep_c1745	8.08602	19.4803	125.565	43.4266	vomeronasal type-2 receptor 1- partial
combined_assembly_rep_c52839	0	1.06163	7.1967	8.31226	vomeronasal type-2 receptor 1- partial
combined_assembly_rep_c7723	0	0.966227	14.8609	7.52111	vomeronasal type-2 receptor 1- partial
combined_assembly_rep_c35710	0	4.20877	3.30303	0	vomeronasal type-2 receptor 1- partial
combined_assembly_c53560	2.46828	3.68788	10.0736	86.8964	vomeronasal type-2 receptor 1- partial
combined_assembly_rep_c36325	0	0	8.30055	0	vomeronasal type-2 receptor 1- partial
combined_assembly_rep_c9226	1.79983	8.91562	43.0086	3.77011	vomeronasal type-2 receptor 1- partial
combined_assembly_rep_c72043	2.66477	3.59549	13.0518	8.81204	vomeronasal type-2 receptor 1- partial
combined_assembly_rep_c17494	5.24159	12.9821	4.49689	22.6356	vomeronasal type-2 receptor 1- partial
combined_assembly_rep_c1610	1.2585	2.62103	20.435	3.95579	vomeronasal type-2 receptor 1- partial
combined_assembly_rep_c77875	3.5401	1.46728	20.608	10.8787	vomeronasal type-2 receptor 1- partial
combined_assembly_rep_c75436	0	0	6.69748	1.94877	vomeronasal type-2 receptor 1- partial
combined_assembly_c57840	1.37398	6.62965	13.7853	3.51854	vomeronasal type-2 receptor 1- partial
combined_assembly_rep_c79230	1.25775	0.710202	5.16014	1.2865	vomeronasal type-2 receptor 1- partial
combined_assembly_rep_c66705	0	0.668615	4.61525	0	vomeronasal type-2 receptor 1- partial
combined_assembly_rep_c73961	1.01789	2.23248	4.24086	3.37289	vomeronasal type-2 receptor 1- partial
combined_assembly_rep_c28298	3.55826	1.56083	18.8687	0	vomeronasal type-2 receptor 1- partial
combined_assembly_rep_c74485	0	0	2.95903	0	vomeronasal type-2 receptor 1- partial
combined_assembly_rep_c4051	3.06115	3.06919	29.845	2.23974	vomeronasal type-2 receptor 1- partial
combined_assembly_rep_c75568	0	0.378089	2.47887	0	vomeronasal type-2 receptor 1- partial
combined_assembly_rep_c69325	0.809953	1.06586	7.19006	0	vomeronasal type-2 receptor 1- partial
combined_assembly_rep_c72812	0.446224	0	5.0042	0	vomeronasal type-2 receptor 1- partial
combined_assembly_rep_c2943	0	0.915157	5.44183	3.89849	vomeronasal type-2 receptor 1- partial
combined_assembly_rep_c73874	1.4721	1.72834	5.0467	2.51293	vomeronasal type-2 receptor 1- partial
combined_assembly_rep_c54880	0	0	1.53796	1.10708	vomeronasal type-2 receptor 1- partial
combined_assembly_rep_c10247	5.6695	8.77912	31.8884	19.5751	vomeronasal type-2 receptor 1- partial
combined_assembly_c44249	0	5.74525	8.1621	7.9859	voltage-gated sodium channel type iv alpha subunit
combined_assembly_c59780	2.28745	4.01356	11.9741	15.6208	voltage-gated sodium channel beta 1 subunit splice variant a
combined_assembly_c27918	0.782549	2.74612	12.9719	0	voltage-gated sodium channel
combined_assembly_c38144	1.26926	4.45407	8.85886	4.33381	voltage-gated potassium channel subunit beta-2-like isoform 2
combined_assembly_c36672	0.588017	6.70627	9.19149	1.00388	voltage-gated potassium channel subunit beta-2-like isoform 2
combined_assembly_rep_c70649	0	0	0.835549	0.529616	voltage-gated potassium channel subunit beta-2
combined_assembly_c31635	2.1016	1.18419	9.04825	15.3711	voltage-gated potassium channel subunit beta-1-like
combined_assembly_c22363	1.26348	3.04823	22.0463	0.53926	voltage-gated potassium channel subunit beta-1 isoform 3
combined_assembly_c27285	0.606875	0.266205	3.17679	0	voltage-gated potassium channel subunit beta-1 isoform 3
combined_assembly_rep_c68726	2.20273	0	1.92176	0	voltage-dependent t-type calcium channel subunit alpha-1h-like
combined_assembly_c40087	0	0	22.7008	4.93573	voltage-dependent p q-type calcium channel subunit alpha-1a
combined_assembly_c34033	2.16831	0	14.188	0	voltage-dependent p q-type calcium channel subunit alpha-1a
combined_assembly_rep_c4733	0.933444	3.27564	5.55727	4.51745	voltage-dependent l-type calcium channel subunit alpha-1d-like
combined_assembly_c38688	0	0	4.16802	0	voltage-dependent l-type calcium channel subunit alpha-1d-like
combined_assembly_c33400	0.854858	0.374983	7.08527	5.10802	voltage-dependent l-type calcium channel subunit alpha-1d-like
combined_assembly_rep_c52892	0.849405	0.984865	4.92766	1.44725	voltage-dependent l-type calcium channel subunit alpha-1d-like
combined_assembly_c42745	3.33943	0	9.71158	0	voltage-dependent l-type calcium channel subunit alpha-1c
combined_assembly_c59400	3.90296	1.14136	7.94529	0	voltage-dependent calcium channel subunit alpha-2 delta-3-like
combined_assembly_c53351	1.99194	8.73765	6.95145	18.7038	voltage-dependent calcium channel subunit alpha-2 delta-3-like
combined_assembly_rep_c71586	0.393502	1.03173	2.05306	2.00775	voltage-dependent calcium channel subunit alpha-2 delta-3-like
combined_assembly_c52259	6.03357	5.29324	7.89594	0	voltage-dependent calcium channel subunit alpha-2 delta-2-like
combined_assembly_c25839	4.52517	1.32331	11.8439	2.57516	voltage-dependent calcium channel subunit alpha-2 delta-2-like
combined_assembly_rep_c64187	0.921053	2.42412	4.82141	1.57244	voltage-dependent calcium channel subunit alpha-2 delta-2-like
combined_assembly_rep_c43301	2.22629	1.95312	3.88463	0.950194	voltage-dependent calcium channel subunit alpha-2 delta-2-like
combined_assembly_c33027	2.66869	3.74599	5.5879	4.55606	voltage-dependent calcium channel subunit alpha-2 delta-2-like
combined_assembly_c50581	5.20395	0	4.54017	0	voltage-dependent calcium channel beta 3b subunit
combined_assembly_rep_c44188	1.85579	5.6983	10.524	0.528042	voltage-dependent anion-selective channel protein 2-like
combined_assembly_rep_c25746	7.40117	9.73956	9.68569	1.57943	voltage-dependent anion-selective channel protein 1-like
combined_assembly_rep_c22284	3.35021	14.083	25.018	4.7257	voltage-dependent anion-selective channel protein 1-like
combined_assembly_c29913	1.2317	3.24172	11.8205	0	voltage-dependent anion channel 3
combined_assembly_c397	4.42889	11.6564	11.5919	0	voltage-dependent anion channel 2
combined_assembly_c62102	3.64028	7.25822	12.8752	0	voltage-dependent anion channel 2
combined_assembly_c21747	3.02169	8.0591	11.4856	1.30652	voltage-dependent anion channel 1
combined_assembly_c44019	1.49217	0.654541	13.0184	0	vkorc1-like protein 1
combined_assembly_rep_c5270	5.8809	12.7138	28.312	0	vitis vinifera contig whole genome shotgun sequence
combined_assembly_rep_c39916	0.469125	5.03719	15.6892	0	vitis vinifera contig whole genome shotgun sequence
combined_assembly_rep_c74159	6.37373	9.29584	22.319	8.63721	vitis vinifera contig whole genome shotgun sequence
combined_assembly_c52760	2.25036	1.97424	1.96331	0	vitellogenin receptor
combined_assembly_c40226	1.54764	1.35775	7.42629	0	vitellogenin receptor
combined_assembly_rep_c74903	0.675838	1.18582	6.36598	6.73129	vitamin k-dependent protein s-like
combined_assembly_rep_c69594	0	0.635991	1.81067	0	vitamin k-dependent protein s-like
combined_assembly_rep_c57955	0	2.05765	1.5347	0	vitamin k-dependent protein s-like
combined_assembly_rep_c4260	0	4.03074	10.9386	0	vitamin k-dependent protein s-like
combined_assembly_c545	4.89144	1.43042	5.69002	1.85573	vitamin k-dependent protein s-like
combined_assembly_rep_c7525	2.70335	2.37165	7.07558	0.923045	vitamin k-dependent protein s-like
combined_assembly_rep_c22128	4.5446	6.16218	25.9028	0.82453	vitamin k-dependent protein s-like
combined_assembly_rep_c68654	0.885935	1.21373	1.14382	2.05013	vitamin k-dependent protein s-like
combined_assembly_rep_c30701	3.57353	8.10147	9.1442	6.60922	vitamin k-dependent protein s-like
combined_assembly_c47404	2.06097	0	6.2933	0	vitamin k-dependent gamma-carboxylase-like
combined_assembly_rep_c22420	2.96521	2.0811	3.62178	0	vitamin k-dependent gamma-carboxylase-like
combined_assembly_c53570	0	5.11327	5.08499	1.42149	vitamin k epoxide reductase subunit 1-like 1
combined_assembly_c2451	5.43021	2.38196	19.7398	1.5451	vitamin d3 receptor a-like
combined_assembly_rep_c67394	2.06608	4.53143	14.871	5.2909	vitamin d3 receptor a-like
combined_assembly_c67276	2.73492	1.33297	11.9304	0.518792	vitamin d3 receptor a-like
combined_assembly_c60342	0	4.74329	3.53779	4.61523	visinin-like protein 1-like
combined_assembly_rep_c13184	1.42087	1.8698	6.818	2.42575	virilizer homolog
combined_assembly_rep_c10532	3.27567	1.63182	11.7147	31.4822	vinculin-like isoform 2
combined_assembly_c39352	0	4.90246	7.31302	0	vinculin-like isoform 1
combined_assembly_c55911	2.65734	3.10837	4.63676	0	vinculin-like isoform 1
combined_assembly_c23099	7.26133	6.37035	5.27926	0	vinculin isoform 1
combined_assembly_rep_c34197	1.60147	6.45805	5.03986	0	villin 2
combined_assembly_c30391	2.6917	4.72285	7.43648	5.36122	villin 1
combined_assembly_rep_c19342	35.7512	17.1314	1.51339	0	vigna radiata cultivar mcv-1 clone ggssr_209 microsatellite sequence
combined_assembly_rep_c39469	2.9113	0	10.1598	0	vigilin isoform 2
combined_assembly_c38187	0	1.38346	8.25485	0	vigilin isoform 2
combined_assembly_rep_c3225	0	1.38346	24.7645	0	vhsv-induced protein-10
combined_assembly_rep_c66611	5.84714	7.18156	49.9928	3.99295	vhsv-induced protein-10
combined_assembly_c44318	0	1.25366	15.3763	0	vhsv-induced protein-10
combined_assembly_c35283	1.9576	1.7174	12.5246	0	vhsv-induced protein
combined_assembly_c22180	2.86456	1.67538	7.91405	3.2603	vhsv-induced protein
combined_assembly_c37571	0.594737	0.521762	4.66988	0	vestigial like 4 like
combined_assembly_rep_c58142	0.965931	1.27111	4.21361	0	vestigial like 4 like
combined_assembly_c6957	0	6.8523	0	0	vesicular integral-membrane protein vip36-like isoform 1
combined_assembly_c31104	2.15485	1.92735	7.51994	1.47152	vesicular integral-membrane protein vip36-like isoform 1
combined_assembly_c58407	1.94087	0	1.8163	0	vesicular integral-membrane protein vip36 precursor
combined_assembly_rep_c44431	2.1515	0.943756	12.6702	1.83655	vesicular glutamate transporter 3-like
combined_assembly_rep_c39338	0	0.371172	8.95736	4.42357	vesicular glutamate transporter 3-like
combined_assembly_rep_c35670	0.671478	1.17817	8.78742	32.0982	vesicular glutamate transporter 3
combined_assembly_c47995	0	4.45407	4.42943	0	vesicular glutamate transporter 1-like
combined_assembly_c47831	0	8.49381	6.33511	0	vesicular glutamate transporter 1-like
combined_assembly_c44548	1.57695	4.15038	4.81533	0	vesicular glutamate transporter 1-like
combined_assembly_c61717	0.682505	4.19141	5.0965	0	vesicular glutamate transporter 1-like
[truncated: 77,816 more rows]
