# Supplementary material for: Saccular Transcriptome Profiles of the Seasonal Breeding Plainfin Midshipman Fish (Porichthys notatus), a Teleost with Divergent Sexual Phenotypes
Source: PLoS One. 2015 Nov 11;10(11):e0142814. doi: 10.1371/journal.pone.0142814 (PMC4641692; doi:10.1371/journal.pone.0142814)
Supplement: S3 Table — (XLSX) [file pone.0142814.s003.xlsx]

## Sheet: Sheet1
	Summer (reproductive)			Winter
ID	Type 1 Male	Female	Type 2 Male	Female	Annotation			Kallisto analysis of relative expression levels for
rna5097	91.5057	162.212	227.261	2237.66	40S ribosomal protein S2			all protein-coding genes.
rna17121	76.4035	124.409	412.94	1660.86	golgin subfamily B member 1-like
rna25125	943.618	1028.17	2932.5	1081.35	otogelin-like			Data are given as transcripts per million reads (TPM)
rna11143	48.1976	65.1286	184.75	997.404	DNA-directed RNA polymerase II subunit RPB1
rna3357	117.153	141.118	64.8451	991.541	armadillo repeat containing 10
rna4723	152.591	355.761	504.654	915.464	ubiquitin carboxyl-terminal hydrolase 34
rna23360	74.9025	154.85	988.681	889.568	uncharacterized LOC104934382
rna20704	473.775	1612.22	1513.37	808.196	actin%2C beta
rna24459	63.6195	124.417	406.51	682.157	enhancer of rudimentary homolog
rna1237	11.5643	10.1454	18.497	628.483	chromosome unknown open reading frame%2C human C5orf42
rna4553	34.1266	131.582	221.105	592.66	60S acidic ribosomal protein P2-like
rna2644	501.316	724.068	1818.17	509.304	inner ear-specific collagen-like
rna14333	33050.2	23178.5	2775.81	494.228	partitioning defective 3 homolog B-like
rna24940	31.3228	57.7031	470.091	471.485	leucine-rich repeat-containing G-protein coupled receptor 5-like
rna19514	118.422	253.538	383.077	437.519	low density lipoprotein receptor-related protein 2
rna2303	17.8206	72.5896	122.234	432.913	caldesmon-like
rna20814	89.8714	80.0035	80.714	430.96	ADP-ribosylation factor-like 6 interacting protein 5
rna15696	24.0899	33.1659	123.217	429.838	plasma membrane calcium-transporting ATPase 1-like%2C transcript variant X1
rna25715	24.6288	34.5621	400.827	427.037	uncharacterized LOC104936481
rna16252	42.7447	182.129	262.233	409.329	40S ribosomal protein S10
rna3023	189.25	625.46	303.342	397.569	dystonin
rna5906	19046.2	13466.6	1559.43	387.838	agrin
rna2437	18.0459	43.0136	125.719	368.313	LOW QUALITY PROTEIN: spermatid perinuclear RNA-binding protein-like
rna14738	7.1411	9.38697	39.2295	368.103	cleavage and polyadenylation specific factor 1%2C 160kDa
rna10456	6.51523	7.54197	7.73623	366.034	phosphatidylinositol glycan anchor biosynthesis%2C class Q
rna11421	5.78217	11.3944	29.3629	364.78	protein RMD5 homolog B
rna6755	69.9626	296.476	47.3374	356.743	heterogeneous nuclear ribonucleoprotein K
rna28258	3.77611	2.07049	19.0995	334.534	transport and golgi organization 6 homolog (Drosophila)
rna24899	26.1663	152.772	393.38	325.474	HECT and RLD domain containing E3 ubiquitin protein ligase family member 1
rna20701	11.1969	19.7137	20.9798	315.602	ATP synthase subunit f%2C mitochondrial-like%2C transcript variant X1
rna24429	10.6748	24.4789	38.0171	314.368	drebrin-like protein A%2C transcript variant X2
rna19931	32.9184	9.26619	76.1064	294.122	disintegrin and metalloproteinase domain-containing protein 10-like
rna17816	378.804	430.429	1298	283.415	otogelin-like
rna25350	13.1608	18.3356	35.3509	276.317	SUMO-conjugating enzyme UBC9-like
rna17349	24.3993	16.4352	168.964	267.756	brefeldin A-inhibited guanine nucleotide-exchange protein 2-like
rna17343	21.9371	33.5628	89.9788	262.906	solute carrier family 35 (GDP-fucose transporter)%2C member C2
rna18524	29.3561	73.3746	444.29	255.507	uncharacterized LOC104930214
rna21955	50.5688	75.962	600.403	252.545	beta-tectorin
rna27660	1.58295	12.1683	31.5146	250.086	armadillo repeat containing 8%2C transcript variant X1
rna24034	22.5172	28.3908	341.207	244.709	receptor-type tyrosine-protein phosphatase mu-like
rna12316	14.2517	19.3026	25.5663	242.804	5'-AMP-activated protein kinase catalytic subunit alpha-1
rna9281	61.5568	27.0202	47.8989	237.055	creatine kinase U-type%2C mitochondrial-like
rna2209	83.6677	159.548	601.057	235.042	E3 ubiquitin-protein ligase HUWE1
rna27566	14.3097	35.3284	53.9916	230.76	nuclear cap-binding protein subunit 1
rna24160	6.94344	8.67784	40.6575	227.474	membralin-like
rna24659	5.82783	24.3015	55.9759	223.261	ATP-binding cassette%2C sub-family E (OABP)%2C member 1
rna10440	30.468	52.3882	112.751	221.579	eukaryotic translation initiation factor 1b
rna26763	25.476	34.5883	79.8224	212.972	serine/threonine-protein kinase Sgk1-like%2C transcript variant X1
rna22154	36.4116	58.4172	197.679	210.311	BCL2-associated athanogene 6
rna3142	324.923	587.451	107.283	208.341	bicaudal D homolog 1 (Drosophila)
rna19868	28.4636	23.7293	74.6141	207.978	voltage-dependent calcium channel subunit alpha-2/delta-2-like
rna3551	26.0557	58.0027	102.573	206.413	caprin-1 isoform X1
rna11502	0.893382	4.51063	9.22853	202.852	DNA excision repair protein ERCC-6
rna5480	76.0696	134.819	1102.8	201.778	alpha-tectorin
rna8158	33.4072	72.9122	414.753	195.239	E3 ubiquitin-protein ligase MYCBP2 isoform X7
rna6081	32.346	45.8144	198.244	188.927	KIAA0232 ortholog
rna26396	0.495614	1.9168	13.7383	184.823	diacylglycerol kinase zeta-like%2C transcript variant X5
rna10512	24.7561	22.468	83.1801	174.72	active BCR-related%2C transcript variant X1
rna15356	23.4185	34.9243	57.0965	173.223	protein S100-A1-like
rna24951	1.12518	3.14708	19.9323	172.609	glutamate receptor interacting protein 1
rna17386	463.898	695.335	1067.05	167.252	uncharacterized LOC104929265
rna11489	814.783	2931.78	131.909	166.411	glutamate receptor 1-like
rna9370	7.82017	9.9077	169.458	166.183	proprotein convertase subtilisin/kexin type 5-like
rna6065	139.643	150.903	295.434	163.703	collagen alpha-1(II) chain-like%2C transcript variant X2
rna3394	10.9168	16.7136	238.319	162.751	SH3 and multiple ankyrin repeat domains 3
rna10243	58.0892	113.73	308.396	161.373	O-linked N-acetylglucosamine (GlcNAc) transferase%2C transcript variant X1
rna17344	27.4089	50.9919	109.418	160.149	collagen%2C type XX%2C alpha 1
rna27988	11.1135	12.8382	116.51	158.715	pleckstrin homology domain containing%2C family A member 6
rna29612	30.1429	65.7869	160.697	157.848	small nuclear ribonucleoprotein 200kDa (U5)%2C transcript variant X2
rna12792	21.6074	19.9654	93.3963	156.553	neurobeachin-like 1
rna3932	59.5447	78.4097	133.863	151.896	proprotein convertase subtilisin/kexin type 5-like
rna24200	21.9477	55.7173	155.314	151.318	heat shock cognate 70 kDa protein
rna25970	23.3425	43.9831	156.223	150.561	matrilin 4
rna17447	65.1483	102.127	425.252	148.911	baculoviral IAP repeat containing 6%2C transcript variant X3
rna6507	47.6436	92.6933	792.495	148.573	TRAF2 and NCK interacting kinase
rna10526	53.2054	142.196	389.668	144.506	polyubiquitin-B isoform X1
rna27497	7.47927	11.463	69.0748	143.348	microfibrillar-associated protein 3-like
rna3074	0	110.997	113.22	142.149	BTB/POZ domain-containing protein KCTD3
rna18541	6.53384	70.229	62.7354	141.132	LOW QUALITY PROTEIN: histone-lysine N-methyltransferase SETD1A
rna21273	15.6179	29.4817	107.061	140.976	kinesin-1 heavy chain
rna5941	23.8633	32.1389	161.919	138.104	ankyrin-3
rna12434	133.366	225.386	288.97	135.981	ATP-binding cassette%2C sub-family A (ABC1)%2C member 2
rna15913	19.3928	28.0825	77.3757	133.608	sema domain%2C immunoglobulin domain (Ig)%2C short basic domain%2C secreted%2C (semaphorin) 3B
rna12824	0	45.6542	90.8033	133.265	ecto-NOX disulfide-thiol exchanger 2-like
rna28310	33.9792	58.1447	579.49	132.318	otoferlin-like
rna4920	41.6747	27.4388	85.2371	129.688	hemoglobin embryonic subunit alpha-like
rna15854	2.17987	17.4489	47.9768	128.798	calsequestrin-1-like
rna13700	37.7069	77.2789	107.795	128.715	histone deacetylase 4%2C transcript variant X1
rna7360	25.096	46.6456	57.9694	128.039	probable histone deacetylase 1-B
rna7889	11.2461	21.3825	63.789	127.478	THO complex 5
rna1186	15.1181	28.2943	152.671	127.451	DEAD (Asp-Glu-Ala-Asp) box polypeptide 46
rna9195	107.163	357.69	336.072	124.795	60S ribosomal protein L4-B%2C transcript variant X1
rna25430	6.87763	6.53153	38.1915	123.901	NACC family member 2%2C BEN and BTB (POZ) domain containing%2C transcript variant X1
rna6087	6.39784	18.4364	62.8611	123.105	myosin phosphatase Rho-interacting protein-like
rna22121	11.211	19.1168	96.023	122.993	msx2-interacting protein-like%2C transcript variant X1
rna26982	42.3685	65.3995	150.126	121.608	mitogen-activated protein kinase kinase kinase kinase 4-like
rna6615	16.4335	11.9831	4.71705	121.575	ADP-dependent glucokinase-like
rna20077	140.521	125.306	69.2238	119.682	cAMP-dependent protein kinase catalytic subunit beta%2C transcript variant X1
rna7477	0	121.745	121.071	118.457	tektin 1
rna27836	2.72102	5.96787	25.388	117.079	cGMP-dependent protein kinase 1-like
rna7083	18.9241	39.6802	466.971	116.383	histone-lysine N-methyltransferase SETDB1
rna5388	51.3141	85.7726	268.826	116.251	FRY-like
rna625	5.97197	12.4995	48.5152	115.669	kinesin-like protein KIF13B
rna21502	14.2923	26.6926	139.007	115.498	hexokinase-1-like
rna20266	162.567	228.489	812.158	114.163	dynein%2C cytoplasmic 1%2C heavy chain 1
rna255	6.9806	11.1736	23.9075	113.466	plexin A1
rna25811	11.8389	35.3413	106.134	113.09	actin%2C alpha 2%2C smooth muscle%2C aorta
rna16630	50.106	98.7878	379.199	112.055	basement membrane-specific heparan sulfate proteoglycan core protein
rna19453	18.3183	42.5715	67.6449	111.127	uncharacterized LOC104930993
rna21804	5.11864	2.99372	24.3028	110.831	actin-binding LIM protein 3-like
rna9888	9.39655	35.1303	331.811	110.555	LOW QUALITY PROTEIN: transmembrane channel-like protein 2
rna3743	8.54796	9.21716	95.7481	110.404	CDK5 and ABL1 enzyme substrate 1
rna21981	48.9309	152.066	456.805	110.271	protein NLRC3-like
rna24372	10.2097	21.0879	24.7331	110.25	transformer-2 protein homolog alpha-like%2C transcript variant X2
rna700	78.6328	163.21	327.835	109.705	fibrillin 1
rna18149	201.944	282.834	247.253	109.424	laminin subunit beta-1-like
rna15803	13.1523	19.465	91.6535	108.458	ATPase%2C aminophospholipid transporter (APLT)%2C class I%2C type 8A%2C member 1
rna19591	4.52077	25.2915	124.141	107.84	actin filament associated protein 1
rna11429	32.7024	59.9222	169.408	107.831	TNFAIP3 interacting protein 1%2C transcript variant X4
rna20485	253.183	650.289	1158.84	107.763	uncharacterized LOC104931901
rna25751	7.01521	26.6161	35.6303	107.151	26S proteasome non-ATPase regulatory subunit 13 isoform X1
rna21092	69.4602	188.191	567.018	106.985	creatine kinase%2C brain%2C transcript variant X2
rna14899	0	18.2617	54.482	106.612	cyclin-dependent kinase 11B-like%2C transcript variant X1
rna10598	0.997652	4.62228	42.3934	105.785	MCF.2 cell line derived transforming sequence
rna4554	37.9898	84.7583	249.195	105.329	60S acidic ribosomal protein P2-like
rna28869	7.83171	28.4594	77.4669	105.327	LOW QUALITY PROTEIN: spectrin beta chain%2C non-erythrocytic 1-like
rna8465	45.354	49.3315	186.864	104.455	HECT domain containing E3 ubiquitin protein ligase 4
rna3087	21.4276	36.7091	142.276	104.446	IQ motif and Sec7 domain 1%2C transcript variant X1
rna16534	82.0345	91.8898	500.016	104.434	WD repeat and FYVE domain containing 3
rna28029	5.52882	8.8739	32.4307	103.978	glucocorticoid induced transcript 1
rna20849	75.6892	123.469	422.482	103.88	collagen alpha-1(I) chain-like
rna23193	46.5569	74.7883	266.94	103.633	LOW QUALITY PROTEIN: afadin
rna27278	0	9.93307	12.1193	101.85	double-strand-break repair protein rad21 homolog
rna4450	47.9254	113.985	304.153	101.596	histone-lysine N-methyltransferase 2C
rna17494	26.3653	86.2925	110.364	101.15	choline transporter-like protein 1
rna13707	3.9475	22.0311	62.0717	100.435	double-stranded RNA-specific editase 1-like
rna15777	0	37.4599	27.9395	100.233	cytosolic sulfotransferase 2-like
rna7410	28.3413	98.3226	246.734	100.118	Dmx-like 1
rna25126	10.9093	35.2242	414.76	100.063	LOW QUALITY PROTEIN: phosphatidylinositol phosphatase PTPRQ
rna14868	20.1132	92.3381	99.9016	99.8617	regulator of nonsense transcripts 2 isoform X4
rna7600	10.9734	41.6806	79.921	99.006	microtubule-associated serine/threonine-protein kinase 3-like
rna23458	0	10.305	32.9679	98.6721	phosphatidylinositol 3-kinase regulatory subunit gamma isoform X1
rna374	40.9387	62.4909	244.854	98.6431	sal-like protein 1
rna4443	196.445	376.701	1664.3	98.2468	glutamine synthetase
rna13525	67.2376	164.171	321.849	97.9266	amyloid beta (A4) precursor-like protein 2%2C transcript variant X5
rna7296	1.20671	5.05859	21.5587	97.407	calpain 15
rna11035	1.08306	2.86655	24.8875	96.9277	protein-methionine sulfoxide oxidase mical1-like
rna12878	18.8917	12.4419	58.7542	96.5904	PDZ domain-containing RING finger protein 4-like
rna17373	110.533	351.693	384.397	96.262	LOW QUALITY PROTEIN: plectin-like
rna9372	86.9037	149.162	269.429	95.9003	thrombospondin-4-B-like
rna15366	8.13066	45.6655	128.884	95.5121	protein S100-A1-like%2C transcript variant X2
rna13477	3.67066	5.46199	20.7441	95.1966	thyroid adenoma associated
rna6712	10.886	46.4496	60.4105	95.0709	insulin receptor-like
rna20941	5.18417	13.1742	31.5201	94.9825	kinesin light chain 2
rna20325	66.5021	130.899	402.849	94.743	spectrin beta chain%2C non-erythrocytic 1-like
rna7928	2.50464	0	22.175	94.331	myosin IH
rna5718	35.5621	72.3225	246.79	94.1154	membrane metallo-endopeptidase-like 1
rna6402	180.015	274.231	477.589	93.8993	collagen alpha-1(II) chain%2C transcript variant X1
rna6665	22.2658	22.3212	79.2678	93.1569	LOW QUALITY PROTEIN: metastasis suppressor protein 1-like
rna20936	16.4572	10.325	72.7559	92.9363	galactose-3-O-sulfotransferase 3
rna20023	78.8552	398.683	36.4674	92.8814	EGF domain-specific O-linked N-acetylglucosamine transferase-like
rna8025	48.7948	103.753	191.473	92.7459	latent transforming growth factor beta binding protein 2
rna3322	8.11916	27.9074	441.68	92.685	dynein%2C axonemal%2C heavy chain 5
rna13085	34.0133	48.2899	179.71	92.5326	LOW QUALITY PROTEIN: nck-associated protein 1
rna12598	4.78473	18.0704	54.1699	91.9522	LOW QUALITY PROTEIN: zinc finger C4H2 domain-containing protein
rna15865	15.4192	40.5848	153.389	91.0843	apoptotic chromatin condensation inducer in the nucleus-like
rna9893	19.4306	34.9491	76.1437	90.8337	tight junction protein ZO-2-like
rna7416	16.5427	36.6329	136.202	90.017	ataxin 2
rna22578	5.61658	15.411	29.946	89.899	lysine-specific demethylase 2A-like%2C transcript variant X1
rna9391	65.3364	159.746	83.874	89.8746	vacuolar protein sorting-associated protein 13D-like
rna27964	4.85083	31.3046	38.2825	89.2006	nuclear pore complex protein Nup93
rna24773	74.7464	109.966	311.17	89.1088	filamin-A-like
rna25456	37.3278	22.4955	367.75	89.0432	E3 ubiquitin-protein ligase RNF213 isoform X2
rna5862	3.47944	105.305	161.958	88.8431	myosin heavy chain%2C cardiac muscle isoform-like
rna10801	31.2497	38.5008	170.245	88.3777	adaptor-related protein complex 3%2C delta 1 subunit
rna28087	79.654	192.329	233.485	88.1255	40S ribosomal protein SA
rna9417	12.1242	11.8291	37.1649	87.8078	dolichyl-diphosphooligosaccharide--protein glycosyltransferase subunit STT3B-like
rna9375	24.8998	65.6049	116.915	86.7876	ATP synthase subunit alpha%2C mitochondrial
rna1023	4.93643	2.09181	24.0332	86.4104	mastermind-like 3 (Drosophila)
rna2057	7.51043	20.1697	88.9511	86.1133	DEAD (Asp-Glu-Ala-Asp) box polypeptide 20
rna1104	38.3198	76.5801	252.75	86.0164	keratin%2C type I cytoskeletal 18-like
rna11064	11.9497	17.888	70.5268	85.6391	cytoplasmic FMR1 interacting protein 2
rna1213	17.1279	29.6543	46.5356	85.5884	lysosomal alpha-mannosidase
rna8414	12.1254	37.0573	118.423	85.4313	phosphatidylinositol 4-kinase%2C catalytic%2C alpha%2C transcript variant X1
rna7784	53.1279	105.531	264.724	85.2822	40S ribosomal protein S25
rna6035	105.304	152.696	253.98	83.8377	collagen%2C type IX%2C alpha 3
rna15757	9.26905	53.2157	101.934	83.8094	attractin-like 1
rna23433	21.2613	37.2612	147.241	83.7899	CDC42 binding protein kinase beta (DMPK-like)
rna1625	4.26598	17.0098	113.671	82.9871	GIPC PDZ domain containing family%2C member 3
rna16957	0.79057	5.65038	7.89549	82.4499	bis(5'-nucleosyl)-tetraphosphatase [asymmetrical]
rna2962	16.079	20.6034	91.0456	82.4133	DNA topoisomerase 1
rna10529	86.1404	216.503	457.949	82.2658	polyubiquitin-B isoform X5
rna8182	10.2869	25.9028	33.2124	81.875	Zic family member 5
rna18150	18.4254	27.2758	153.668	80.5655	plasma membrane calcium-transporting ATPase 2
rna12501	6.71104	23.6856	74.408	80.4578	ankyrin repeat and sterile alpha motif domain-containing protein 1B-like%2C transcript variant X1
rna22408	36.9461	60.0261	380.375	80.2291	usherin-like
rna26264	8.05441	14.1408	38.4432	80.0575	pericentriolar material 1
rna4041	88.5344	155.723	366.2	79.6847	lipopolysaccharide-responsive and beige-like anchor protein
rna10278	49.3816	91.059	278.073	79.3045	E3 ubiquitin-protein ligase BRE1B
rna6118	1.32585	5.51108	27.0999	79.2232	actin-85C-like
rna11151	6.45395	20.6415	29.9905	78.9632	G protein pathway suppressor 2%2C transcript variant X2
rna736	6.41814	20.1256	129.046	78.93	myosin IXA%2C transcript variant X4
rna547	16.0388	46.4299	69.8071	78.8685	suppression of tumorigenicity 5%2C transcript variant X2
rna2839	0.419114	2.54572	14.6139	78.8266	RNA polymerase II degradation factor 1-like
rna4342	12.9305	23.0533	98.9811	78.5784	jagged 1
rna10374	21.5692	24.5154	207.085	78.5703	protein furry homolog
rna8965	18.8289	19.5639	54.0143	78.415	G1/S-specific cyclin-D2-like
rna10783	32.4637	55.654	74.5281	78.4	tropomyosin 4%2C transcript variant X2
rna21200	49.5158	110.024	601.577	78.2116	splicing factor 3b%2C subunit 1%2C 155kDa%2C transcript variant X2
rna2164	58.8675	91.2661	233.812	77.8978	low-density lipoprotein receptor-related protein 1-like
rna2900	9.88703	9.79621	27.7547	77.8882	inositol hexakisphosphate kinase 2-like
rna7838	198.514	502.489	576.98	77.7077	actin%2C cytoplasmic 2
rna2073	41.952	86.2755	161.528	77.5746	transketolase-like
rna16278	70.0157	179.573	301.677	77.4349	sodium/potassium-transporting ATPase subunit alpha-1%2C transcript variant X3
rna5313	14.1261	43.8871	121.518	77.3731	formin-like 2
rna17273	0	2.14896	6.73832	77.2573	phosphatidylinositol-3%2C4%2C5-trisphosphate-dependent Rac exchange factor 1
rna15437	22.7848	34.9455	197.163	77.0774	chromodomain helicase DNA binding protein 3
rna21364	1.7823	7.79774	25.0953	77.0467	arf-GAP with SH3 domain%2C ANK repeat and PH domain-containing protein 1-like
rna24010	14.3989	19.8924	34.0852	76.9489	myosin-9-like
rna747	180.658	321.57	536.416	76.7529	elongation factor 2-like
rna25292	20.6553	17.6124	133.341	76.5316	LOW QUALITY PROTEIN: sodium- and chloride-dependent taurine transporter-like
rna22250	461.328	626.089	912.62	76.0519	otolith matrix protein 1-like
rna2260	103.727	131.203	285.786	75.3858	60S ribosomal protein L10a
rna7451	20.9699	34.1037	186.671	74.9575	1-phosphatidylinositol 4%2C5-bisphosphate phosphodiesterase beta-1
rna6202	8.59999	71.3097	65.9684	74.7109	high affinity cAMP-specific and IBMX-insensitive 3'%2C5'-cyclic phosphodiesterase 8A-like
rna23095	2.20086	7.01447	16.3532	74.6969	LOW QUALITY PROTEIN: probable G-protein coupled receptor 158
rna23553	24.5292	59.4133	260.691	74.5471	lysosomal trafficking regulator%2C transcript variant X2
rna28823	6.3338	19.572	39.7211	74.45	5'-3' exoribonuclease 2-like
rna24752	104.855	276.125	373.814	74.2978	diamine acetyltransferase 1-like
rna17927	19.077	27.7377	108.991	74.2639	leucine-rich repeat kinase 1
rna14886	55.3167	93.6362	220.732	74.2322	helicase with zinc finger
rna28008	12.2688	28.176	111.88	74.0777	cytoskeleton associated protein 5%2C transcript variant X2
rna6840	10.66	34.4181	62.0426	73.9716	S-adenosylmethionine synthase isoform type-2
rna838	37.1779	67.4414	252.783	73.8933	EYA transcriptional coactivator and phosphatase 1%2C transcript variant X1
rna3189	8.39882	23.3233	136.57	73.5274	serine/threonine-protein kinase LMTK1-like
rna1516	28.7992	71.6785	265.006	72.8385	arginine-glutamic acid dipeptide repeats protein isoform X1
rna19206	1.91233	0	16.4607	72.7867	uncharacterized LOC104930778
rna22756	4.94836	10.9397	58.3188	72.0576	1-phosphatidylinositol 4%2C5-bisphosphate phosphodiesterase eta-1
rna361	30.1447	55.9105	182.315	71.8859	adenylate cyclase 7%2C transcript variant X2
rna25609	3.23239	8.07999	14.7854	71.6806	ceramide glucosyltransferase
rna16550	2.84636	5.95681	19.1598	71.6666	actin-related protein 3%2C transcript variant X1
rna22224	75.6239	153.686	351.325	71.5022	collagen%2C type XI%2C alpha 2%2C transcript variant X1
rna20601	61.8737	140.013	317.88	70.5147	keratin%2C type II cytoskeletal 8-like%2C transcript variant X2
rna13481	24.028	64.6324	141.336	70.2464	calmodulin
rna17647	53.2647	92.3011	291.876	70.1188	E3 ubiquitin-protein ligase HERC2-like%2C transcript variant X2
rna23857	0	18.2919	25.1222	69.9454	vacuolar protein sorting 37 homolog B (S. cerevisiae)%2C transcript variant X1
rna25143	15.3909	13.8662	42.4691	69.9125	son of sevenless homolog 2
rna7210	50.0468	107.289	236.156	69.7075	LOW QUALITY PROTEIN: X-box-binding protein 1
rna4366	14.2986	17.695	52.2897	69.6526	mitogen-activated protein kinase kinase kinase kinase 4-like
rna11177	2.83958	10.9921	25.255	69.4699	coronin-1B-like
rna5337	34.0139	63.4516	224.573	69.4338	dedicator of cytokinesis 7
rna7787	15.2639	61.2684	96.0034	69.235	tumor necrosis factor receptor superfamily%2C member 19
rna29575	13.627	34.6206	65.8695	69.2219	integrin%2C alpha 7
rna14045	24.1458	46.9597	249.619	69.1548	dedicator of cytokinesis protein 9-like
rna13769	40.3133	43.5599	217.894	68.2189	mitogen-activated protein kinase kinase kinase 5
rna5332	14.6061	15.111	21.1622	67.69	phosphoglucomutase 1
rna3532	6.14125	15.5445	37.7157	67.5417	CTD small phosphatase-like protein 2-A%2C transcript variant X2
rna6050	25.3393	51.0583	135.678	67.5373	nascent polypeptide-associated complex alpha subunit
rna14083	78.0092	95.0618	478.425	66.9394	E3 ubiquitin-protein ligase UBR4
rna26798	12.7174	15.0309	109.818	66.9387	methionine aminopeptidase 2
rna27784	24.8818	28.2684	101.556	66.9153	endothelin-converting enzyme 2-like%2C transcript variant X1
rna16011	1.66972	7.37407	14.9043	66.7599	LOW QUALITY PROTEIN: maestro heat-like repeat-containing protein family member 1
rna130	22.6659	39.4218	169.299	66.0709	dedicator of cytokinesis 1
rna10824	9.08257	18.786	121.193	65.9987	collagen alpha-1(XXVII) chain B-like
rna13606	57.0995	131.956	121.928	65.8096	high density lipoprotein binding protein
rna23294	2.20882	5.64001	24.1746	65.7336	zinc finger and BTB domain containing 14%2C transcript variant X1
rna24922	66.0423	110.223	379.807	65.6841	leukocyte cell derived chemotaxin 1
rna964	68.2782	114.767	239.766	65.4337	ATP-binding cassette sub-family A member 1-like
rna10921	13.0423	15.203	42.8067	65.3108	prestin
rna14356	61.8498	90.2281	127.554	65.1102	transcription factor Sox-10-like
rna22761	1.31456	10.7165	25.1041	65.0784	DENN domain-containing protein 4B isoform X1
rna6788	14.7171	43.4804	106.756	65.0736	LOW QUALITY PROTEIN: vacuolar protein sorting-associated protein 13A
rna3922	4.53708	9.83301	29.0139	64.5815	nuclear receptor ROR-alpha
rna777	8.8905	25.0559	56.0256	64.1159	golgin A3%2C transcript variant X3
rna17458	25.0265	45.4569	143.526	63.9687	cadherin-2
rna17593	18.0516	24.8519	29.3431	63.8541	ubiquitin carboxyl-terminal hydrolase 43-like
rna23460	166.222	127.305	180.534	63.8322	cingulin
rna12324	114.061	244.11	399.506	63.7165	heat shock protein 90kDa alpha (cytosolic)%2C class B member 1
rna2810	33.913	71.3356	102.597	63.6075	AT-rich interactive domain-containing protein 1A-like
rna23872	3.66475	30.5892	51.7963	63.4594	tRNA selenocysteine 1-associated protein 1-like%2C transcript variant X1
rna1699	1.61533	5.0863	57.6334	63.3419	dnaJ homolog subfamily B member 2 isoform X1
rna18799	10.0042	17.8645	119.391	63.2146	CLIP-associating protein 1 isoform X5
rna11567	3.69205	25.9808	71.3636	63.0726	E3 ubiquitin-protein ligase Arkadia isoform X2
rna379	26.5631	49.406	178.58	62.9448	chromodomain helicase DNA binding protein 9
rna24795	8.54039	36.5248	100.561	62.4488	LOW QUALITY PROTEIN: splicing factor 1-like
rna28474	14.3308	37.4704	81.0051	62.2415	DEAD (Asp-Glu-Ala-Asp) box polypeptide 27
rna12052	23.0529	57.0715	249.992	62.154	ATP-dependent 6-phosphofructokinase%2C platelet type-like%2C transcript variant X2
rna5111	23.8388	45.3746	95.6137	62.0481	extracellular serine/threonine protein kinase FAM20C-like
rna13175	45.3603	101.816	286.046	61.98	EYA transcriptional coactivator and phosphatase 4%2C transcript variant X4
rna11142	57.4139	122.019	309.067	61.9786	zinc finger and BTB domain containing 4
rna28562	27.5637	62.1682	171.166	61.3688	probable ATP-dependent RNA helicase DDX5%2C transcript variant X3
rna1335	19.1235	45.9558	52.7312	61.1042	SPARC related modular calcium binding 2
rna9415	22.5117	19.8697	85.6063	61.0738	RNA-binding motif%2C single-stranded-interacting protein 3-like
rna1063	0	6.31052	23.5577	61.0236	inositol polyphosphate-5-phosphatase J
rna13035	12.8533	58.5094	131.51	60.6833	autophagy related 2A
rna20890	4.44637	8.72558	78.3876	60.5754	myosin VIIA
rna24229	25.5963	36.8665	83.1169	60.523	GTPase activating Rap/RanGAP domain-like 3
rna4719	28.5251	50.2253	140.017	59.5756	chaperonin containing TCP1%2C subunit 4 (delta)%2C transcript variant X1
rna13873	10.7467	6.77452	45.388	59.3528	alsin
rna26204	33.6986	36.9485	76.5867	59.2287	E3 UFM1-protein ligase 1 isoform X2
rna4438	17.0694	54.4661	171.835	59.0336	GRB10 interacting GYF protein 2
rna6775	18.5873	4.92906	77.7941	59.0312	PDZ and LIM domain 5%2C transcript variant X1
rna25375	8.05759	7.40249	25.6898	58.7141	guanine nucleotide-binding protein G(s) subunit alpha
rna15200	34.2532	58.0526	132.489	58.5644	myosin phosphatase Rho-interacting protein-like%2C transcript variant X2
rna1938	12.9121	12.9608	57.19	57.9632	hypoxia inducible factor 1%2C alpha subunit inhibitor
rna18731	1.46772	7.39057	21.508	57.95	E3 ubiquitin-protein ligase NEDD4
rna28224	208.943	394.787	231.709	57.8448	LOW QUALITY PROTEIN: myosin-9-like
rna17057	19.0082	33.1416	104.085	57.7763	next to BRCA1 gene 1 protein-like
rna20509	5.8226	6.3852	20.3196	57.1578	abl interactor 1-like
rna16993	132.157	295.281	446.705	56.9549	heat shock cognate 71 kDa protein
rna17181	91.8028	217.3	520.087	56.9128	40S ribosomal protein S27%2C transcript variant X1
rna20156	8.84332	16.1132	28.4873	56.906	fatty acid-binding protein%2C brain-like
rna11139	2.9113	46.6427	100.573	56.5263	vigilin-like
rna14169	57.9676	100.272	383.621	56.509	plectin-like
rna24292	31.2151	79.7528	214.404	56.4161	tubulin beta-4B chain
rna25825	49.1863	202.455	311.986	56.3627	probable carboxypeptidase X1
rna9419	39.1016	63.1038	108.814	56.3608	oxysterol binding protein-like 10%2C transcript variant X1
rna19878	10.0697	18.0207	53.1772	56.2267	LOW QUALITY PROTEIN: myosin-10-like
rna9121	91.0668	164.1	493.695	56.2018	ATPase%2C Na+/K+ transporting%2C alpha 3 polypeptide
rna4292	53.9342	196.21	739.23	55.7977	protein S100-A1-like
rna14362	10.0295	15.0887	69.9861	55.6673	transcription activator BRG1-like
rna11936	12.4616	20.9048	55.1908	55.0513	F-box/LRR-repeat protein 14
rna2082	20.9198	71.3976	134.656	55.0173	ubiquitin-like modifier-activating enzyme 1
rna23841	3.21331	11.1454	37.5118	54.8928	NEDD8 ultimate buster 1
rna385	67.0049	114.384	312.312	54.8863	FAT atypical cadherin 1%2C transcript variant X2
rna15371	3.46864	10.591	32.9298	54.8737	cingulin-like%2C transcript variant X4
rna14724	10.7415	21.0682	49.7036	54.7071	programmed cell death protein 4-like
rna5074	7.0046	13.6384	29.0399	54.677	E3 SUMO-protein ligase CBX4-like
rna12323	8.70705	24.5487	88.514	54.638	RNA-binding protein 25-like
rna507	2.54082	10.9968	7.5478	54.6089	cAMP and cAMP-inhibited cGMP 3'%2C5'-cyclic phosphodiesterase 10A isoform X1
rna25577	6.65297	8.12089	31.4226	54.5903	RNA 3'-terminal phosphate cyclase
rna16119	4.64226	15.1121	25.0408	54.495	PDS5 cohesin associated factor B%2C transcript variant X2
rna6514	43.9453	68.5045	216.427	54.4548	LOW QUALITY PROTEIN: polypyrimidine tract-binding protein 1-like
rna25151	52.5613	76.2635	166.863	54.4014	cyclic AMP-responsive element-binding protein 3-like protein 2
rna12410	2.02095	10.1711	46.5192	54.3909	ankyrin-2
rna25960	53.5271	100.001	157.462	54.2153	cold shock domain containing E1%2C RNA-binding
rna21767	6.94343	9.92224	13.5897	54.1482	cytochrome b-c1 complex subunit 1%2C mitochondrial
rna21234	30.2297	22.1905	83.5754	53.9131	chromodomain helicase DNA binding protein 4%2C transcript variant X1
rna17680	1.49754	3.94137	10.4522	53.6894	sarcalumenin-like
rna8315	21.9115	52.3748	116.383	53.6105	homeobox protein SIX1
rna15858	4.32845	18.6615	21.9407	53.5616	chromodomain helicase DNA binding protein 8%2C transcript variant X2
rna15194	80.173	129.758	249.421	53.29	connective tissue growth factor
rna28096	24.2827	55.4065	191.096	53.2062	serine incorporator 1-like
rna12773	0.889564	7.78409	30.4383	52.8448	lysine (K)-specific demethylase 7A%2C transcript variant X1
rna301	2.20273	0	2.88264	52.6478	protein kish-B
rna9564	2.55409	8.96279	21.1689	52.3248	calcium-binding protein 2-like
rna21606	13.9525	33.1585	154.419	52.2989	unconventional myosin-IXb-like
rna18788	121.092	96.0552	161.057	52.2253	collagen%2C type XVIII%2C alpha 1%2C transcript variant X2
rna16265	37.819	33.5096	72.6535	52.2077	tensin-like
rna16205	7.87348	13.05	67.7556	51.9174	sortilin-related VPS10 domain containing receptor 2
rna831	24.0661	50.6307	100.148	51.6448	60S ribosomal protein L7
rna14271	14.6483	51.2812	102.888	51.6045	nardilysin-like
rna10705	25.1725	65.9993	176.239	51.4977	intersectin 2
rna9672	24.5108	64.3311	218.146	51.4327	dual specificity protein kinase CLK4-like%2C transcript variant X2
rna5216	38.8141	92.8718	138.683	51.2361	BRICHOS domain containing 5
rna28429	73.987	233.204	266.69	51.0609	nucleolar RNA helicase 2-like%2C transcript variant X2
rna307	59.4737	15.2311	56.2375	50.7675	copine-5
rna4973	20.5508	26.7005	61.2182	50.7097	integrator complex subunit 1
rna11277	2.38577	18.4651	43.2741	50.4236	mitogen-activated protein kinase kinase kinase 7%2C transcript variant X1
rna26411	6.45851	1.79287	16.3614	50.1702	transcription cofactor vestigial-like protein 4
rna23319	38.6346	78.1872	192.732	50.0676	40S ribosomal protein S21
rna3797	7.93914	32.0147	151.44	49.9985	serine/arginine-rich splicing factor 11%2C transcript variant X2
rna28084	31.2448	57.9273	65.384	49.9546	ATPase%2C Ca++ transporting%2C type 2C%2C member 1
rna9001	27.1252	49.394	65.7697	49.8945	heterogeneous nuclear ribonucleoprotein Q isoform X1
rna20350	17.0327	42.1603	206.059	49.3114	zinc finger%2C ZZ-type with EF-hand domain 1
rna24313	16.9999	32.7723	80.6493	49.2923	phosphatidylinositol 3-kinase regulatory subunit alpha-like
rna10693	7.98231	16.3304	118.39	49.2897	transmembrane protease%2C serine 5
rna19739	8.30159	18.4972	66.2119	49.2296	laminin subunit beta-2-like%2C transcript variant X1
rna9735	27.0364	29.9921	168.62	49.1648	protein SZT2
rna8183	14.8793	18.9143	40.5649	49.1159	Zic family member 2
rna22645	6.41044	8.40029	27.1516	48.8893	protein-L-isoaspartate O-methyltransferase domain-containing protein 2-like
rna18495	56.3279	110.695	235.362	48.8735	40S ribosomal protein S6
rna8988	24.6967	72.4997	127.537	48.3911	DNA-binding protein inhibitor ID-2
rna85	31.9222	37.4048	94.8772	48.3665	protein transport protein Sec24C isoform X2
rna3483	2.81465	6.77845	12.4908	48.3264	trafficking protein particle complex 3
rna16082	75.5504	96.0554	236.757	48.2507	collagen alpha-1(XI) chain-like
rna19685	24.8338	80.1455	160.156	48.2183	calmodulin-A-like
rna28733	24.5365	30.4419	69.0244	48.1601	tankyrase-1%2C transcript variant X2
rna10649	0.413845	9.42066	36.5038	48.0424	synergin%2C gamma%2C transcript variant X2
rna13957	36.0223	73.8729	215.214	47.9539	probable ubiquitin carboxyl-terminal hydrolase FAF-X isoform X1
rna4089	37.2808	80.6715	191.751	47.9107	protein kinase D2
rna8494	84.2674	124.26	228.837	47.7749	60S ribosomal protein L5
rna8128	6.60179	27.1575	31.0094	47.7191	AP-2 complex subunit alpha-2%2C transcript variant X1
rna9128	38.9446	39.4546	134.026	47.6857	capicua transcriptional repressor
rna5316	28.1261	51.3834	196.586	47.4626	unconventional myosin-X-like
rna21652	23.2172	32.3272	90.4804	47.4487	large neutral amino acids transporter small subunit 2-like
rna13535	14.2355	18.8579	61.8899	47.0788	B-cell CLL/lymphoma 9-like
rna2685	4.30471	13.8483	20.3818	46.9646	glycine--tRNA ligase-like
rna4039	4.43744	11.3289	73.8428	46.8049	40S ribosomal protein S3a isoform X3
rna16459	30.7463	38.1861	81.4347	46.5843	family with sequence similarity 214%2C member B
rna5159	4.5499	16.6164	41.6667	46.5027	BTB/POZ domain-containing protein KCTD5-like%2C transcript variant X2
rna22175	0	6.26385	22.5354	46.496	dnaJ homolog subfamily C member 10 isoform X1
rna16188	10.5039	21.3445	48.8018	46.4553	actin related protein 2/3 complex%2C subunit 3%2C 21kDa
rna7601	50.5664	29.9797	86.6447	46.4312	LOW QUALITY PROTEIN: phosphatidylinositol 3-kinase regulatory subunit beta
rna6513	0	27.7507	32.8286	46.4053	paralemmin-1-like
rna6766	9.20713	7.79041	81.3927	46.1855	excitatory amino acid transporter 1-like
rna1198	4.07836	14.1697	37.3966	46.0689	GTP-binding protein 1-like%2C transcript variant X2
rna19485	16.1398	37.4678	108.106	46.0588	A-kinase anchor protein 12 isoform X1
rna4079	17.6176	39.8219	61.2888	45.9205	transmembrane 9 superfamily member 2-like%2C transcript variant X2
rna22089	10.7511	12.7934	24.1147	45.8545	low-density lipoprotein receptor-related protein 5-like
rna23031	25.8656	59.2372	129.712	45.7511	EH domain-containing protein 1-like
rna8825	5.10182	13.3258	21.3858	45.7094	FIG4 phosphoinositide 5-phosphatase
rna222	17.5343	36.6154	63.7403	45.4767	vinculin
rna27259	125.537	282.903	268.784	45.3565	60S ribosomal protein L12 isoform X1
rna29536	15.7982	34.7962	70.4617	45.2143	BRO1 domain and CAAX motif containing
rna24561	11.0156	19.3893	46.5936	45.1683	lissencephaly-1 homolog
rna1815	12.4017	28.0441	128.209	45.1176	STE20-like serine/threonine-protein kinase%2C transcript variant X2
rna24759	241.434	49.3351	48.1144	45.0944	F-box only protein 3
rna24887	5.86253	7.25168	14.4896	45.0805	cysteine--tRNA ligase%2C cytoplasmic
rna20136	740.331	1002.49	1348.65	44.974	LOW QUALITY PROTEIN: microtubule-actin cross-linking factor 1
rna17452	33.53	62.2145	173.829	44.6858	protein Tob1-like
rna22958	2.27495	2.99372	7.93909	44.6643	myotubularin related protein 11
rna1679	6.839	19.8682	49.1845	44.6124	RAD23 homolog B (S. cerevisiae)
rna19783	3.62266	6.24729	22.7708	44.4745	disco-interacting protein 2 homolog B-A-like
rna16214	26.2167	49.2285	100.842	44.3684	protein WWC3
rna12500	21.1818	21.3402	139.778	44.3679	ankyrin repeat and sterile alpha motif domain-containing protein 1B-like
rna19947	2.63491	15.0599	23.0568	44.3615	epidermal growth factor receptor substrate 15-like 1
rna5121	59.7381	291.11	1248.79	44.1895	parvalbumin%2C thymic CPV3-like
rna23623	5.70296	8.54059	39.3329	43.989	LOW QUALITY PROTEIN: mitogen-activated protein kinase kinase kinase 2
rna8203	2.70335	3.55747	14.1512	43.8447	WD repeat-containing protein 3
rna8321	0	3.31366	26.1439	43.8079	leucine-rich repeat-containing protein 9-like
rna3075	41.1592	75.3109	322.156	43.7277	usherin
rna15377	38.0167	66.9454	193.874	43.6571	ubiquitin associated protein 2-like
rna12959	18.4506	13.4568	65.5798	43.6305	beta-1%2C4-galactosyltransferase 6-like
rna12855	4.78451	8.93565	19.2571	43.6092	dynamin-2-like%2C transcript variant X3
rna23551	40.6193	85.8303	125.527	43.57	nidogen 1
rna16904	39.6886	40.6311	224.667	43.5401	utrophin%2C transcript variant X2
rna21306	5.87856	14.738	95.2297	43.5087	dynein beta chain%2C ciliary-like
rna20283	3.72821	9.8396	59.5915	43.468	peptidylprolyl isomerase domain and WD repeat containing 1
rna3557	1.67491	2.02875	14.3197	43.2269	tumor protein p53 inducible protein 11
rna22178	16.0888	27.7024	110.191	43.1938	A-kinase anchor protein 8-like
rna23418	16.9442	40.7778	80.9205	43.1505	lissencephaly-1 homolog B
rna30	3.99244	8.68194	22.8938	43.016	small EDRK-rich factor 2
rna16253	4.53484	7.64322	75.5046	43.0118	protein kinase C and casein kinase substrate in neurons 1
rna26496	7.70956	0	8.40771	42.7763	EPS8-like 2
rna21199	7.48622	18.9392	62.379	42.7598	splicing factor 3b%2C subunit 1%2C 155kDa%2C transcript variant X5
rna6564	3.05194	8.17698	27.5096	42.7516	splicing factor%2C suppressor of white-apricot family
rna18138	14.0733	28.4145	72.2774	42.7247	histone deacetylase 7
rna21974	29.9769	43.2392	144.689	42.713	protein tyrosine phosphatase%2C receptor type%2C B
rna14219	20.6355	75.7203	498.566	42.6309	myelin protein P0
rna7361	9.38538	10.4825	23.4097	42.6106	eukaryotic translation initiation factor 3%2C subunit I
rna12952	3.34481	10.8104	26.4581	42.5752	protein transport protein Sec24B
rna4598	18.3755	75.6056	175.612	42.4559	LOW QUALITY PROTEIN: ornithine decarboxylase antizyme 1
rna20836	10.1658	18.3543	98.5713	42.2103	chromosome unknown open reading frame%2C human C18orf8
rna22548	6.82723	23.6551	60.039	42.1451	RNA-binding protein with serine-rich domain 1-like
rna28586	41.0581	40.1767	157.309	42.1292	misshapen-like kinase 1
rna22896	23.2088	37.776	141.751	42.1151	myosin XVIIIA
rna16035	0.813117	2.14004	8.85814	42.0863	potassium voltage-gated channel subfamily B member 1-like
rna15827	65.8375	134.998	339.768	42.0381	60S acidic ribosomal protein P0 isoform X1
rna17963	2.22697	12.5128	56.3443	41.9976	cysteine and glycine-rich protein 2
rna6139	24.5897	46.1843	66.1551	41.9015	rho GTPase-activating protein 35-like
rna18049	0	0	21.3655	41.8085	receptor tyrosine-protein kinase erbB-4-like
rna27895	3.27648	6.68062	9.50222	41.5861	period circadian clock 3
rna6145	19.0661	28.6862	129.578	41.4255	THO complex 2
rna9067	6.28659	5.90212	14.553	41.4099	zinc finger and BTB domain containing 10%2C transcript variant X2
rna15961	0	1.4668	11.2083	41.3888	upstream stimulatory factor 2-like
rna15276	0	5.12621	20.7044	41.3678	protocadherin-15
rna6327	11.461	57.8914	73.2606	41.1785	protocadherin 19%2C transcript variant X2
rna3657	27.7595	36.4277	69.9477	41.1254	ubiquitin carboxyl-terminal hydrolase 7 isoform X4
rna18372	199.424	533.916	680.722	41.1194	60S ribosomal protein L13 isoform X1
rna9003	7.47697	8.81842	23.4787	41.1175	zinc finger protein 292-like
rna9750	0	4.68248	25.6112	41.0045	NADH dehydrogenase (ubiquinone) Fe-S protein 6%2C 13kDa (NADH-coenzyme Q reductase)
rna13572	11.5938	16.885	76.5123	40.9381	sema domain%2C immunoglobulin domain (Ig)%2C transmembrane domain (TM) and short cytoplasmic domain%2C (semaphorin) 4C
rna25001	7.43886	38.8701	73.9039	40.9163	receptor-type tyrosine-protein phosphatase delta-like
rna13629	6.82509	5.94538	27.2554	40.8586	sushi%2C nidogen and EGF-like domain-containing protein 1
rna21496	5.99367	3.29429	20.2545	40.8182	activated CDC42 kinase 1
rna684	18.6568	40.267	135.868	40.8102	Dmx-like 2%2C transcript variant X2
rna10860	23.5851	48.745	89.0743	40.6847	coatomer protein complex%2C subunit gamma 2
rna11882	1.09557	4.36526	9.23747	40.6724	zinc finger and BTB domain containing 49
rna17154	155.862	129.289	377.204	40.6625	low-density lipoprotein receptor-related protein 1-like
rna3345	4.46053	2.60881	3.89157	40.614	ubiquitin-conjugating enzyme E2 H-like%2C transcript variant X1
rna27536	79.4363	105.372	212.222	40.528	60S ribosomal protein L8
rna19632	12.7794	27.2882	38.0452	40.413	long-chain-fatty-acid--CoA ligase 1-like
rna7632	17.1994	24.3915	64.2313	40.3587	fibulin-1-like%2C transcript variant X3
rna2373	4.60724	5.59339	22.8236	40.2934	androgen receptor-like
rna2860	27.1326	87.1643	182.795	40.2152	alpha thalassemia/mental retardation syndrome X-linked%2C transcript variant X2
rna24375	2.65371	9.8318	37.122	40.177	pericentrin-like
rna6610	1.45728	19.2455	27.2072	40.1427	saccharopine dehydrogenase-like oxidoreductase
rna469	40.579	77.4315	114.768	40.1411	ribosome binding protein 1%2C transcript variant X2
rna19908	25.265	53.6469	142.747	39.9787	60S ribosomal protein L18a
rna10195	27.5532	28.5277	85.1347	39.9027	amyloid beta (A4) precursor protein-binding%2C family B%2C member 2%2C transcript variant X1
rna12383	6.55153	16.575	93.5673	39.8567	nucleolysin TIA-1 isoform p40
rna5579	64.986	113.536	193.444	39.8264	ferritin%2C heavy subunit
rna11536	22.983	38.4198	58.0395	39.8245	LIM domain binding 1%2C transcript variant X6
rna21869	0	6.23139	14.8713	39.762	Scm-like with four mbt domains 2
rna24463	8.80394	17.5138	53.9017	39.7377	polypeptide N-acetylgalactosaminyltransferase 16
rna19086	5.79889	17.5338	34.1244	39.6945	serine/threonine-protein kinase ULK2 isoform X1
rna9430	54.312	144.328	239.214	39.6788	40S ribosomal protein S5
rna4971	2.78783	1.63051	4.05372	39.6621	MICAL-like 2
rna10613	5.98586	14.4766	40.4977	39.6585	ATPase%2C class VI%2C type 11B%2C transcript variant X1
rna7594	58.7114	119.655	235.902	39.5541	40S ribosomal protein S15
rna4421	1.29291	1.13724	6.79296	39.5267	protocadherin 9
rna23166	6.60819	14.4934	8.64793	39.4858	ubiquitin carboxyl-terminal esterase L1 (ubiquitin thiolesterase)
rna25036	5.1397	0	4.48411	39.4858	NFATC2-interacting protein
rna13488	4.39959	9.57947	21.9251	39.4858	ras homolog family member Q
rna1426	10.718	27.5233	36.4752	39.4596	C-type mannose receptor 2
rna12983	0	0.941324	16.382	39.3841	protein MNN4
rna203	14.5334	19.3012	95.9144	39.2603	disks large homolog 5-like%2C transcript variant X2
rna19317	0	0	13.2168	39.2147	deafness%2C autosomal recessive 31
rna19972	25.2768	52.0247	190.583	39.1715	receptor-type tyrosine-protein phosphatase F%2C transcript variant X3
rna20195	24.5116	47.6809	161.743	39.0737	60S ribosomal protein L15
rna11406	0	3.34055	5.53679	39.0043	serine threonine kinase 39
rna9024	74.9064	162.83	228.354	38.9801	60S ribosomal protein L13a
rna17013	9.62562	20.4905	55.1534	38.8689	dual specificity tyrosine-phosphorylation-regulated kinase 1A isoform X3
rna27935	50.0192	152.605	322.15	38.7746	40S ribosomal protein S26
rna26039	24.562	38.882	158.503	38.764	LOW QUALITY PROTEIN: triple functional domain protein-like
rna28400	7.34374	7.74227	138.417	38.6626	olfactory receptor 10A7-like
rna3887	19.0977	39.0681	90.9637	38.4835	isocitrate dehydrogenase [NADP]%2C mitochondrial
rna11618	2.82298	2.4931	30.415	38.3583	solute carrier family 17 (vesicular glutamate transporter)%2C member 8
rna13620	10.3642	23.1019	145.399	38.2591	kinesin family member 1A%2C transcript variant X2
rna7603	1.99277	12.8712	70.0375	38.2099	cAMP-specific 3'%2C5'-cyclic phosphodiesterase 4D-like
rna7067	38.4168	66.2909	139.915	38.2015	double-stranded RNA-binding protein Staufen homolog 1
rna14218	3.31066	11.3201	39.4656	38.1683	sodium/potassium-transporting ATPase subunit alpha-2-like
rna10945	18.6062	26.9657	222.215	38.1286	regulating synaptic membrane exocytosis 2%2C transcript variant X2
rna11680	145.586	301.373	473.721	38.0438	elongation factor 1-alpha-like
rna1431	7.1652	11.0239	36.494	37.9338	prohibitin
rna12802	23.4882	18.6577	144.355	37.7141	R3H domain containing 1
rna10584	1.37892	2.39478	8.7637	37.7025	PDZ domain containing 11
rna829	23.0614	59.659	82.1774	37.603	double-stranded RNA-binding protein Staufen homolog 2 isoform X2
rna1393	0.360135	8.04326	15.561	37.5448	histone acetyltransferase KAT2A
rna22625	8.02967	4.91604	34.7278	37.536	carbonic anhydrase-related protein
rna5632	11.7753	11.6059	49.4885	37.2922	T-cell lymphoma invasion and metastasis 2
rna10681	21.0476	29.9483	29.7767	37.2892	Paf1%2C RNA polymerase II associated factor%2C homolog (S. cerevisiae)%2C transcript variant X4
rna4774	0.838681	0	7.33977	37.2508	noelin-2-like%2C transcript variant X1
rna18187	2.1933	1.55735	25.4035	37.2454	V-set and immunoglobulin domain-containing protein 10-like
rna5455	25.5828	48.6424	104.601	37.0547	LOW QUALITY PROTEIN: ubiquitin carboxyl-terminal hydrolase 24
rna16039	12.4529	28.717	101.17	37.0535	wings apart-like protein homolog
rna24775	190.24	92.1297	137.788	36.9646	60S ribosomal protein L10 isoform X1
rna8429	33.8029	55.4126	75.2154	36.9315	collagen%2C type V%2C alpha 2
rna27343	8.39686	20.4282	43.6181	36.8809	beta-1%2C3-galactosyl-O-glycosyl-glycoprotein beta-1%2C6-N-acetylglucosaminyltransferase 4
rna22454	8.67531	18.6422	71.4147	36.871	bromodomain PHD finger transcription factor
rna7694	6.3	6.1643	28.8711	36.7816	calponin homology domain-containing protein DDB_G0272472-like
rna12548	6.82176	9.13067	46.8558	36.7422	voltage-dependent L-type calcium channel subunit alpha-1D-like
rna6562	18.8777	15.9575	32.0972	36.7043	serine/threonine-protein kinase ULK1
rna2632	28.7231	45.4662	77.7708	36.6334	elastin-like
rna11256	2.15428	4.22443	50.0797	36.5399	uncharacterized LOC104924068
rna18020	0.71532	4.00535	11.0868	36.4855	C-Jun-amino-terminal kinase-interacting protein 4-like
rna25669	10.0994	19.1994	54.5114	36.4482	titin-like
rna4424	50.555	60.3319	259.65	36.4198	eukaryotic translation initiation factor 4 gamma 1-like%2C transcript variant X1
rna1406	3.04622	1.78163	10.6306	36.404	prolyl 3-hydroxylase family member 4 (non-enzymatic)
rna21629	22.4237	55.1701	104.224	36.3225	fructose-bisphosphate aldolase C-B
rna16582	0	11.766	39.9272	36.2913	probable palmitoyltransferase ZDHHC16 isoform X1
rna21471	27.4086	61.9007	124.059	36.2043	nucleolin
rna18319	41.9125	96.8779	262.663	36.1754	ankyrin repeat and KH domain-containing protein 1-like%2C transcript variant X2
rna15266	3.79535	14.3973	29.5752	36.1594	family with sequence similarity 133%2C member B
rna21864	9.86459	38.3982	94.0286	36.1459	nuclear receptor subfamily 1 group D member 2-like
rna18118	43.9651	66.8107	208.224	36.1209	laminin%2C alpha 2
rna854	71.8564	199.941	218.358	36.12	ADP-ribosylation factor guanine nucleotide-exchange factor 1 (brefeldin A-inhibited)
rna26912	1.81797	5.95739	24.2599	36.0111	endophilin-B2 isoform X3
rna22754	31.52	43.8511	124.119	35.9892	mediator of RNA polymerase II transcription subunit 13-like
rna12854	3.28878	1.9517	8.26562	35.9576	dynamin-2-like%2C transcript variant X4
rna22830	30.8544	78.9213	178.511	35.8263	dolichyl-diphosphooligosaccharide--protein glycosyltransferase subunit STT3A isoform X1
rna9531	30.5291	50.3036	127.67	35.7979	eukaryotic translation initiation factor 4 gamma 2-like
rna333	27.4249	50.6558	140.644	35.7801	40S ribosomal protein S23
rna2293	22.6608	65.6336	141.516	35.7291	adenosylhomocysteinase-like 2
rna2738	47.0079	88.6423	246.061	35.6768	KIAA1217 ortholog
rna28532	1.85441	1.62688	9.70726	35.6164	zinc finger%2C FYVE domain containing 21
rna18403	12.7296	5.46754	31.5802	35.4891	polypeptide N-acetylgalactosaminyltransferase 18
rna26778	17.1166	17.6207	54.9275	35.4458	erbb2 interacting protein%2C transcript variant X3
rna9844	62.685	95.7253	207.252	35.3277	LOW QUALITY PROTEIN: pre-mRNA-processing-splicing factor 8
rna13558	130.276	58.2014	301.987	35.2683	teneurin-4
rna1141	9.84603	10.677	41.2153	35.1854	GATS-like protein 2
rna1385	14.4958	46.4215	74.4669	35.1662	signal transducer and activator of transcription 3 (acute-phase response factor)%2C transcript variant X1
rna22508	28.6336	43.9596	155.274	35.1322	putative ATP-dependent RNA helicase an3%2C transcript variant X1
rna12706	3.5932	9.78305	14.9177	35.1142	ring finger protein 11
rna14028	6.67839	5.14697	54.0676	34.9405	ATPase%2C Ca++ transporting%2C cardiac muscle%2C slow twitch 2%2C transcript variant X1
rna19769	4.14889	19.0501	42.1408	34.9029	class E basic helix-loop-helix protein 40-like
rna14224	6.33554	8.45404	42.2753	34.8913	formin 1
rna10032	35.3092	113.188	200.544	34.8252	nuclear receptor subfamily 4%2C group A%2C member 3%2C transcript variant X3
rna3912	5.23696	10.2403	37.8907	34.7676	electron-transfer-flavoprotein%2C alpha polypeptide
rna25865	7.56185	13.0013	60.2519	34.7557	fibroblast growth factor receptor 1-A-like%2C transcript variant X3
rna22381	16.508	67.2614	53.0707	34.7551	discoidin domain-containing receptor 2-like
rna8830	12.7488	23.8743	103.364	34.7144	WAS protein family%2C member 1%2C transcript variant X2
rna20703	54.4417	89.5321	282.988	34.5551	trinucleotide repeat containing 18
rna15631	1.2582	4.42272	11.0289	34.3711	oxysterol binding protein-like 3%2C transcript variant X2
rna15013	41.9254	69.2731	249.951	34.2977	kinesin family member 13B
rna26438	1.90096	5.67771	25.1047	34.1745	DNA-directed RNA polymerase III subunit RPC7-like
rna12308	8.10685	20.4794	67.4678	34.1641	ATP-binding cassette%2C sub-family C (CFTR/MRP)%2C member 3%2C transcript variant X2
rna6821	3.12294	10.5837	37.1593	34.1307	huntingtin interacting protein 1 related
rna19238	55.8282	93.5763	254.559	33.9766	60S ribosomal protein L11 isoform X2
rna4869	19.8209	34.0852	96.7921	33.9419	60S ribosomal protein L30
rna21063	27.02	48.1245	278.648	33.9272	desmoplakin-like
rna8099	22.4426	36.5682	110.322	33.8856	kinectin
rna11994	29.7369	43.4802	43.2397	33.845	histone-binding protein RBBP4-like
rna18129	8.74342	8.33713	36.9107	33.8334	insulin receptor substrate 2-like%2C transcript variant X1
rna25989	4.22389	10.5126	34.7992	33.8245	PH and SEC7 domain-containing protein 1-like
rna4238	4.07453	12.5821	123.078	33.8162	LOW QUALITY PROTEIN: protein piccolo
rna15568	7.72222	31.2613	127.052	33.7504	1-phosphatidylinositol 4%2C5-bisphosphate phosphodiesterase gamma-1-like
rna5213	0.564114	9.36284	56.9404	33.7074	delphilin-like
rna6067	0.779618	12.0734	16.5266	33.6073	neurexin-2-like
rna9303	4.21942	12.6667	16.5242	33.5968	acyl-CoA synthetase long-chain family member 4
rna6460	38.1836	66.5925	91.7101	33.5921	LOW QUALITY PROTEIN: neuroblast differentiation-associated protein AHNAK-like
rna14928	8.61168	27.8412	42.5406	33.5732	ATP synthase%2C H+ transporting%2C mitochondrial Fo complex%2C subunit C1 (subunit 9)
rna17465	19.8911	23.8396	88.1497	33.5236	tensin 3
rna27013	0.404977	4.17924	16.1935	33.5077	poly(rC)-binding protein 4-like
rna17179	53.4184	67.0838	188.77	33.483	histone-lysine N-methyltransferase ASH1L-like
rna1320	21.0365	53.8691	121.765	33.4022	78 kDa glucose-regulated protein
rna562	12.8603	20.534	47.5691	33.2221	pleckstrin homology domain containing%2C family A member 7
rna8842	2.98476	11.0642	14.4784	33.1818	protein RTF2 homolog
rna10714	2.77544	2.43489	16.95	33.1681	ensconsin-like
rna27410	18.5761	31.5107	93.4604	33.1155	AP-2 complex subunit alpha-2-like%2C transcript variant X1
rna2182	34.0481	54.154	191.656	32.9924	histone-lysine N-methyltransferase 2D
rna17926	10.6344	17.9472	64.5205	32.9588	aldehyde dehydrogenase 1 family%2C member A3
rna22390	6.2375	8.67111	36.913	32.9173	activating transcription factor 7-interacting protein 1 isoform X2
rna5670	20.0919	46.2551	114.078	32.9146	serine/arginine repetitive matrix 1
rna12833	16.825	32.117	116.128	32.7553	60S ribosomal protein L36a
rna19207	0	4.32082	24.0883	32.754	LOW QUALITY PROTEIN: uncharacterized protein LOC104930779
rna23814	28.4006	70.7543	151.398	32.7416	casein kinase 1%2C alpha 1%2C transcript variant X2
rna21226	27.7875	115.161	278.467	32.3981	atrophin 1
rna10291	3.64949	17.1513	24.9342	32.3869	vesicular glutamate transporter 1-like
rna9382	10.5263	9.23764	102.271	32.361	FCH domain only 2%2C transcript variant X1
rna1890	69.2455	131.751	249.735	32.3297	cell division cycle and apoptosis regulator 1%2C transcript variant X2
rna23917	4.63008	16.5027	16.37	32.3066	NEDD4 binding protein 2
rna24379	2.52313	8.54356	17.7996	32.3066	autophagy related 9A
rna12244	0	9.05538	13.5079	32.3066	WD repeat-containing protein 5
rna28533	15.4808	14.5849	38.2021	32.2377	ubiquitin-conjugating enzyme E2 D3-like%2C transcript variant X2
rna11554	27.0255	63.3508	117.851	32.154	cingulin-like 1
rna16521	10.9185	27.4328	100.945	32.0383	myosin VI
rna27176	8.64538	25.8124	57.1756	32.0351	COP9 signalosome complex subunit 4
rna9720	4.93254	35.5598	42.6815	31.8573	low density lipoprotein receptor-related protein 4
rna15280	1.322	0.478979	7.35956	31.8128	phosphatidylcholine:ceramide cholinephosphotransferase 1
rna1388	8.63559	7.93957	160.772	31.8106	signal transducer and activator of transcription 5B-like%2C transcript variant X2
rna24751	21.5596	28.7814	38.5325	31.8018	peroxiredoxin 4
rna2761	20.8603	18.9845	129.972	31.698	nuclear factor 1 B-type
rna5602	2.32431	10.1059	34.3782	31.6754	anoctamin-5-like
rna2601	85.0859	122.529	210.444	31.6023	poly(A) binding protein%2C cytoplasmic 1%2C transcript variant X1
rna1687	2.24631	1.31379	12.2151	31.5796	receptor tyrosine-protein kinase erbB-4-like
rna204	17.1356	27.5959	150.9	31.551	calcium-activated potassium channel subunit alpha-1
rna4274	3.54211	12.7504	22.8605	31.5242	neutral sphingomyelinase (N-SMase) activation associated factor
rna26181	32.433	40.4747	54.488	31.4917	follistatin-like 1
rna8446	19.518	48.2435	175.142	31.4648	chromodomain helicase DNA binding protein 2%2C transcript variant X1
rna22867	0.856158	4.42242	8.95422	31.4204	neurabin-2-like
rna23381	10.8694	2.59031	17.0332	31.3564	vacuolar protein sorting 13 homolog C (S. cerevisiae)
rna12288	22.7057	32.341	96.5068	31.3329	integrin%2C beta 4%2C transcript variant X2
rna7491	19.2208	50.9317	105.22	31.2714	eukaryotic translation initiation factor 4 gamma 1 isoform X1
rna14488	22.5304	150.113	84.6125	31.2673	lysosomal-associated transmembrane protein 4A
rna4086	7.46293	9.36135	38.8565	31.2386	neutral amino acid transporter B(0)
rna24786	6.51217	3.42087	19.2697	31.2226	zinc finger and BTB domain containing 44%2C transcript variant X2
rna10521	19.4305	21.1765	252.161	31.2168	nuclear receptor corepressor 1
rna26864	0	0	5.67997	31.1813	synaptojanin 2 binding protein
rna25659	14.9153	44.9917	107.117	31.1578	coatomer protein complex%2C subunit alpha
rna7050	28.1963	42.6473	179.923	31.115	RNA binding motif protein 5%2C transcript variant X2
rna4313	10.9929	33.783	44.4923	31.0896	keratinocyte associated protein 2
rna19851	31.8265	40.359	89.9184	31.0458	sodium- and chloride-dependent GABA transporter 2-like
rna19725	37.0774	72.5115	82.8506	31.0453	ezrin%2C transcript variant X2
rna26002	4.37423	12.4232	38.6211	31.0173	zinc finger protein 318-like
rna15804	1.90971	3.35077	32.4893	30.9728	protein shisa-3 homolog
rna20687	22.2975	34.4226	186.837	30.9374	histone acetyltransferase p300-like%2C transcript variant X3
rna13888	3.22184	17.7481	14.9448	30.902	tudor domain containing 3%2C transcript variant X1
rna10269	12.1899	23.9197	43.3208	30.8649	3-phosphoinositide dependent protein kinase 1%2C transcript variant X2
rna3059	5.18903	8.18045	20.6016	30.8528	proteasome activator complex subunit 4 isoform X3
rna11683	274.098	594.759	543.011	30.7357	elongation factor 1-alpha-like
rna16593	103.265	98.5735	231.574	30.7185	SPARC-like
rna14684	98.3849	183.989	191.272	30.7053	72 kDa type IV collagenase
rna1596	3.05969	9.75749	31.5426	30.6856	DEP domain containing 7
rna15590	1.60463	21.6667	26.9838	30.6399	coatomer subunit zeta-1-like%2C transcript variant X5
rna17797	16.2712	24.3296	55.7004	30.6344	anion exchange protein 2 isoform X1
rna5903	37.2665	42.4914	156.346	30.6293	mechanistic target of rapamycin (serine/threonine kinase)%2C transcript variant X2
rna22314	43.8192	63.0905	87.9808	30.6286	talin-1
rna14460	5.28498	9.48928	18.7191	30.6018	ADP-ribosylation factor GTPase activating protein 3
rna10833	17.7779	47.2752	42.7593	30.5836	scavenger receptor class F%2C member 2
rna14685	5.58706	17.2901	32.3026	30.577	lysophosphatidylcholine acyltransferase 2
rna6692	5.44716	7.93669	14.5643	30.5496	zinc finger protein 362-like%2C transcript variant X2
rna11466	58.4131	93.5551	246.735	30.5138	60S ribosomal protein L26-like 1
rna1953	43.6109	23.5313	93.6162	30.4735	LOW QUALITY PROTEIN: zinc finger MIZ domain-containing protein 1-like
rna22331	32.1393	44.8612	157.429	30.4359	LOW QUALITY PROTEIN: nuclear receptor corepressor 2
rna4456	0.496797	12.4674	20.9658	30.4342	laminin%2C alpha 3
rna2763	11.6438	18.1262	57.2604	30.41	protein phosphatase 3%2C catalytic subunit%2C alpha isozyme%2C transcript variant X1
rna6120	31.3286	49.3318	51.3797	30.4045	LOW QUALITY PROTEIN: plastin-3-like
rna7779	13.6588	20.6487	153.112	30.3791	clathrin heavy chain 1-like%2C transcript variant X1
rna11714	7.89531	18.822	49.421	30.366	ATP synthase%2C H+ transporting%2C mitochondrial Fo complex%2C subunit C3 (subunit 9)%2C transcript variant X2
rna15864	25.2432	75.3409	95.0166	30.3441	matrix metalloproteinase-14-like
rna18891	20.8024	64.9341	364.354	30.3377	transcription factor HIVEP2-like
rna3976	8.52813	9.31293	17.1581	30.3125	alcohol dehydrogenase class-3
rna904	11.1423	26.7161	87.8192	30.2991	protein KIBRA
rna6946	19.3561	65.2645	310.796	30.2168	CUB and sushi domain-containing protein 2
rna20939	24.7468	55.2447	161.675	30.1993	alpha-actinin-3
rna14535	18.1342	11.9043	43.8906	30.1655	myocyte enhancer factor 2C%2C transcript variant X4
rna28333	14.2747	27.0349	87.1038	30.087	LOW QUALITY PROTEIN: tight junction protein ZO-2-like
rna18405	14.1365	18.666	29.526	30.0757	CTR9%2C Paf1/RNA polymerase II complex component
rna19584	71.1459	120.712	293.733	29.9344	ferritin%2C middle subunit
rna6249	15.3047	21.6283	65.649	29.8337	pre-mRNA processing factor 39
rna19112	47.7499	60.3203	84.9285	29.7876	extracellular matrix protein 2
rna26984	52.1397	131.655	227.469	29.7736	60S ribosomal protein L31
rna29686	29.879	25.4355	47.2529	29.661	arginase 2
rna18250	16.6323	10.8986	39.7697	29.6259	hydroxyacyl-CoA dehydrogenase/3-ketoacyl-CoA thiolase/enoyl-CoA hydratase (trifunctional protein)%2C alpha subunit
rna3390	28.4385	54.9038	98.2371	29.6044	C-Jun-amino-terminal kinase-interacting protein 2 isoform X1
rna10573	20.6914	46.1215	107.133	29.5842	probable global transcription activator SNF2L2
rna8308	11.0606	31.3334	90.8389	29.5558	hypoxia inducible factor 1%2C alpha subunit (basic helix-loop-helix transcription factor)
rna17788	24.7709	39.861	221.863	29.5556	arf-GAP with SH3 domain%2C ANK repeat and PH domain-containing protein 1
rna9328	4.01608	5.98661	11.5069	29.5543	cholinergic receptor%2C nicotinic%2C alpha 2 (neuronal)
rna17754	11.3834	18.9439	47.3986	29.5257	MAF1 homolog (S. cerevisiae)
rna17160	28.5168	54.9705	111.513	29.4898	heterogeneous nuclear ribonucleoprotein R%2C transcript variant X1
rna20992	66.1833	95.2388	157.132	29.4882	amyloid beta (A4) precursor protein
rna14117	19.4734	29.9754	88.5455	29.4566	pleckstrin homology-like domain%2C family B%2C member 1
rna4036	15.2914	13.7605	73.5005	29.3323	family with sequence similarity 160%2C member A1
rna6141	10.7737	31.8978	49.3631	29.3217	unconventional myosin-Ic-like
rna3321	23.1975	48.8804	132.457	29.3066	trio Rho guanine nucleotide exchange factor
rna785	16.7941	31.7589	54.8449	29.2878	DGCR8 microprocessor complex subunit
rna21497	76.5017	115.119	255.048	29.2501	collagen alpha-1(IX) chain-like
rna18384	13.5056	41.7678	99.0421	29.2273	ubiquitin carboxyl-terminal hydrolase 47 isoform X3
rna25696	5.84261	0.485503	15.321	29.194	EH domain-binding protein 1-like protein 1%2C transcript variant X1
rna24081	16.989	41.5633	126.509	29.1276	chromodomain-helicase-DNA-binding protein 4-like
rna9589	12.5643	24.1716	48.8999	29.1179	FACT complex subunit SSRP1
rna22035	114.715	237.436	267.456	29.1019	receptor-type tyrosine-protein phosphatase zeta-like
rna9376	33.6915	96.4073	166.589	29.0738	electrogenic sodium bicarbonate cotransporter 1-like
rna4538	2.16509	2.44213	15.3812	29.0423	cell wall protein RTB1-like%2C transcript variant X3
rna8169	6.4609	18.1905	58.0705	28.989	LIM domain 7
rna26493	13.3132	16.5917	38.3287	28.9331	general vesicular transport factor p115 isoform X5
rna13984	0	0.72467	5.43367	28.9093	ribosomal protein S6 kinase alpha-4-like
rna14464	6.78201	9.12978	38.4216	28.8792	UHRF1 binding protein 1-like
rna17851	41.6272	55.5088	97.0041	28.6722	elongation factor 2
rna9604	0	8.02981	8.74092	28.6591	protein SCAF11
rna14772	0	13.8326	20.4822	28.6166	dihydrouridine synthase 2
rna22094	3.32133	19.301	28.5259	28.6038	plexin B2
rna20617	2.59481	5.52175	8.09178	28.5891	olfactomedin-like 3
rna921	19.1836	32.8916	75.4601	28.5485	adducin 3 (gamma)%2C transcript variant X2
rna25791	81.7531	105.978	171.076	28.5469	2-oxoglutarate dehydrogenase%2C mitochondrial-like
rna15681	5.6498	1.82901	14.5862	28.5276	biliverdin reductase B
rna304	11.3958	34.1762	45.363	28.5156	LOW QUALITY PROTEIN: SRSF protein kinase 1-like
rna26000	20.1393	29.4865	115.195	28.5013	cullin 9%2C transcript variant X1
rna18633	30.3928	27.9536	117.401	28.4579	plexin B1
rna2619	22.8137	62.8205	189.839	28.4341	LOW QUALITY PROTEIN: histone-lysine N-methyltransferase 2A
rna24645	4.00088	10.7904	9.52641	28.3277	Cbl proto-oncogene B%2C E3 ubiquitin protein ligase
rna9605	40.7925	48.5309	156.945	28.3159	sodium-coupled neutral amino acid transporter 2
rna21343	57.1039	14.5634	54.037	28.304	chloride channel%2C voltage-sensitive 5
rna7378	6.63117	5.70712	14.4084	28.2915	ORM1-like protein 1
rna20947	7.02088	17.4934	59.8539	28.2407	ATP-sensitive inward rectifier potassium channel 10-like
rna20837	3.68535	8.27622	31.6111	28.1914	RIO kinase 3
rna25953	4.78955	8.3055	31.5504	28.123	peroxisomal biogenesis factor 6
rna21396	21.9499	44.5462	103.612	28.1038	cathepsin L1-like
rna5143	13.2971	56.0781	124.877	28.058	histone acetyltransferase p300-like
rna19741	18.224	32.8991	80.6211	27.9755	ubiquitin carboxyl-terminal hydrolase 19
rna23437	2.88308	7.5788	31.7999	27.9268	nucleolar transcription factor 1-A-like
rna3126	9.65502	21.5821	93.5035	27.9049	microtubule associated monooxygenase%2C calponin and LIM domain containing 3%2C transcript variant X2
rna4835	1.03177	13.2684	35.0772	27.7499	tubulin%2C beta 4A class IVa
rna16047	13.6073	40.7973	111.872	27.6125	HID1 domain containing
rna20587	0	3.54596	21.1581	27.6017	aarF domain containing kinase 2
rna27649	11.7379	10.4405	77.456	27.4374	brain-specific angiogenesis inhibitor 1-associated protein 2-like
rna25798	7.40974	10.1374	16.8074	27.4369	hippocampus abundant transcript 1 protein-like
rna17626	28.6551	82.921	209.037	27.433	40S ribosomal protein S19
rna19452	10.0973	10.4597	92.1613	27.4052	EFR3 homolog A (S. cerevisiae)
rna25043	12.0091	7.02372	17.4622	27.3363	serine/threonine-protein kinase NLK2-like
rna27210	0	0	18.6263	27.3363	CD99 antigen-like protein 2
rna557	25.7844	29.0898	77.918	27.2968	coatomer protein complex%2C subunit beta 1
rna17991	5.00366	8.63216	30.5976	27.2578	phosphofurin acidic cluster sorting protein 2
rna23911	5.89769	31.7467	73.7454	27.1595	large tumor suppressor kinase 2
rna17623	0	42.5739	80.5444	27.1455	EPH receptor A7%2C transcript variant X3
rna1622	36.6957	25.2763	98.5753	27.1306	receptor-type tyrosine-protein phosphatase S-like
rna581	21.3657	42.7139	97.7422	27.092	tight junction protein ZO-1-like%2C transcript variant X8
rna13575	12.7318	35.8921	58.3195	27.0847	K(lysine) acetyltransferase 6A
rna12279	0	4.07627	2.43223	26.9702	39S ribosomal protein L38%2C mitochondrial
rna26215	9.56646	32.516	101.178	26.9473	forkhead box protein K2-like
rna24722	5.30727	10.568	29.6108	26.8862	B-cell CLL/lymphoma 9
rna20751	3.33193	6.84939	14.8614	26.8475	secretory carrier-associated membrane protein 2-like
rna2955	5.83723	28.5834	38.1291	26.8387	short transient receptor potential channel 4-associated protein isoform X1
rna6354	1.48155	6.46973	47.9343	26.832	ankyrin repeat domain 52
rna22817	5.62676	5.91378	28.2515	26.8206	ADP-ribosylation factor-like 3
rna19951	11.404	38.5113	50.9838	26.748	tropomyosin alpha-4 chain-like%2C transcript variant X2
rna18366	9.01646	11.3431	42.7516	26.6941	LOW QUALITY PROTEIN: nuclear receptor coactivator 1
rna24696	9.55155	23.6447	88.4533	26.6869	enhancer of mRNA decapping 4
rna14287	10.2273	10.1988	46.9039	26.6833	3-hydroxy-3-methylglutaryl-coenzyme A reductase-like
rna10758	58.6572	76.3412	106.819	26.6606	gelsolin-like
rna7418	7.96101	3.62815	24.1742	26.6529	MAP kinase-activated protein kinase 5 isoform X2
rna1681	3.90793	4.20045	18.5612	26.584	transmembrane protein 38B
rna23589	27.5289	61.8873	102.97	26.5756	collagen%2C type IV%2C alpha 5
rna15365	47.7213	95.2357	506.488	26.574	protein S100-A1-like%2C transcript variant X1
rna19990	1.37247	13.8468	34.9244	26.5553	WD repeat and FYVE domain containing 2
rna19644	3.51159	20.9522	67.2486	26.5154	histone-lysine N-methyltransferase SETD1B-A-like
rna5598	7.86848	12.8372	18.3664	26.4639	solute carrier family 39 (zinc transporter)%2C member 13
rna23728	27.1633	23.4498	157.861	26.4278	E3 ubiquitin-protein ligase UBR2
rna15409	4.89319	18.4025	45.5968	26.4219	krev interaction trapped protein 1
rna28808	9.78913	16.4255	78.2884	26.4015	neurofibromin-like
rna12916	25.5941	26.7118	104.775	26.3993	beta-1%2C4-mannosyl-glycoprotein 4-beta-N-acetylglucosaminyltransferase
rna25155	31.6282	44.4098	171.177	26.3918	CD9 antigen isoform X2
rna6710	23.7479	72.3839	171.391	26.3785	PR domain containing 16
rna23966	4.53863	10.4539	68.3214	26.3146	alanine--tRNA ligase%2C mitochondrial
rna16928	5.93589	6.14382	25.7894	26.3041	1-phosphatidylinositol 4%2C5-bisphosphate phosphodiesterase beta-3
rna21310	3.18939	18.2311	16.981	26.2409	integrin alpha-6-like
rna19919	37.4562	45.7149	145.946	26.2047	5'-aminolevulinate synthase 1
rna15123	23.6598	71.2111	92.7059	26.199	rho guanine nucleotide exchange factor 1 isoform X2
rna20146	10.7794	35.6076	125.326	26.1423	protein capicua homolog
rna12834	15.5365	51.308	159.586	26.071	CREB-binding protein-like%2C transcript variant X2
rna24820	6.539	8.60498	21.8689	26.0482	NADH dehydrogenase (ubiquinone) 1%2C subcomplex unknown%2C 1%2C 6kDa
rna28761	0	7.50718	22.0825	25.969	uncharacterized LOC104939156
rna7847	13.472	20.8778	172.195	25.9597	unconventional myosin-XV-like
rna2607	27.7694	29.0199	106.766	25.9552	vacuolar protein sorting 13 homolog B (yeast)
rna9409	12.5529	14.0531	110.418	25.9501	adenosine deaminase%2C RNA-specific%2C transcript variant X3
rna7521	1.96111	6.81416	27.3738	25.895	uncharacterized protein C1orf21 homolog
rna10911	7.42098	42.7479	98.8994	25.8017	myotubularin-related protein 5 isoform X2
rna15517	92.8574	140.75	326.497	25.7812	60S ribosomal protein L9
rna13900	20.3092	29.3543	125.243	25.7771	oxidation resistance 1%2C transcript variant X1
rna15781	10.2311	25.7665	84.3494	25.7713	glutamine-rich 1
rna11999	2.73892	2.40285	11.9478	25.7177	Wiskott-Aldrich syndrome
rna12790	1.33804	2.58383	15.3165	25.7155	ubiquitin specific peptidase 18
rna12735	37.5189	53.3453	117.023	25.6312	GCN1 general control of amino-acid synthesis 1-like 1 (yeast)
rna4885	5.44481	11.77	30.5708	25.5816	GRIP and coiled-coil domain containing 2
rna20612	13.374	20.5512	82.9151	25.5728	chromodomain helicase DNA binding protein 6
rna8396	57.8765	139.212	165.492	25.5532	60S ribosomal protein L6
rna1144	15.5214	18.4746	29.3389	25.4909	transmembrane protein 248%2C transcript variant X1
rna26106	16.0443	30.928	133.175	25.4414	serine/threonine-protein kinase LMTK1-like
rna4270	16.1817	12.0874	22.8953	25.3837	matrix metalloproteinase-16-like%2C transcript variant X1
rna1024	5.14345	19.9784	38.0142	25.3837	N-alpha-acetyltransferase 15%2C NatA auxiliary subunit
rna24802	2.05701	10.4783	14.7577	25.3052	reversion-inducing-cysteine-rich protein with kazal motifs
rna8300	46.28	61.7078	149.924	25.2567	echinoderm microtubule associated protein like 1
rna21878	10.7963	21.2257	68.6712	25.2462	MAP kinase-activated protein kinase 2-like
rna15069	13.0512	33.7461	48.0283	25.2258	60S ribosomal protein L36
rna6653	10.0875	15.7009	52.429	25.2224	hexokinase 1
rna3974	5.53524	2.31971	16.1253	25.2156	uncharacterized LOC104917919
rna19203	205.331	555.676	539.045	25.1312	keratin%2C type II cytoskeletal 8-like
rna20737	8.09921	16.4939	70.9572	25.1181	pleckstrin homology domain containing%2C family G (with RhoGef domain) member 5%2C transcript variant X4
rna26873	41.9637	102.669	257.618	25.0251	40S ribosomal protein S7 isoform X1
rna21101	3.32157	10.1476	13.2849	25.0061	neuroblast differentiation-associated protein AHNAK-like
rna606	53.8394	119.959	188.806	24.9809	60S acidic ribosomal protein P1
rna5297	34.9303	34.1319	51.8664	24.9715	lysosome membrane protein 2-like%2C transcript variant X2
rna23208	41.9727	88.2146	157.57	24.9395	reticulon 4%2C transcript variant X4
rna5816	0	9.61141	15.9304	24.9384	castor zinc finger 1%2C transcript variant X1
rna23669	5.02139	7.38392	33.3166	24.7804	solute carrier family 2%2C facilitated glucose transporter member 3-like
rna17219	10.9415	29.6127	56.6642	24.7796	ATPase%2C class VI%2C type 11A%2C transcript variant X2
rna19768	19.4582	7.73479	47.4065	24.7655	inositol 1%2C4%2C5-trisphosphate receptor type 1-like
rna24687	16.4183	24.8849	55.8568	24.7543	tandem C2 domains%2C nuclear
rna1513	33.4507	69.1172	185.17	24.7384	alpha-enolase isoform X1
rna11611	11.2055	23.4079	100.765	24.7	ankyrin-2-like
rna28880	2.74247	3.33512	16.5648	24.6786	disks large homolog 1-like
rna16608	3.03824	7.04559	15.0516	24.6298	C-terminal binding protein 1%2C transcript variant X3
rna22133	16.1863	14.1849	75.6946	24.5977	twinfilin-2-like
rna21735	12.1972	5.47512	31.3589	24.5564	bobby sox homolog (Drosophila)
rna22023	7.19496	19.6346	43.4284	24.5479	nuclear casein kinase and cyclin-dependent kinase substrate 1
rna8364	43.8661	68.3146	221.586	24.5466	keratin%2C type I cytoskeletal 19-like
rna3134	0.640486	0.561898	8.5561	24.5406	protein arginine methyltransferase 8
rna8330	6.84556	11.6697	31.9949	24.5084	fibroblast growth factor receptor-like 1
rna1084	12.4412	18.0201	63.7595	24.4996	signal peptide peptidase like 3%2C transcript variant X1
rna22472	7.22662	14.985	45.3392	24.4478	protein arginine methyltransferase 7
rna18744	2.34371	6.91075	15.9597	24.392	ataxin-7-like protein 3%2C transcript variant X1
rna2203	21.6945	39.6567	72.7628	24.316	structural maintenance of chromosomes 1A
rna14754	9.25589	9.52621	31.8869	24.262	aspartate--tRNA ligase%2C cytoplasmic
rna14752	0	8.30076	8.25485	24.2299	homeobox-containing protein 1-like
rna15575	4.64349	15.9268	42.6395	24.2279	tensin-3-like
rna6001	17.3948	33.1153	49.7782	24.2098	basic leucine zipper and W2 domain-containing protein 1-A-like
rna10912	14.5596	22.6366	54.0837	24.2008	serine/threonine-protein phosphatase 6 regulatory subunit 2-like%2C transcript variant X3
rna14486	8.24284	21.544	54.1796	24.1779	pumilio homolog 2 isoform X5
rna8600	6.7077	7.51226	26.8878	24.1774	nuclear receptor subfamily 2 group F member 6-like%2C transcript variant X2
rna20912	15.1591	19.8719	24.2169	24.0901	family with sequence similarity 199%2C X-linked
rna3520	12.3095	10.5407	62.8473	24.0802	tight junction protein ZO-1-like%2C transcript variant X3
rna26902	0	1.1238	7.26426	24.056	vang-like protein 1
rna15547	0	5.49223	4.09639	24.0478	5'-AMP-activated protein kinase subunit beta-1 isoform X1
rna9112	3.06115	4.83397	21.0984	24.0399	INO80 complex subunit E%2C transcript variant X1
rna22782	34.2966	93.3206	152.428	24.0379	carboxypeptidase E
rna22792	3.0242	5.69631	14.877	24.0225	polyhomeotic-like protein 3
rna4284	22.2733	24.3691	46.9222	23.929	crystallin J1B-like
rna6082	10.1866	14.9208	41.048	23.9256	TBC1 domain family%2C member 14
rna8635	22.8691	74.7194	152.541	23.868	hemicentin 1
rna9211	2.72865	8.22805	14.8161	23.8604	E3 SUMO-protein ligase PIAS1-like
rna2411	33.0631	61.6563	127.43	23.8505	60S ribosomal protein L23a
rna2229	0	0.697576	4.06613	23.7902	polypeptide N-acetylgalactosaminyltransferase 6-like
rna23799	106.223	221.763	206.044	23.7868	thrombospondin-1-like
rna19870	9.9537	23.0853	29.8415	23.7398	abhydrolase domain containing 14A
rna5565	0	12.0495	17.6182	23.7239	paraplegin
rna19516	3.99588	6.38608	13.1923	23.7176	ATPase%2C class II%2C type 9B
rna18925	5.85836	40.4964	75.0915	23.648	disheveled-associated activator of morphogenesis 1 isoform X1
rna3735	34.7603	43.9191	81.2234	23.596	Rho-associated%2C coiled-coil containing protein kinase 1%2C transcript variant X2
rna4781	9.31989	24.2785	67.4588	23.5136	calmodulin-regulated spectrin-associated protein 3
rna15826	24.9714	57.026	41.4537	23.5125	golgin subfamily A member 7-like
rna1215	11.1378	23.4462	180.622	23.4663	beta-1%2C3-N-acetylglucosaminyltransferase manic fringe-like
rna18666	32.6118	51.1746	142.149	23.3479	C-Jun-amino-terminal kinase-interacting protein 3 isoform X2
rna28001	10.991	30.6196	55.5456	23.3325	zinc finger protein 260-like
rna24150	30.0147	21.8852	74.4919	23.2813	phosphatidylinositol 3-kinase regulatory subunit gamma-like
rna25311	15.2477	20.8079	71.4034	23.2607	coiled-coil domain containing 88A
rna23186	5.20582	11.8329	45.4592	23.2215	cation-independent mannose-6-phosphate receptor
rna17497	9.66033	15.9934	33.4352	23.2118	2-hydroxyacylsphingosine 1-beta-galactosyltransferase
rna10452	4.87279	5.13262	17.775	23.2101	histone acetyltransferase KAT8
rna26742	12.9591	17.1301	40.6821	23.2071	ran-binding protein 9
rna28471	6.20172	10.4552	27.0182	23.2021	sorting nexin 12%2C transcript variant X2
rna7722	18.2308	24.2059	51.5513	23.152	ras-GEF domain-containing family member 1B-B-like
rna27817	6.77724	16.127	28.6146	23.1405	translation machinery associated 7 homolog (S. cerevisiae)
rna6969	6.63388	8.8168	19.5387	23.132	histone-binding protein RBBP4
rna8556	28.5167	21.8816	137.905	23.1111	phosphatidylinositol-4-phosphate 3-kinase%2C catalytic subunit type 2 alpha
rna10378	5.63117	23.8159	15.6084	23.1096	high mobility group protein B1-like
rna12967	9.96158	12.603	56.1259	23.0928	frizzled-1-like
rna5627	7.40048	7.43652	110.18	23.0632	E3 ubiquitin-protein ligase TRIM36
rna28592	5.2301	5.58091	20.8741	22.9541	AT rich interactive domain 4A (RBP1-like)
rna9496	5.75022	10.0893	19.9654	22.9061	nuclear transcription factor Y%2C gamma%2C transcript variant X3
rna6944	80.7478	88.8833	189.407	22.899	collagen%2C type IX%2C alpha 2
rna7186	7.97027	22.4948	115.763	22.8728	MAP-kinase activating death domain%2C transcript variant X2
rna23708	0	1.80809	10.7885	22.8705	unconventional myosin-Ih-like
rna26309	6.30478	29.6994	136.527	22.8204	phosphatidylinositol-binding clathrin assembly protein-like
rna17941	28.6618	89.7584	139.103	22.6818	40S ribosomal protein S9
rna20986	54.3303	73.5882	234.462	22.6592	cystathionine beta-synthase-like
rna9277	11.5684	12.653	32.2331	22.6478	abhydrolase domain containing 2%2C transcript variant X1
rna3565	5.52256	4.20776	16.6245	22.6442	LOW QUALITY PROTEIN: pleckstrin homology domain-containing family A member 5
rna28222	45.6778	40.6678	105.278	22.6373	cohesin subunit SA-2
rna9442	1.65467	1.74197	10.1053	22.5992	chromosome unknown open reading frame%2C human C9orf91
rna17907	0	0	1.62038	22.5822	protein Shroom3-like
rna7805	10.337	15.2541	43.6669	22.4968	general transcription factor 3C polypeptide 1 isoform X1
rna18885	16.7372	32.9328	55.427	22.4736	glutathione peroxidase 4
rna25057	9.67981	9.81832	44.6289	22.4608	carnitine O-palmitoyltransferase 1%2C liver isoform-like
rna3543	4.38227	9.61141	17.8421	22.4446	cytochrome c oxidase subunit 5A%2C mitochondrial-like
rna7134	3.28671	4.80571	8.60242	22.4446	hypoxanthine-guanine phosphoribosyltransferase
rna12139	19.8059	31.4484	121.064	22.4242	Rho-associated%2C coiled-coil containing protein kinase 2%2C transcript variant X2
rna29155	14.5997	41.9347	72.2053	22.4013	aldolase B%2C fructose-bisphosphate
rna13145	0	1.01129	8.25928	22.3797	clathrin coat assembly protein AP180-like
rna4013	17.4586	61.4963	87.9124	22.3794	60S ribosomal protein L22
rna22634	34.3871	45.1704	103.708	22.3739	laminin%2C beta 1
rna11217	11.8705	32.62	80.0352	22.3441	protein phosphatase 1%2C regulatory subunit 12A
rna6055	17.044	22.4804	45.0525	22.3313	adenylate cyclase 6
rna8410	30.2075	37.93	106.171	22.2809	clathrin heavy chain 1-like%2C transcript variant X2
rna21143	2.80691	21.7353	95.3148	22.2487	dynactin subunit 1-like
rna19802	41.8632	219.518	206.202	22.226	60S ribosomal protein L3
rna21588	9.57209	23.6948	43.4372	22.1944	arrestin red cell isoform 3%2C transcript variant X2
rna11479	11.5041	22.8356	71.2721	22.1351	SH3 domain and tetratricopeptide repeat-containing protein 2
rna11095	10.83	27.4347	216.498	22.1277	G patch domain containing 8
rna6504	86.9674	115.801	304.164	22.1191	fibronectin type III domain containing 3B
rna23429	4.2041	5.08075	31.5563	22.0656	centrosomal protein of 170 kDa protein B-like
rna16877	8.47713	5.01055	24.5008	22.0325	mitochondrial glutamate carrier 1
rna23318	10.7509	22.7986	110.196	21.9745	cryptochrome-1-like
rna20524	10.2794	6.76359	4.48411	21.9366	cysteine conjugate-beta lyase 2%2C transcript variant X2
rna23890	8.78913	12.4896	52.2332	21.9282	USP6 N-terminal like
rna20463	0.576615	14.3535	55.3728	21.8887	DEP domain containing 5
rna24136	16.7984	13.8238	31.1871	21.8786	actin related protein 2/3 complex%2C subunit 2%2C 34kDa
rna7088	60.2351	47.3552	29.5559	21.8721	ceramide synthase 2
rna1476	4.48681	7.70993	8.60304	21.8591	late endosomal/lysosomal adaptor%2C MAPK and MTOR activator 5
rna18706	6.62433	3.51096	25.0156	21.8432	protein Daple-like
rna21372	11.273	9.84945	22.8039	21.832	amphiphysin
rna15181	72.0929	137.616	85.6851	21.8316	band 4.1-like protein 2 isoform X7
rna16294	9.54841	1.32475	16.1044	21.8254	natural resistance-associated macrophage protein 2-like
rna20360	0	2.1195	8.54582	21.8221	ras-related protein Rab-5A
rna17274	21.9371	27.3989	81.3841	21.8212	Ral GTPase activating protein%2C beta subunit (non-catalytic)
rna24505	7.99506	13.3627	34.8981	21.802	LOW QUALITY PROTEIN: OTU domain-containing protein 5
rna15510	4.24812	31.492	28.1675	21.7575	family with sequence similarity 114%2C member A1
rna21227	10.2307	19.1451	108.205	21.7464	enolase 2 (gamma%2C neuronal)%2C transcript variant X1
rna19552	8.24868	33.1754	56.5477	21.7448	ATP-binding cassette%2C sub-family F (GCN20)%2C member 1
rna10276	6.07002	6.24163	68.2084	21.7426	phosphorylase b kinase gamma catalytic chain%2C liver/testis isoform
rna29732	5.25266	9.32446	20.5239	21.7051	protein-arginine deiminase type-2-like
rna10122	63.9975	103.701	172.619	21.7022	collagen alpha-1(XI) chain%2C transcript variant X1
rna6767	21.3299	19.9133	47.2151	21.702	nipped-B-like protein A%2C transcript variant X1
rna23384	40.5908	66.5401	204.148	21.6986	band 4.1-like protein 3%2C transcript variant X1
rna2512	0.325756	2.0005	7.67352	21.6894	poly(rC)-binding protein 4-like%2C transcript variant X1
rna25525	13.1514	25.6169	94.8853	21.6703	zinc finger protein 646%2C transcript variant X1
rna29476	5.52768	27.2945	44.3974	21.6586	serrate RNA effector molecule homolog
rna19481	11.8424	34.3603	112.303	21.6559	nesprin-1-like
rna25061	3.93204	7.2818	22.094	21.6549	ferritin%2C lower subunit-like%2C transcript variant X2
rna23692	17.2611	51.9079	195.391	21.651	histone-lysine N-methyltransferase ASH1L-like%2C transcript variant X3
rna27799	5.5546	14.7092	63.7235	21.6413	zinc finger%2C C3H1-type containing
rna10625	7.72262	17.1643	28.1694	21.6365	26S proteasome non-ATPase regulatory subunit 1 isoform X2
rna2732	34.254	50.2619	113.119	21.6145	U2 snRNP-associated SURP domain containing%2C transcript variant X3
rna23167	15.6616	34.5348	105.173	21.6032	LIM and calponin homology domains-containing protein 1-like
rna25316	4.28016	18.5481	23.3624	21.582	suppressor of Ty 5 homolog (S. cerevisiae)%2C transcript variant X3
rna4593	15.1037	25.8899	37.5705	21.5751	activating signal cointegrator 1 complex subunit 3
rna15791	6.30782	9.22307	31.185	21.5377	membrane-associated guanylate kinase%2C WW and PDZ domain-containing protein 1-like%2C transcript variant X5
rna22362	42.0737	56.7814	165.116	21.5224	protein scribble homolog isoform X5
rna6812	19.0523	23.8179	79.3773	21.506	CAP-GLY domain containing linker protein 1%2C transcript variant X2
rna19496	17.71	39.64	60.6741	21.4634	Sp5 transcription factor
rna1594	27.0966	22.1548	101.551	21.4311	homeodomain interacting protein kinase 3
rna21224	14.1121	41.7021	69.1568	21.424	triosephosphate isomerase
rna24868	2.37294	9.09706	34.0916	21.3997	cysteine-rich protein 2-like
rna6053	13.511	43.1442	34.1944	21.3358	DEAD (Asp-Glu-Ala-Asp) box polypeptide 23
rna26936	1.2173	9.88255	24.0631	21.2163	SREBF chaperone
rna21157	33.2846	57.7818	133.051	21.1442	calsyntenin 1
rna15646	16.4217	37.9778	82.423	21.127	neurabin-1-like%2C transcript variant X4
rna20364	0	4.5873	21.184	21.1002	UV radiation resistance associated
rna22996	14.6603	35.3701	177.742	21.0968	nesprin-1-like
rna28094	3.28345	4.98734	13.3402	21.0814	hook microtubule-tethering protein 2%2C transcript variant X1
rna11843	1.43194	7.54492	20.5166	21.0765	family with sequence similarity 83%2C member H
rna27597	3.08382	2.14844	12.7402	21.0591	DNA repair protein XRCC2
rna9870	5.91423	18.7072	35.3483	21.0527	vacuolar protein sorting 53 homolog (S. cerevisiae)%2C transcript variant X1
rna17340	2.9526	6.07355	11.8775	21.0015	troponin C%2C skeletal muscle isoform X1
rna3079	3.46777	12.0748	23.4767	20.961	Raf-1 proto-oncogene%2C serine/threonine kinase%2C transcript variant X2
rna28000	22.015	39.5476	94.793	20.9254	kinesin-like protein KIF1C
rna17308	31.3791	47.883	128.192	20.9244	angiomotin-like 2a%2C transcript variant X1
rna2693	6.73452	19.0674	21.6326	20.9043	1-phosphatidylinositol 4%2C5-bisphosphate phosphodiesterase delta-1 isoform X2
rna9545	15.4743	38.9217	131.629	20.888	kinesin family member 21A%2C transcript variant X3
rna26839	5.99498	19.7248	40.9263	20.8512	multiple EGF-like-domains 10
rna1002	7.6147	15.0694	25.8679	20.8136	cytoplasmic dynein 1 light intermediate chain 2 isoform X1
rna3964	5.8639	41.2528	90.0446	20.773	SWI/SNF related%2C matrix associated%2C actin dependent regulator of chromatin%2C subfamily a%2C member 5
rna24045	11.0602	17.1621	42.7266	20.7709	malic enzyme 3%2C NADP(+)-dependent%2C mitochondrial
rna965	19.3547	39.0241	98.8439	20.7703	protocadherin 7
rna23277	11.195	21.3603	55.7592	20.756	claudin-4-like
rna4170	3.08535	5.86467	15.9713	20.7183	tumor necrosis factor alpha-induced protein 8-like protein 1
rna2066	6.2884	10.9107	16.9498	20.7115	voltage-dependent calcium channel subunit alpha-2/delta-3-like
rna5846	8.55277	33.7456	64.6755	20.6813	adaptor-related protein complex 1%2C gamma 1 subunit%2C transcript variant X1
rna1686	390.169	522.009	273.551	20.6483	proline-rich coiled-coil 2B%2C transcript variant X3
rna3377	10.5175	14.7252	30.8283	20.6243	26S proteasome non-ATPase regulatory subunit 7
rna21733	3.01367	5.40894	23.9088	20.5456	LOW QUALITY PROTEIN: E2/E3 hybrid ubiquitin-protein ligase UBE2O
rna22489	10.0162	15.555	34.9126	20.5232	exocyst complex component 6B-like
rna24685	6.90305	22.235	66.5838	20.4866	thyroid hormone receptor interactor 11
rna1910	19.7669	25.4704	55.8974	20.485	EGF containing fibulin-like extracellular matrix protein 1
rna17993	15.7988	31.1756	99.1072	20.4825	actinin%2C alpha 1
rna22612	15.197	11.4376	28.9718	20.4775	core-binding factor%2C beta subunit
rna14283	4.78524	5.48083	10.901	20.4237	guanine nucleotide-binding protein G(q) subunit alpha-like isoform X3
rna11310	5.65315	7.44846	72.0748	20.423	potassium voltage-gated channel%2C shaker-related subfamily%2C beta member 1%2C transcript variant X2
rna13185	13.7908	22.1782	34.9128	20.4207	serine/threonine-protein kinase Sgk1 isoform X1
rna5347	11.4863	13.6213	22.9784	20.3504	AP-1 complex subunit mu-1-like
rna26973	5.94737	0	15.5663	20.307	RNA binding protein fox-1 homolog 2-like%2C transcript variant X4
rna7778	3.42765	7.92364	14.4939	20.2914	vasodilator-stimulated phosphoprotein-like
rna4204	13.1883	14.3044	64.2636	20.2893	C2 calcium-dependent domain containing 5%2C transcript variant X7
rna7363	16.2449	52.7396	62.8616	20.2527	importin subunit alpha-7
rna5001	43.0037	67.5096	140.013	20.2142	basigin isoform X1
rna1844	13.1242	15.2833	21.1422	20.1782	slit homolog 1 (Drosophila)%2C transcript variant X2
rna3427	1.36059	1.57882	14.2521	20.1707	tsukushi%2C small leucine rich proteoglycan%2C transcript variant X2
rna11426	4.44765	8.80799	15.8867	20.1699	annexin A6%2C transcript variant X2
rna15148	19.1262	47.5364	110.4	20.1625	40S ribosomal protein S15a
rna29130	4.90646	24.8304	53.0533	20.1414	protein-O-mannosyltransferase 1%2C transcript variant X2
rna21424	5.09199	14.8451	20.7337	20.0838	autophagy related 16-like 1 (S. cerevisiae)%2C transcript variant X3
rna26317	14.4442	15.7751	68.1106	20.066	sorting nexin 13%2C transcript variant X2
rna2062	2.2321	12.3993	40.5426	20.0608	acylamino-acid-releasing enzyme-like
rna16603	25.4758	40.8884	162.703	20.0113	heterogeneous nuclear ribonucleoprotein A0
rna23214	31.9021	61.7271	142.784	20.0011	ribosomal protein S27a
rna18376	2.99306	21.0898	41.274	19.9993	nuclear factor of activated T-cells 5-like
rna18076	1.75661	2.55466	6.7402	19.987	polycomb protein SUZ12 isoform X2
rna27183	8.66676	10.6659	32.9753	19.9584	TRIO and F-actin binding protein
rna14910	22.1636	25.4229	34.8142	19.9245	rho guanine nucleotide exchange factor 19
rna15411	10.3646	20.5078	132.984	19.863	A-kinase anchor protein 9
rna24860	32.6737	50.0897	286.043	19.862	proline-rich coiled-coil 2C%2C transcript variant X1
rna12670	6.07401	11.6455	25.1851	19.8	high affinity cationic amino acid transporter 1-like
rna18241	24.7769	65.7576	156.339	19.7986	ZFP36 ring finger protein-like 1
rna13644	18.4421	12.1168	49.2767	19.7923	nucleolar transcription factor 1 isoform X2
rna17683	28.7546	59.2475	95.494	19.7856	Na(+)/H(+) exchange regulatory cofactor NHE-RF1-like
rna4047	9.62451	12.2355	28.6548	19.7797	autophagy related 13
rna19834	29.6518	30.5094	67.9535	19.7521	peptidyl-prolyl cis-trans isomerase FKBP5-like%2C transcript variant X2
rna28025	61.7658	74.9223	183.365	19.7098	zinc finger protein 423
rna18031	7.26437	27.4976	125.293	19.7052	trinucleotide repeat-containing gene 6C protein-like
rna13480	5.99385	7.69272	134.264	19.6775	fibrillin-1-like
rna7425	21.2583	35.0915	97.329	19.6713	ATP synthase subunit alpha%2C mitochondrial-like
rna18949	3.13999	2.46212	51.7825	19.6693	mucolipin-3-like
rna12006	85.7088	50.7188	88.6105	19.6466	5'-nucleotidase domain containing 2
rna133	6.45218	22.8895	23.6309	19.6218	BRCA2 and CDKN1A interacting protein
rna12772	1.94421	8.0938	5.08867	19.6218	endoplasmic reticulum-Golgi intermediate compartment protein 2-like
rna2505	28.725	94.6205	117.8	19.5953	60S ribosomal protein L32
rna22879	9.16613	30.2284	61.14	19.5907	protein TANC2-like
rna28824	3.99098	5.53175	21.7244	19.5902	cohesin subunit SA-1
rna1680	21.8975	54.7974	134.854	19.5868	zinc finger protein 462
rna1743	14.006	32.2016	103.843	19.5443	40S ribosomal protein S20
rna4178	7.2898	8.56981	22.871	19.5106	LOW QUALITY PROTEIN: unconventional myosin-IXb-like
rna18211	18.3353	45.7512	65.8744	19.4991	eukaryotic translation initiation factor 3%2C subunit B%2C transcript variant X2
rna10721	4.23985	14.8421	48.4711	19.4945	CWC22 spliceosome-associated protein
rna17835	16.3011	34.7939	185.833	19.4226	receptor-type tyrosine-protein phosphatase S-like%2C transcript variant X1
rna17921	34.7016	12.717	32.4918	19.3719	cytochrome P450 26B1
rna5368	41.3902	34.615	55.473	19.3543	sodium-dependent phosphate transport protein 2B
rna13305	13.6809	15.7192	66.5666	19.3354	LOW QUALITY PROTEIN: protein NDRG2
rna17114	36.6754	63.0469	237.848	19.3289	sodium/potassium-transporting ATPase subunit alpha-3-like
rna23049	14.8738	14.7776	27.438	19.3137	atypical chemokine receptor 3-like
rna23694	0	11.9098	7.89594	19.3137	glucosidase%2C beta%2C acid
rna24389	14.6107	24.9294	31.8867	19.2872	latent transforming growth factor beta binding protein 3
rna26355	4.66308	12.6548	63.8797	19.2838	carnitine O-acetyltransferase-like
rna25225	54.944	76.1937	227.307	19.2211	spectrin%2C alpha%2C non-erythrocytic 1%2C transcript variant X6
rna5211	11.2518	9.87118	9.81657	19.2093	leucine carboxyl methyltransferase 1
rna17359	3.94424	10.3323	19.7048	19.2093	protein tyrosine phosphatase%2C non-receptor type 4 (megakaryocyte)%2C transcript variant X2
rna21094	20.5955	54.8978	120.071	19.1656	eukaryotic translation initiation factor 5
rna16547	12.0838	28.9223	85.4372	19.1563	POU domain%2C class 3%2C transcription factor 3-B%2C transcript variant X1
rna14688	11.8142	35.4481	80.8412	19.1547	solute carrier family 12 member 4
rna6503	1.24646	1.09351	11.9621	19.1518	protein phosphatase 2%2C regulatory subunit B''%2C alpha
rna23823	25.1001	59.6564	132.402	19.137	Pim-3 proto-oncogene%2C serine/threonine kinase
rna28749	1.06748	0	2.32829	19.1354	large neutral amino acids transporter small subunit 4-like
rna11080	36.5047	55.2216	122.812	19.135	enhancer of zeste 1 polycomb repressive complex 2 subunit%2C transcript variant X1
rna7297	1.86476	8.8224	43.3747	19.1074	ankyrin repeat and fibronectin type-III domain-containing protein 1-like
rna1268	18.2146	19.5783	57.554	19.038	RAB6A GEF complex partner 1
rna10169	0	12.1343	12.7214	19.0378	pleckstrin homology-like domain family B member 2
rna14041	8.30904	23.7396	50.5412	19.0236	islet cell autoantigen 1%2C69kDa-like
rna12352	25.9332	59.3833	139.164	19.0072	60S ribosomal protein L21
rna179	19.4996	46.7399	130.319	18.9965	DNA-damage-inducible transcript 4%2C transcript variant X2
rna27038	11.0164	11.4823	44.9846	18.9344	diacylglycerol kinase zeta-like
rna26004	19.1986	25.9256	24.2226	18.9338	glycerol-3-phosphate acyltransferase 1%2C mitochondrial
rna5225	0.561073	1.96891	4.64889	18.9266	ATP synthase mitochondrial F1 complex assembly factor 2
rna20051	0.615852	2.16115	6.98487	18.9252	protein phosphatase 6%2C regulatory subunit 3%2C transcript variant X2
rna22628	10.6571	27.5848	94.251	18.902	chromodomain helicase DNA binding protein 7
rna11002	2.39454	4.80534	22.3851	18.8921	PAX3 and PAX7 binding protein 1
rna12564	4.21767	12.2269	26.5365	18.8845	helicase ARIP4-like
rna27750	0.502797	3.52883	7.96301	18.8845	chromosome unknown open reading frame%2C human CXorf23
rna16601	10.8876	15.2001	71.2989	18.8817	family with sequence similarity 13%2C member B
rna6415	3.20448	11.6362	22.4692	18.8752	Sp1 transcription factor%2C transcript variant X1
rna15015	11.7259	22.2824	75.787	18.872	dispatched homolog 1 (Drosophila)%2C transcript variant X1
rna23351	7.30047	20.7334	46.2671	18.8607	transcription factor 20-like%2C transcript variant X1
rna6602	17.8333	24.9908	98.974	18.8594	arf-GAP with Rho-GAP domain%2C ANK repeat and PH domain-containing protein 1 isoform X1
rna22869	66.3433	73.1535	116.38	18.8524	collagen alpha-1(I) chain-like
rna3830	3.86494	17.2565	65.6025	18.8239	protein Shroom1-like
rna3214	0.668244	0	3.49804	18.8239	protein FAM8A1-like
rna16240	0	6.05959	6.41499	18.8028	hepatic leukemia factor-like
rna28352	18.0322	33.2697	88.082	18.7903	homeodomain-interacting protein kinase 3-like
rna17030	26.728	51.3734	127.167	18.723	fibronectin type III domain containing 3A
rna21064	2.42455	4.50752	18.8835	18.6699	TBC1 domain family%2C member 7
rna13548	14.7912	19.2981	30.556	18.6446	rho GTPase-activating protein 42
rna28414	11.0853	22.7849	24.7466	18.6353	peptidyl-glycine alpha-amidating monooxygenase
rna27467	12.0288	8.56113	38.2824	18.6148	ADAM metallopeptidase with thrombospondin type 1 motif%2C 5
rna4473	3.50562	8.50357	34.1005	18.6147	enabled homolog (Drosophila)
rna10123	2.08158	16.4355	17.4564	18.605	RNA-binding protein 40-like
rna25561	96.6705	269.658	575.753	18.5986	40S ribosomal protein S14
rna5098	11.3658	35.5427	137.213	18.5135	40S ribosomal protein S2
rna10748	12.1708	18.2233	75.9197	18.4892	protein turtle homolog A-like
rna24000	1.18947	0.521762	4.6252	18.481	LOW QUALITY PROTEIN: N-alpha-acetyltransferase 25%2C NatB auxiliary subunit
rna26608	7.89686	15.7662	52.1523	18.4749	basic leucine zipper and W2 domain-containing protein 1
rna21995	13.1436	41.8193	130.903	18.4728	protein NLRC3-like
rna13762	6.72358	11.0407	34.452	18.4155	RAB10%2C member RAS oncogene family
rna10481	27.0638	41.8889	190.015	18.3655	peripheral myelin protein 22
rna7133	2.47807	2.89868	9.3686	18.3327	PHD finger protein 6%2C transcript variant X3
rna15895	36.7236	77.6114	134.009	18.2971	neuroblastoma suppressor of tumorigenicity 1
rna8766	14.2847	19.5118	75.5155	18.2841	IQ motif and SEC7 domain-containing protein 1-like
rna538	40.7478	63.1592	81.8663	18.2778	importin 7
rna12217	13.2496	38.9318	62.1624	18.2455	myomegalin-like%2C transcript variant X1
rna760	12.9708	15.6686	37.6494	18.2406	transcription factor 3%2C transcript variant X5
rna617	4.139	12.387	44.7075	18.227	solute carrier family 45%2C member 4
rna21561	0.907007	6.58806	24.0676	18.2158	caseinolytic mitochondrial matrix peptidase chaperone subunit
rna21723	40.827	63.2521	260.318	18.2131	probable ATP-dependent RNA helicase DDX5
rna25003	7.59675	13.6163	26.6103	18.1954	lysine-specific demethylase 4C-like%2C transcript variant X3
rna3157	0	3.73959	4.33872	18.1931	ATPase%2C H+ transporting%2C lysosomal 31kDa%2C V1 subunit E1%2C transcript variant X2
rna17585	13.0954	11.4162	55.5534	18.1649	guanine nucleotide exchange factor DBS-like
rna5232	20.6546	31.6127	58.0948	18.1597	drebrin 1%2C transcript variant X2
rna9416	1.2044	4.62354	24.3293	18.1467	TGF-beta receptor type-2-like
rna20748	5.22769	3.72687	19.2544	18.1273	tyrosine-protein phosphatase non-receptor type 12-like
rna20974	7.85853	19.9624	92.0352	18.0932	collagen%2C type IV%2C alpha 2
rna19892	8.94759	16.5554	62.6114	18.0654	serine/threonine-protein kinase N1-like
rna12626	19.1247	35.5021	133.956	18.0355	GRB10 interacting GYF protein 1%2C transcript variant X2
rna13129	5.73898	18.1121	59.1606	18.003	WD repeat-containing protein 26
rna23961	13.832	35.8056	71.8881	17.9946	high mobility group protein B2-like
rna6998	22.9993	46.5844	164.579	17.9645	beta-1%2C4-N-acetyl-galactosaminyl transferase 4
rna20835	4.76179	17.5139	22.6385	17.9594	E3 ubiquitin-protein ligase RNF38-like
rna1122	2.10261	3.68923	12.8409	17.9481	spermatid perinuclear RNA binding protein
rna16398	8.85017	31.5434	55.1139	17.9119	centrosomal protein 170kDa
rna26802	8.89058	20.1317	73.6073	17.9009	ATP-dependent RNA helicase A
rna22312	2.99508	7.88274	2.61304	17.8965	3-hydroxy-3-methylglutaryl-CoA synthase 1 (soluble)
rna14626	43.1749	100.667	109.026	17.8834	sulfotransferase 1A4
rna14048	114.48	175.689	111.405	17.8664	sodium-driven chloride bicarbonate exchanger-like
rna18823	16.689	33.9114	87.7389	17.845	serine/threonine-protein kinase SIK3 isoform X1
rna11442	0.696181	12.4316	25.5946	17.828	beta-synuclein
rna1793	4.30374	8.93258	31.9807	17.8086	receptor-type tyrosine-protein phosphatase epsilon-like%2C transcript variant X1
rna11553	2.45966	12.6561	25.9208	17.7941	transcription factor 12%2C transcript variant X4
rna18196	13.6069	34.9091	154.252	17.7784	inhibitor of Bruton agammaglobulinemia tyrosine kinase%2C transcript variant X1
rna21314	1.26738	5.74776	30.0158	17.7748	upstream stimulatory factor 2 isoform X1
rna1993	10.4079	20.2253	30.1701	17.7686	phosphatase and actin regulator 2%2C transcript variant X2
rna18243	7.64084	21.9912	50.3156	17.7679	pleckstrin homology domain containing%2C family H (with MyTH4 domain) member 1
rna28858	1.30099	3.4724	31.2754	17.7548	FH1/FH2 domain-containing protein 1-like
rna12257	18.9995	43.8945	64.0714	17.746	A-kinase anchor protein 2-like
rna8552	14.1297	17.0071	40.2776	17.7102	MAM domain containing glycosylphosphatidylinositol anchor 1
rna26114	4.14245	20.8965	6.32461	17.6802	dynein%2C light chain%2C roadblock-type 1
rna17775	16.8548	34.7662	64.6052	17.6406	protein SMG5
rna16	14.2139	31.9807	108.417	17.6356	family with sequence similarity 214%2C member A
rna7696	17.1866	15.7955	84.1353	17.6344	RNA-binding protein Musashi homolog 1-like%2C transcript variant X1
rna28879	8.55944	6.03692	15.7317	17.6218	ubiquitin carboxyl-terminal hydrolase 49-like%2C transcript variant X2
rna28116	3.44063	1.50923	5.25308	17.6218	de-etiolated homolog 1 (Arabidopsis)%2C transcript variant X1
rna25423	3.44063	0	3.00176	17.6218	family with sequence similarity 78%2C member A%2C transcript variant X3
rna1060	7.16112	1.68541	30.8236	17.6072	oxysterol-binding protein 2-like
rna2395	28.3515	51.8001	126.502	17.5696	acetyl-CoA carboxylase 1 isoform X8
rna14686	2.08857	18.5802	21.9305	17.5407	sodium-dependent noradrenaline transporter isoform X1
rna23138	8.57164	6.09156	41.6133	17.5349	diacylglycerol kinase%2C delta 130kDa%2C transcript variant X1
rna19113	4.28924	17.8814	59.428	17.5341	inositol 1%2C3%2C4%2C5%2C6-pentakisphosphate 2-kinase
rna4659	7.36685	14.5036	39.7994	17.5234	elongation of very long chain fatty acids protein 1-like
rna15322	6.82485	8.98115	35.7259	17.4773	eukaryotic translation initiation factor 3%2C subunit K
rna1707	5.71676	12.8752	16.6765	17.4773	sorting nexin-4-like
rna16818	31.1145	32.6704	69.5679	17.474	dedicator of cytokinesis 5
rna18822	14.5424	13.6571	32.011	17.4735	SID1 transmembrane family%2C member 2
rna16469	66.7816	42.8361	83.2261	17.4649	tristetraprolin-like
rna15041	7.04718	17.275	35.7861	17.4521	KH domain containing%2C RNA binding%2C signal transduction associated 3
rna5637	3.53721	6.1468	21.6496	17.4337	CNKSR family member 3
rna8518	30.622	60.1745	99.6604	17.4272	podocan
rna8757	26.107	259.046	130.421	17.4007	huntingtin%2C transcript variant X4
rna13763	2.52375	8.01378	26.4	17.3787	large tumor suppressor kinase 1
rna16526	2.98942	3.46806	13.7956	17.359	sorting nexin-14-like
rna24943	33.8619	40.116	165.189	17.3465	chaperonin containing TCP1%2C subunit 2 (beta)
rna20831	48.0635	109.955	138.058	17.3129	carboxypeptidase Z-like%2C transcript variant X2
rna21609	6.20513	16.4479	39.7658	17.3074	telomerase protein component 1-like
rna22789	17.7467	28.2161	94.08	17.2751	cullin 1
rna940	8.96009	6.17889	23.7162	17.2719	vacuolar protein sorting 37 homolog A (S. cerevisiae)%2C transcript variant X2
rna29267	12.8658	12.7041	41.7195	17.2266	inaD-like protein
rna7170	7.6466	18.5149	28.6775	17.2261	SH3 domain binding glutamate-rich protein like
rna21460	17.3286	30.3576	89.5101	17.1967	Golgi phosphoprotein 3-like
rna17378	0	12.2819	15.6405	17.1954	collagen%2C type IV%2C alpha 3 (Goodpasture antigen) binding protein%2C transcript variant X3
rna10162	20.0701	14.0407	99.2293	17.1906	mitogen-activated protein kinase kinase kinase 19
rna23628	8.84787	18.8602	43.0073	17.1822	aspartyl aminopeptidase%2C transcript variant X1
rna4529	11.6215	8.98572	90.0513	17.1337	protein SOGA1
rna16312	160.816	332.567	347.436	17.1323	constitutive coactivator of PPAR-gamma-like protein 2
rna22716	112.624	209.336	497.284	17.1277	40S ribosomal protein S4%2C X isoform
rna18335	1.65777	5.60427	9.59908	17.1203	family with sequence similarity 193%2C member B
rna6250	39.9837	95.1986	273.669	17.0852	Finkel-Biskis-Reilly murine sarcoma virus (FBR-MuSV) ubiquitously expressed
rna12190	25.149	27.4481	78.344	17.0695	rho GTPase-activating protein 5
rna3879	134.368	154.361	103.43	17.0478	annexin A1
rna18918	6.43581	8.21378	23.2145	17.0125	ATP-binding cassette%2C sub-family D (ALD)%2C member 4%2C transcript variant X2
rna28200	16.6318	23.5654	52.1547	16.9847	splicing factor%2C arginine/serine-rich 19-like
rna23282	1.76592	5.73357	36.5165	16.9579	F-box only protein 30-like
rna3482	43.1425	72.0626	121.883	16.9544	collagen%2C type VIII%2C alpha 2
rna26604	29.9047	89.6092	181.481	16.9381	tubulin alpha-1C chain
rna8798	31.2795	47.4456	81.2765	16.9225	protein tyrosine phosphatase%2C non-receptor type 14
rna9709	0	17.3921	17.2959	16.9225	6-phosphofructo-2-kinase/fructose-2%2C6-biphosphatase 2
rna5501	0	14.3502	19.8808	16.9225	LOW QUALITY PROTEIN: unconventional myosin-VIIa-like
rna1440	33.7185	73.0025	138.345	16.9149	60S ribosomal protein L19 isoform X1
rna29598	5.49488	8.2751	31.0659	16.9085	sphingosine kinase 2-like
rna25055	36.2854	130.091	366.808	16.9023	proline rich 12
rna23515	0	8.61796	15.6512	16.8831	signal-induced proliferation-associated 1
rna15722	2.37662	4.4252	30.4472	16.8764	protrudin
rna22857	2.59659	39.7805	52.2302	16.8605	cytoplasmic dynein 1 intermediate chain 2-like
rna3599	4.59745	5.58712	19.9636	16.8556	TAF3 RNA polymerase II%2C TATA box binding protein (TBP)-associated factor%2C 140kDa
rna12771	1.69796	5.69136	10.671	16.843	fatty acyl-CoA reductase 1-like
rna16293	31.4266	44.5686	118.104	16.8426	carboxy-terminal domain RNA polymerase II polypeptide A small phosphatase 2
rna17972	26.5964	35.9878	76.7235	16.8304	nucleosome assembly protein 1-like 1%2C transcript variant X2
rna8363	9.06605	21.3195	41.7049	16.8144	stromal membrane-associated protein 1-like
rna13965	8.60208	14.3278	12.155	16.8082	adenylosuccinate synthetase isozyme 2-like
rna1950	27.6747	52.841	136.061	16.808	40S ribosomal protein S24 isoform X3
rna28105	52.4751	109.768	295.431	16.8066	E3 ubiquitin-protein ligase HECTD1
rna28006	4.73625	5.06632	22.6957	16.8057	enhancer of polycomb homolog 1-like
rna6064	35.5653	37.4555	53.0284	16.7953	collagen alpha-1(II) chain-like%2C transcript variant X1
rna15946	11.3439	23.1896	51.8395	16.7786	probable ATP-dependent RNA helicase ddx6
rna27170	35.6529	63.1282	187.433	16.7239	amyloid beta A4 protein%2C transcript variant X1
rna14274	8.26826	5.91373	22.4558	16.7234	LOW QUALITY PROTEIN: programmed cell death protein 10-like
rna14070	11.6098	27.5951	67.6273	16.7183	espin
rna11411	4.45027	18.9629	28.073	16.7098	tetratricopeptide repeat domain 21B
rna21794	71.1925	135.313	180.085	16.7049	procollagen-lysine%2C 2-oxoglutarate 5-dioxygenase 1%2C transcript variant X1
rna12826	81.6694	48.2759	84.2205	16.6889	LOW QUALITY PROTEIN: mediator of RNA polymerase II transcription subunit 12
rna17867	5.90308	7.63103	14.6762	16.6842	pleckstrin homology domain containing%2C family J member 1
rna26487	22.8765	70.5793	90.1545	16.6778	GTPase activating protein (SH3 domain) binding protein 2%2C transcript variant X1
rna27062	26.9888	27.9435	63.8325	16.6363	beta-enolase
rna16111	10.3324	8.67521	60.4006	16.636	sodium leak channel non-selective protein-like
rna27460	6.25526	17.0571	104.288	16.6284	amyloid beta (A4) precursor protein-binding%2C family A%2C member 1
rna2816	0	6.74052	6.78659	16.626	family with sequence similarity 46%2C member B
rna23315	11.0582	24.4126	81.549	16.6122	LOW QUALITY PROTEIN: transportin-2
rna515	27.3853	64.4912	74.2078	16.6013	fibulin 7
rna18157	21.7567	50.3767	89.7557	16.5892	60S ribosomal protein L23
rna25542	0	5.63887	40.1486	16.5735	diacylglycerol kinase%2C iota
rna4543	48.6759	35.0657	118.734	16.472	mitochondrial glutamate carrier 1-like
rna589	3.71951	12.6928	14.9554	16.4715	CTD (carboxy-terminal domain%2C RNA polymerase II%2C polypeptide A) small phosphatase like 2
rna19682	20.993	59.336	74.4719	16.4388	ADP/ATP translocase 2
rna17304	1.77267	14.3766	45.439	16.432	kinesin-like protein KIF1A
rna5382	11.3691	29.3516	73.381	16.421	palladin
rna25621	39.3133	51.1998	114.782	16.4056	60S ribosomal protein L22
rna6343	17.0636	18.4794	44.1637	16.4055	DAZ associated protein 2%2C transcript variant X2
rna2516	5.58958	12.1403	38.6153	16.4018	protein FAM208A-like
rna12098	13.937	35.1525	35.7685	16.3959	60S ribosomal export protein NMD3
rna27217	3.73471	7.91339	39.3226	16.3956	25-hydroxycholesterol 7-alpha-hydroxylase%2C transcript variant X1
rna24457	2.95088	14.7592	31.7764	16.3891	LOW QUALITY PROTEIN: presenilin-1-like
rna7068	5.90352	31.6409	62.5297	16.3809	LOW QUALITY PROTEIN: protein polybromo-1-like
rna9654	25.9972	54.8781	133.615	16.3637	lysine (K)-specific demethylase 3B
rna10386	9.84768	11.5462	79.4338	16.3519	kanadaptin
rna5769	25.8208	32.1499	71.3299	16.3049	prominin-1-A-like
rna11586	2.3134	9.60262	27.5568	16.2964	semaphorin-7A
rna28425	50.8757	64.978	293.826	16.2854	LOW QUALITY PROTEIN: procollagen-lysine%2C2-oxoglutarate 5-dioxygenase 3
rna17271	3.17799	2.78804	6.93155	16.2766	neuronal acetylcholine receptor subunit alpha-2-like
rna25149	15.9989	21.3668	41.2203	16.2633	mitogen-activated protein kinase kinase kinase kinase 5%2C transcript variant X1
rna16820	26.1456	27.0027	73.5178	16.2571	calcineurin binding protein 1
rna27423	4.94307	14.6172	19.8403	16.2555	LOW QUALITY PROTEIN: ras-related protein Rab-14-like
rna11361	6.98712	8.56137	10.5714	16.2527	cullin-3
rna23993	8.25051	27.4239	71.6918	16.2339	protein tyrosine phosphatase%2C non-receptor type 11%2C transcript variant X1
rna26127	18.1116	17.8254	40.7241	16.217	transmembrane protein 131
rna20478	1.45992	7.09553	42.4175	16.2147	glutamate receptor 1
rna25867	6.19284	10.3668	11.956	16.1993	charged multivesicular body protein 7-like
rna4602	3.77137	9.02683	42.9072	16.1978	DOT1-like histone H3K79 methyltransferase
rna23772	22.5297	51.3406	114.155	16.192	solute carrier family 12 member 2-like
rna17063	43.4488	52.4417	191.405	16.1692	nuclear factor 1 X-type
rna7936	4.05503	0	8.84448	16.1533	transient receptor potential cation channel%2C subfamily V%2C member 4
rna28724	3.78469	4.98046	8.25485	16.1533	disks large homolog 1-like
rna28202	0	16.6015	16.5097	16.1533	serine/threonine-protein kinase TAO2-like
rna28491	11.3361	38.7913	69.4385	16.1415	arginase-1-like
rna26812	3.01425	2.74199	19.7533	16.1254	pre-mRNA 3'-end-processing factor FIP1-like
rna22473	2.77118	3.73726	12.4211	16.1021	anamorsin
rna20193	4.82891	6.98874	58.6155	16.0893	thyroid hormone receptor%2C beta%2C transcript variant X3
rna19816	43.6837	49.9928	93.3379	16.0607	TBC1 domain family%2C member 9 (with GRAM domain)
rna28448	0.79212	2.69412	11.368	16.047	M-phase phosphoprotein 9
rna20498	2.91975	7.62278	19.7117	15.9718	LOW QUALITY PROTEIN: sodium channel protein type 4 subunit alpha B-like
rna4986	2.33885	1.02594	6.12157	15.9718	makorin ring finger protein 2
rna10938	2.33885	1.35272	12.9376	15.9718	frizzled-6
rna2447	11.7694	11.4432	24.2035	15.9511	ral guanine nucleotide dissociation stimulator%2C transcript variant X4
rna2885	1.45565	8.50716	22.8153	15.9122	ATPase%2C Cu++ transporting%2C alpha polypeptide%2C transcript variant X2
rna15456	1.22446	14.045	30.7248	15.9122	mitochondrial inner membrane protein OXA1L
rna903	52.7871	111.688	243.778	15.9072	arginine--tRNA ligase%2C cytoplasmic
rna1120	9.54647	11.5816	42.8474	15.8974	RAB GTPase activating protein 1%2C transcript variant X2
rna26294	1.40595	2.83978	14.1752	15.8953	zinc finger CCCH domain-containing protein 11A-like%2C transcript variant X2
rna13518	9.30192	28.8627	26.7138	15.8804	26S proteasome non-ATPase regulatory subunit 8
rna21667	10.6409	21.8019	101.91	15.8683	phosphatidylinositol 3-kinase%2C catalytic subunit type 3%2C transcript variant X1
rna22531	3.68275	7.71704	23.8041	15.8647	striatin%2C calmodulin binding protein 3%2C transcript variant X1
rna77	6.59992	6.63256	57.9076	15.8568	calcium/calmodulin-dependent protein kinase type II subunit gamma
rna8750	1.85855	4.34802	15.5281	15.8467	arsA arsenite transporter%2C ATP-binding%2C homolog 1 (bacterial)
rna10863	13.0438	8.49351	117.473	15.842	plasma membrane calcium-transporting ATPase 1-like%2C transcript variant X2
rna18123	13.1444	16.4294	67.4115	15.8391	dystrophin%2C transcript variant X4
rna19092	16.8399	19.7912	70.2225	15.8261	amyloid beta precursor protein (cytoplasmic tail) binding protein 2
rna5894	7.58075	14.2114	39.471	15.818	E3 ubiquitin-protein ligase TRIM33 isoform X2
rna14935	10.3729	16.8475	38.2781	15.7943	pyruvate dehydrogenase (acetyl-transferring) kinase isozyme 2%2C mitochondrial-like
rna9761	13.3199	34.2012	62.2616	15.7732	damage-specific DNA binding protein 1%2C 127kDa
rna11976	11.3223	10.3509	47.2072	15.7729	probable palmitoyltransferase ZDHHC14%2C transcript variant X1
rna2216	3.90806	11.7161	42.5514	15.7706	isocitrate dehydrogenase 3 (NAD+) gamma%2C transcript variant X2
rna3909	2.48819	11.9506	42.6374	15.7695	S phase cyclin A-associated protein in the endoplasmic reticulum isoform X1
rna2012	1.14793	1.00708	26.3669	15.7625	RAC-gamma serine/threonine-protein kinase%2C transcript variant X1
rna5608	10.0081	7.19725	97.6281	15.7389	plexin-A1-like
rna26403	3.3439	2.2002	29.1738	15.6992	uncharacterized LOC104937058
rna4486	14.5114	25.8264	80.6925	15.6946	adenosylmethionine decarboxylase 1
rna16552	1.22446	1.07422	4.80723	15.6782	nck-associated protein 5-like
rna20079	21.1338	29.8346	81.5006	15.6556	latrophilin-2-like%2C transcript variant X1
rna1659	1.07854	1.8924	8.4687	15.6511	dymeclin%2C transcript variant X1
rna4132	14.3568	31.3935	94.0879	15.6255	rho guanine nucleotide exchange factor 12 isoform X2
rna21843	7.07126	12.7842	25.4824	15.6089	interleukin enhancer binding factor 2
rna11787	6.78786	15.8213	41.4014	15.5904	neurogenic locus notch homolog protein 1-like
rna24368	9.23199	21.4979	39.842	15.5463	DENN domain-containing protein 2D isoform X3
rna26371	7.10222	23.8642	32.965	15.5323	integrin alpha FG-GAP repeat containing 2
rna9882	22.1148	31.3839	59.1397	15.5233	atrial natriuretic peptide receptor 2 isoform X2
rna18343	1.8753	8.29505	30.655	15.519	neuron navigator 2
rna8425	38.0195	49.6827	206.865	15.5152	tensin-1-like%2C transcript variant X4
rna25250	53.8803	57.4223	210.005	15.4901	CCR4-NOT transcription complex%2C subunit 1%2C transcript variant X2
rna21477	0.980747	3.58072	6.72617	15.4846	glutaredoxin 5
rna14082	13.1625	28.2781	62.1921	15.454	ER membrane protein complex subunit 1%2C transcript variant X2
rna2071	50.0609	41.0838	48.2113	15.452	biglycan%2C transcript variant X3
rna23506	37.8276	25.2463	2.1282	15.451	tetratricopeptide repeat protein 39A-like%2C transcript variant X1
rna17673	18.1007	0	31.5838	15.451	SPRY domain-containing SOCS box protein 3-like
rna4678	5.10817	7.33098	28.653	15.451	retinoic acid receptor RXR-gamma-B-like
rna5372	4.53086	19.9327	31.9478	15.4091	neuron-derived neurotrophic factor
rna7591	25.7138	73.733	177.392	15.3995	40S ribosomal protein S28
rna24438	6.39105	13.4679	19.1842	15.3858	septin-7%2C transcript variant X2
rna5566	8.61238	30.2801	133.941	15.3681	ankyrin repeat domain 11
rna12046	36.2459	109.238	232.617	15.3676	40S ribosomal protein S29
rna11339	3.84152	4.09427	34.7208	15.3613	leucine-rich repeats and immunoglobulin-like domains protein 1
rna12926	24.1228	71.9899	134.444	15.3574	activating transcription factor 4
rna9995	5.25506	3.51374	15.9149	15.3333	probable isoprenylcysteine alpha-carbonyl methylesterase ICME
rna26960	2.14596	6.69746	17.9261	15.3178	synaptotagmin-like protein 2%2C transcript variant X1
rna8890	6.4704	17.9857	32.4284	15.3162	alpha-catulin
rna13214	12.0254	24.8959	47.8889	15.3057	ATP-binding cassette%2C sub-family A (ABC1)%2C member 3
rna29265	14.0594	35.6287	138.578	15.3003	calmodulin binding transcription activator 2
rna6400	8.95303	5.89086	7.81104	15.2848	calcium/calmodulin-dependent 3'%2C5'-cyclic nucleotide phosphodiesterase 1B-like
rna23086	0	1.96362	5.85828	15.2848	ATP-dependent zinc metalloprotease YME1L1-like
rna28819	8.69959	22.4405	62.5846	15.2542	NACHT%2C LRR and PYD domains-containing protein 12-like
rna7851	16.3398	35.0794	58.26	15.2391	actin related protein 2/3 complex%2C subunit 1A%2C 41kDa
rna12201	0.424587	12.8213	61.1881	15.2314	G-protein signaling modulator 2%2C transcript variant X1
rna7999	0	24.7581	12.3106	15.2302	protein max-like%2C transcript variant X2
rna8075	11.8155	20.7191	70.3563	15.2295	autophagy related 2B
rna20620	2.17086	11.5727	30.898	15.2144	peripherin
rna631	0.809953	5.68457	9.89297	15.2105	lactoylglutathione lyase-like
rna5359	23.3844	71.7795	129.416	15.2027	collagen%2C type XXIV%2C alpha 1
rna3242	10.8146	28.0702	91.3136	15.1679	pleckstrin homology domain containing%2C family G (with RhoGef domain) member 4B
rna25667	29.783	39.2707	100.197	15.1639	rho GTPase-activating protein 21-like
rna9474	53.0213	121.467	271.586	15.1636	sestrin 1%2C transcript variant X2
rna2951	25.6358	73.8195	173.134	15.1489	NDRG family member 3%2C transcript variant X1
rna19411	1.19631	3.33309	13.3067	15.1404	twinfilin-2 isoform X2
rna21608	0.328325	2.01627	13.3439	15.1342	E3 ubiquitin-protein ligase ZNRF2-like
rna2666	0	15.5419	11.5919	15.1222	importin subunit alpha-5 isoform X2
rna3832	9.64826	10.237	20.3785	15.0975	septin-8-A%2C transcript variant X2
rna968	16.6235	25.3617	78.6106	15.0881	protein S (alpha)
rna14549	24.5694	77.597	120.268	15.0808	eukaryotic initiation factor 4A-I
rna7073	10.4175	22.8695	99.9382	15.0598	KIAA0907 ortholog%2C transcript variant X1
rna9873	0.474705	11.7245	46.6511	15.0504	collagen alpha-1(V) chain-like
rna13716	13.5578	23.5225	53.145	15.0347	chromosome unknown open reading frame%2C human C17orf85
rna3100	7.33624	13.0116	41.6891	15.0305	protein bicaudal D homolog 2-like%2C transcript variant X3
rna24732	9.36902	19.4078	50.748	15.0002	ANKH inorganic pyrophosphate transport regulator
rna11688	6.72178	10.4811	47.56	14.9946	INO80 complex subunit D
rna8459	11.8378	26.8373	52.1316	14.9923	BCL2/adenovirus E1B 19 kDa protein-interacting protein 3-like
rna5695	1.25396	2.2002	4.37606	14.9856	intermediate filament family orphan 2%2C transcript variant X2
rna18004	5.47031	8.42871	32.1596	14.9543	pecanex homolog (Drosophila)
rna25301	2.03823	6.63603	16.3081	14.9501	endoplasmic reticulum-golgi intermediate compartment (ERGIC) 1
rna21004	21.3723	41.8692	212.467	14.9248	histone-lysine N-methyltransferase 2B
rna481	2.86142	8.27966	13.4054	14.9182	CSC1-like protein 2%2C transcript variant X2
rna18938	8.09483	21.7579	40.533	14.908	LOW QUALITY PROTEIN: protein O-linked-mannose beta-1%2C2-N-acetylglucosaminyltransferase 1
rna4834	1.16289	10.7122	5.07281	14.8899	crumbs family member 3
rna2486	23.3391	43.6544	52.6888	14.8877	14-3-3 protein beta/alpha-1-like
rna25381	8.31743	23.6909	62.3276	14.8831	serine/arginine-rich splicing factor 6%2C transcript variant X2
rna22852	25.5387	56.4637	83.4658	14.8826	coatomer subunit beta'
rna3124	4.48895	7.489	36.3292	14.8668	UPF0606 protein KIAA1549-like
rna23655	1.70621	15.8195	16.4549	14.8531	epsin-1-like%2C transcript variant X3
rna7062	5.16161	7.5778	23.8054	14.853	SLIT-ROBO Rho GTPase-activating protein 3-like%2C transcript variant X2
rna9185	41.748	21.2348	234.031	14.8276	NFX1-type zinc finger-containing protein 1 isoform X2
rna6191	21.3532	18.9007	51.2371	14.8039	phosphorylase b kinase regulatory subunit alpha%2C liver isoform
rna27430	8.37129	16.6123	60.8976	14.7877	cytochrome c oxidase subunit 6A%2C mitochondrial-like
rna1130	0.856255	1.45271	7.3429	14.7762	long-chain fatty acid transport protein 4
rna17053	7.50797	26.1292	25.029	14.7706	inhibitor of nuclear factor kappa-B kinase subunit alpha-like
rna62	35.5902	40.6931	168.649	14.7577	nuclear factor of activated T-cells%2C cytoplasmic%2C calcineurin-dependent 3
rna6478	9.71186	13.7035	84.2994	14.7369	lysine-specific demethylase 6B-like
rna14845	29.0835	45.6745	108.616	14.7365	CDC42 binding protein kinase alpha (DMPK-like)%2C transcript variant X2
rna6426	6.82666	9.8789	13.7937	14.735	dynactin 2 (p50)%2C transcript variant X2
rna3069	7.5371	10.9599	24.2411	14.6848	AT hook containing transcription factor 1
rna12515	23.4975	67.0897	78.0377	14.6581	zinc fingers and homeoboxes 3
rna14071	5.36802	23.7969	62.3702	14.6486	rho guanine nucleotide exchange factor 16
rna18845	0	3.2254	7.36145	14.619	C-C motif chemokine 21
rna6786	6.59964	3.4079	14.9402	14.6177	guanine nucleotide-binding protein G(q) subunit alpha
rna20262	4.51436	14.1975	50.3129	14.6066	lysine (K)-specific demethylase 1A%2C transcript variant X4
rna16671	19.2067	38.5313	98.4086	14.5898	radixin
rna23879	17.0638	24.0484	83.3718	14.5611	plexin-B2-like
rna9621	2.22755	7.87976	60.309	14.5588	neuron navigator 3
rna28066	11.0564	11.0276	51.2791	14.5491	arf-GAP with SH3 domain%2C ANK repeat and PH domain-containing protein 2-like
rna4734	25.7293	59.8589	235.224	14.5283	malate dehydrogenase 1%2C NAD (soluble)
rna17776	45.2063	64.2973	257.855	14.5182	KIAA1109 ortholog
rna11367	25.0442	14.0642	25.1845	14.505	NADPH--cytochrome P450 reductase
rna3201	12.6198	24.4052	35.3396	14.4721	NAC alpha domain containing
rna13919	15.4701	37.639	76.5822	14.4682	cryptochrome-1-like
rna26103	0.495385	0.433769	5.18348	14.4587	zinc finger protein 271-like
rna16418	55.8484	73.2793	218.085	14.4261	collagen%2C type IV%2C alpha 1
rna18936	8.87631	20.2076	42.7063	14.4248	squalene synthase-like
rna6727	7.91121	27.0697	48.449	14.4085	heterogeneous nuclear ribonucleoprotein M%2C transcript variant X1
gene23733	5.62589	37.7957	4.02207	14.407	Ig heavy chain V-III region VH26-like isoform X1
rna13237	3.93753	29.6098	33.7848	14.407	CREB binding protein
rna19288	3.21325	6.69152	9.45789	14.407	ras-related protein Rab-18-B
rna23424	0	2.46779	2.45414	14.407	intraflagellar transport 74
rna17210	0	4.99438	24.2484	14.3941	guanine nucleotide exchange factor DBS isoform X1
rna22858	14.1194	22.9048	44.7497	14.3775	calcium-binding mitochondrial carrier protein Aralar1
rna4075	11.5432	6.7324	43.97	14.3699	Rac/Cdc42 guanine nucleotide exchange factor (GEF) 6%2C transcript variant X1
rna15789	116.861	214.292	285.774	14.369	membrane-associated guanylate kinase%2C WW and PDZ domain-containing protein 1-like%2C transcript variant X1
rna12963	2.19114	2.07519	12.3542	14.3585	ectonucleotide pyrophosphatase/phosphodiesterase 2
rna11833	9.05268	35.0349	44.2299	14.3377	pre-B-cell leukemia homeobox 3%2C transcript variant X2
rna15968	50.9906	81.3299	218.92	14.3261	sal-like protein 3
rna9667	122.271	390.962	443.225	14.3119	guanine nucleotide binding protein (G protein)%2C beta polypeptide 2-like 1
rna16006	45.2956	89.0306	313.67	14.2961	glyceraldehyde-3-phosphate dehydrogenase 2
rna14352	8.58209	4.32991	14.2205	14.2893	putative RNA-binding protein Luc7-like 1
rna11761	13.1588	27.2234	65.2965	14.2843	rap guanine nucleotide exchange factor 1
rna19059	3.75268	3.85239	16.3753	14.24	chromosome unknown open reading frame%2C human C9orf78
rna25512	9.87765	14.8246	38.53	14.2325	nucleolysin TIA-1 isoform p40-like
rna29723	5.55088	8.3482	17.9877	14.2149	charged multivesicular body protein 1b
rna9023	1.04079	5.4785	15.4366	14.2149	ATPase inhibitor B%2C mitochondrial-like
rna3571	19.6212	26.9664	95.6211	14.1929	HMG box-containing protein 1
rna10295	6.55687	13.4221	58.8829	14.1809	LUC7-like (S. cerevisiae)%2C transcript variant X2
rna688	9.18666	26.8802	67.4854	14.1586	sema domain%2C transmembrane domain (TM)%2C and cytoplasmic domain%2C (semaphorin) 6D%2C transcript variant X4
rna11629	11.8391	23.4444	55.3772	14.1442	inositol 1%2C4%2C5-trisphosphate receptor%2C type 2%2C transcript variant X1
rna14963	3.55191	13.1236	63.9948	14.1326	glyoxylate reductase 1 homolog (Arabidopsis)
rna1719	86.1431	31.8518	179.337	14.0922	sacsin-like%2C transcript variant X2
rna12036	6.92402	7.22584	31.3492	14.0615	serine/threonine-protein phosphatase 2A 56 kDa regulatory subunit gamma isoform%2C transcript variant X2
rna21855	7.03877	8.429	120.618	14.0502	neurofascin
rna21467	1.32356	5.41408	25.7121	14.0463	importin 8
rna23754	5.47784	5.79283	21.8483	14.0279	LOW QUALITY PROTEIN: signal recognition particle subunit SRP72
rna19683	19.5108	24.0153	79.9067	14.0214	zinc finger and BTB domain containing 20%2C transcript variant X2
rna22970	9.87594	8.98829	41.2327	14.0175	uncharacterized LOC104934039%2C transcript variant X1
rna7873	1.76449	6.13962	14.6148	14.012	SET-binding protein
rna12057	3.18842	4.79519	1.19217	13.9972	copine-3-like%2C transcript variant X1
rna13413	2.94269	7.54124	52.1388	13.9919	SH3-containing GRB2-like protein 3-interacting protein 1 isoform X1
rna4248	4.71573	6.81143	27.9182	13.991	FERM domain containing 4A%2C transcript variant X1
rna4420	0	4.31378	11.4398	13.991	POU class 4 homeobox 1
rna26836	6.91536	7.04881	39.621	13.9429	adenomatous polyposis coli protein-like%2C transcript variant X3
rna15916	2.90453	6.91109	10.9837	13.9395	interferon-related developmental regulator 2-like%2C transcript variant X1
rna253	8.28531	6.29673	25.2439	13.9362	protocadherin-18-like%2C transcript variant X3
rna5613	0	10.7422	14.2437	13.9362	elaC ribonuclease Z 1
rna7990	12.6744	5.19959	27.0452	13.8811	putative pre-mRNA-splicing factor ATP-dependent RNA helicase DHX15%2C transcript variant X1
rna6049	3.0396	3.76301	14.505	13.8741	prostaglandin E synthase 3
rna1079	3.28672	4.99664	6.54849	13.862	developmentally regulated GTP binding protein 1
rna8641	34.2335	62.4609	103.239	13.8382	PDZ and LIM domain protein 2-like
rna13875	19.1242	23.5859	96.1862	13.8262	signal transducer and activator of transcription 1-alpha/beta-like
rna22397	6.27741	5.13059	25.2903	13.8054	ribosomal protein S6 kinase beta-1-like
rna27058	8.10716	17.8612	36.574	13.7925	mitochondrial 2-oxoglutarate/malate carrier protein isoform X2
rna9779	6.63435	26.7939	63.5954	13.7722	neogenin
rna19449	4.38742	7.06642	15.3246	13.76	dnaJ homolog subfamily C member 7-like
rna20213	21.8166	49.6581	142.567	13.7468	rho GTPase-activating protein 32-like
rna5406	56.2092	96.2001	103.149	13.7193	platelet-derived growth factor receptor%2C alpha polypeptide
rna970	8.51805	6.65572	22.3653	13.7191	ras GTPase-activating protein 3 isoform X1
rna20705	30.1798	121.126	85.5154	13.7191	fascin
rna6132	4.78157	12.1554	39.3357	13.7126	RAB6A%2C member RAS oncogene family
rna27254	5.9196	11.949	31.5164	13.6884	gamma-aminobutyric acid receptor-associated protein-like 2%2C transcript variant X1
rna26281	27.6114	50.4513	26.61	13.6817	coagulation factor XIII A chain-like
rna7682	4.00304	1.50508	9.97839	13.6682	acyl-CoA synthetase long-chain family member 6%2C transcript variant X1
rna23026	3.33587	4.09717	16.8801	13.6682	glucosidase%2C alpha%3B neutral AB%2C transcript variant X1
rna12286	3.1302	14.6548	35.9747	13.6682	uncharacterized LOC104924905
rna14389	1.14456	12.424	79.6236	13.6609	FH1/FH2 domain-containing protein 3
rna11681	12.5857	79.3701	100.996	13.6552	elongation factor 1-alpha
rna7985	12.234	12.8328	34.079	13.6335	G protein-coupled receptor 125
rna21087	0	3.41526	8.57668	13.6279	G protein-coupled receptor 63
rna28675	43.2586	81.9012	243.62	13.6131	60S ribosomal protein L7a
rna12811	0.885779	1.55419	5.72758	13.61	retinitis pigmentosa 1-like 1
rna15599	2.78164	24.297	52.5067	13.5901	vacuolar protein sorting 26 homolog B (S. pombe)
rna271	15.3483	20.2018	69.0529	13.5898	eukaryotic translation initiation factor 4B%2C transcript variant X1
rna2155	8.52844	16.5202	62.0527	13.5735	calcium binding and coiled-coil domain 1
rna19095	2.94336	22.4983	43.096	13.5656	ankyrin repeat and SAM domain-containing protein 1A-like%2C transcript variant X1
rna7951	20.7762	19.2306	41.1019	13.5498	cell division cycle 73
rna4518	2.35652	9.56701	59.3965	13.5458	ariadne RBR E3 ubiquitin protein ligase 2
rna17372	20.125	38.9838	89.9395	13.5442	eukaryotic translation initiation factor 3 subunit E-B-like
rna10320	6.28083	21.3726	25.9362	13.538	angiotensin-converting enzyme
rna18854	2.73892	6.64366	12.0681	13.538	poly [ADP-ribose] polymerase 3 isoform X1
rna15064	5.85733	13.5029	99.5634	13.5372	lon peptidase 1%2C mitochondrial
rna149	1.29291	20.3835	55.0766	13.529	ornithine aminotransferase
rna18444	9.04414	16.3228	61.5583	13.5232	zinc finger CCCH domain-containing protein 18
rna9386	25.8428	35.8856	88.8521	13.5168	basic transcription factor 3%2C transcript variant X1
rna9921	5.22788	16.9885	216.148	13.5057	LOW QUALITY PROTEIN: unconventional myosin-XV-like
rna826	4.39152	14.6402	25.287	13.4952	transcription elongation factor B polypeptide 1
rna10	16.5217	37.4382	16.2728	13.4851	lysyl oxidase homolog 1
rna18404	18.5079	17.85	44.8891	13.4566	eukaryotic translation initiation factor 4 gamma 2
rna3004	10.8657	13.9602	22.1078	13.4436	F-box only protein 9
rna11701	1.5194	9.81342	14.2159	13.4394	alkyldihydroxyacetonephosphate synthase%2C peroxisomal
rna3103	18.2851	10.4724	54.4866	13.4315	FYVE%2C RhoGEF and PH domain containing 3%2C transcript variant X2
rna29346	5.62082	2.27226	15.3659	13.4266	sodium bicarbonate cotransporter 3-like
rna20432	3.47043	14.2886	43.8154	13.4192	zinc finger%2C MYND-type containing 11%2C transcript variant X5
rna1321	2.61834	3.4456	5.7109	13.4103	rab9 effector protein with kelch motifs
rna12343	5.6002	5.10993	60.4974	13.4004	suppressor of tumorigenicity 14 protein homolog
rna5505	1.98246	8.55111	11.0982	13.397	FCH and double SH3 domains protein 2-like
rna20117	1.68777	3.9232	55.3127	13.3845	lysosomal-associated transmembrane protein 4B
rna11793	3.87271	4.69657	14.0317	13.3593	CDK5 regulatory subunit associated protein 2
rna7191	20.678	35.8784	39.6889	13.3363	mucin-15
rna20750	16.7267	30.3015	147.679	13.3351	microtubule-associated protein 1B-like
rna3662	12.2505	19.9739	114.164	13.3319	trinucleotide repeat containing 6A
rna97	25.0016	26.9435	58.2502	13.3294	glutamate dehydrogenase%2C mitochondrial
rna6306	54.6051	116.121	223.837	13.3265	60S ribosomal protein L39 isoform X2
rna25980	5.20395	9.13084	9.08033	13.3265	selenoprotein O-like
rna26243	2.54515	6.61837	27.2836	13.3251	zinc finger protein 609-like
rna9089	3.91452	10.5546	37.5999	13.3131	leprecan-like 2
rna19304	6.40168	1.90226	58.7529	13.3056	RAB%2C member RAS oncogene family-like 6
rna26940	2.22629	3.90624	5.34137	13.3027	NACHT%2C LRR and PYD domains-containing protein 12-like
rna16095	6.83013	7.14787	8.46961	13.2982	DAB2 interacting protein%2C transcript variant X1
rna11203	7.17196	4.96769	43.0432	13.2932	leucine-rich repeats and immunoglobulin-like domains protein 1
rna20352	30.4214	16.3759	20.7754	13.293	ankyrin repeat and FYVE domain containing 1%2C transcript variant X2
rna927	16.6655	36.5429	63.3934	13.2807	structural maintenance of chromosomes 3%2C transcript variant X1
rna18397	4.11061	5.43217	24.5943	13.2641	BTB (POZ) domain containing 10%2C transcript variant X1
rna10767	4.66025	21.7007	31.9033	13.2602	cell division control protein 42 homolog isoform X2
rna10178	0	10.3368	34.5903	13.2408	orofacial cleft 1 candidate 1
rna3212	5.72237	5.60211	29.7083	13.2338	integrin%2C alpha 8
rna14257	11.7718	25.9433	67.5991	13.2274	cadherin%2C EGF LAG seven-pass G-type receptor 1
rna23895	0.419673	2.91573	9.58853	13.2252	diacylglycerol kinase%2C eta%2C transcript variant X1
rna1193	10.8821	10.3484	29.44	13.2023	protein phosphatase 2%2C catalytic subunit%2C alpha isozyme
rna21780	0	2.71127	5.6797	13.167	39S ribosomal protein L45%2C mitochondrial
rna5023	7.70956	27.0543	26.9047	13.1619	MEF2B neighbor%2C transcript variant X1
rna25235	1.92739	5.56882	17.0067	13.1619	septin-9-like%2C transcript variant X3
rna3618	12.0688	16.4214	41.1239	13.1595	CCR4-NOT transcription complex%2C subunit 4
rna575	4.52094	12.6073	29.1211	13.1545	amyloid beta (A4) precursor protein-binding%2C family A%2C member 2
rna22934	26.4155	40.7038	100.601	13.1538	elongation factor 1-beta
rna9293	13.4448	27.1279	64.2698	13.1361	fermitin family homolog 2 isoform X4
rna1697	13.839	27.3438	76.8901	13.1299	tubulin alpha chain
rna6943	26.4948	82.3798	74.4827	13.1158	collagen%2C type XVI%2C alpha 1
rna3213	1.61363	3.89595	12.9107	13.1142	ataxin-1-like
rna8999	26.1958	21.3116	41.4793	13.1133	sorting nexin 14
rna8638	35.9038	59.4436	257.285	13.0872	influenza virus NS1A binding protein
rna12116	8.21394	8.57629	35.2786	13.0842	protein LCHN-like
rna23239	8.80017	7.06014	22.9945	13.063	TBC1 domain family%2C member 5%2C transcript variant X1
rna1891	19.4337	12.5582	39.809	13.0624	storkhead box 1
rna15275	43.9884	76.3783	113.907	13.0208	collagen%2C type I%2C alpha 2
rna19750	8.48936	19.1928	55.3927	12.9906	DDB1 and CUL4 associated factor 8
rna11693	3.88137	18.421	29.4089	12.9853	ADAM metallopeptidase domain 23%2C transcript variant X2
rna14710	21.2806	34.6582	65.2914	12.9803	rho guanine nucleotide exchange factor 38
rna19087	13.097	19.0413	62.2734	12.9745	serine/threonine-protein kinase ULK2 isoform X2
rna15130	7.3753	6.89378	26.8755	12.9698	transmembrane protein 145
rna6810	1.96914	7.4433	19.6931	12.9698	MLX-interacting protein-like%2C transcript variant X2
rna21552	4.66552	10.0939	21.1936	12.9617	probable ribosome biogenesis protein RLP24
rna20877	87.4222	304.5	373.978	12.9589	40S ribosomal protein S3
rna23118	9.34569	22.2191	61.5085	12.9563	KH domain-containing%2C RNA-binding%2C signal transduction-associated protein 1-like
rna6735	1.143	0	5.40875	12.9484	IQ and AAA domain-containing protein 1
rna1959	4.52867	3.73958	27.3301	12.939	disks large homolog 5-like%2C transcript variant X2
rna10306	15.3168	15.3449	46.3115	12.9269	mediator complex subunit 24
rna14305	1.61363	9.22736	14.3724	12.9226	WD repeat-containing protein 41
rna3908	0	3.32031	7.70452	12.9226	reticulocalbin-2
rna16013	2.00131	8.47071	33.1158	12.9188	trafficking kinesin-binding protein 1-like
rna22403	51.9544	95.7187	173.649	12.9113	clathrin%2C heavy chain (Hc)%2C transcript variant X1
rna28339	1.41133	6.82826	37.4341	12.8892	MORC family CW-type zinc finger 3
rna4461	35.55	40.7797	93.4484	12.8787	zinc finger protein 521
rna24059	30.1849	42.6945	378.485	12.8699	G protein-coupled receptor 126
rna972	7.63369	9.59775	24.1693	12.8655	tripeptidyl-peptidase 2 isoform X2
rna14148	9.29142	21.7496	46.3663	12.8458	protein tyrosine phosphatase%2C non-receptor type 13 (APO-1/CD95 (Fas)-associated phosphatase)
rna3555	10.6103	11.7167	18.9268	12.8448	CD82 antigen-like%2C transcript variant X2
rna260	10.1695	27.2103	33.3344	12.8306	myosin regulatory light polypeptide 9
rna16563	1.77913	7.30641	62.8259	12.8251	breast carcinoma amplified sequence 3
rna29563	31.1013	64.6689	72.6049	12.81	high mobility group box 1
rna9770	5.58814	7.58005	17.739	12.8062	proteasome subunit alpha type-4-like
rna23830	11.6931	8.94457	16.609	12.7832	calcium/calmodulin-dependent protein kinase kinase 2%2C beta%2C transcript variant X2
rna11114	7.26768	11.4327	4.77316	12.7767	cathepsin S
rna13665	12.591	28.4235	75.1952	12.7763	zinc finger RNA binding protein%2C transcript variant X2
rna12077	3.07244	5.99627	16.5101	12.7603	serine/arginine-rich splicing factor 10
rna8792	14.0925	28.4393	32.1237	12.7599	sorting nexin 9%2C transcript variant X1
rna24322	4.28737	17.6727	61.0249	12.7472	nuclear factor 1 A-type-like
rna15736	10.1885	41.1763	117.391	12.7295	transportin-2
rna13914	8.98581	16.5334	50.5202	12.7157	protocadherin-17-like
rna6289	3.99713	16.0161	68.5351	12.7148	inositol polyphosphate 5-phosphatase OCRL-1
rna2503	152.668	133.065	156.818	12.7109	sodium- and chloride-dependent taurine transporter-like%2C transcript variant X1
rna3550	3.90066	8.63365	14.8242	12.7019	caprin-1 isoform X2
rna25252	10.9366	15.273	29.0299	12.6968	ATP-binding cassette%2C sub-family F (GCN20)%2C member 3
rna294	16.4514	15.1272	17.8055	12.6919	ATP-dependent RNA helicase DDX19B
rna15209	19.0959	59.2798	80.2647	12.6743	protein S100-B-like
rna15054	11.1417	9.41149	32.5727	12.6642	TBC1 domain containing kinase
rna3128	0	0.526294	17.3975	12.6617	microtubule associated monooxygenase%2C calponin and LIM domain containing 3%2C transcript variant X4
rna10419	9.6005	17.8917	35.5731	12.6578	rab3 GTPase-activating protein non-catalytic subunit isoform X2
rna7443	3.0761	4.60092	25.2533	12.6552	glycerophosphocholine phosphodiesterase GDE1 homolog (S. cerevisiae)%2C transcript variant X3
rna4385	0.912974	4.25683	13.8175	12.6274	26S proteasome non-ATPase regulatory subunit 14
rna17852	8.02312	13.8112	12.0093	12.6261	BTB (POZ) domain containing 2
rna10193	7.96257	8.89414	25.6894	12.6096	amyloid beta (A4) precursor protein-binding%2C family B%2C member 2%2C transcript variant X3
rna6936	1.91851	0	7.92017	12.6024	microtubule-associated serine/threonine-protein kinase 3-like
rna6048	7.10198	18.2215	67.8603	12.5955	bromodomain adjacent to zinc finger domain%2C 2A
rna10112	0	3.34472	34.8335	12.5953	RIMS binding protein 2
rna16070	3.64109	9.57845	71.8656	12.5899	EGF-like-domain%2C multiple 7
rna29167	13.2393	17.6768	81.3236	12.5808	CSC1-like protein 2%2C transcript variant X1
rna11392	50.0866	101.459	197.875	12.5749	E3 ubiquitin-protein ligase TRIP12 isoform X1
rna19936	7.56053	32.3736	55.6029	12.5364	DNA-binding protein RFX7-like
rna14852	10.7795	29.1466	59.8899	12.5039	cadherin-11
rna17943	14.1067	24.4269	135.015	12.4781	leukocyte receptor cluster (LRC) member 8
rna13660	2.16831	9.26471	20.4237	12.4764	ATP-binding cassette%2C sub-family D (ALD)%2C member 3%2C transcript variant X1
rna23004	32.3484	62.1168	110.742	12.4738	eukaryotic translation initiation factor 2%2C subunit 3 gamma%2C 52kDa
rna21406	4.00555	9.9976	41.6208	12.4737	contactin-associated protein-like 4
rna29385	22.7835	16.1834	3.24701	12.4314	histone H2A
rna2731	1.67869	1.47272	8.78742	12.4189	U2 snRNP-associated SURP domain containing%2C transcript variant X2
rna16280	23.9163	54.3176	177.886	12.4182	sodium/potassium-transporting ATPase subunit alpha-1
rna15990	5.90701	8.53298	28.5526	12.4127	proteasome (prosome%2C macropain) subunit%2C alpha type%2C 2
rna8944	20.6461	22.9382	109.949	12.4086	CLIP-associating protein 2 isoform X16
rna3920	1.52833	6.81909	49.0438	12.4043	talin 2
rna1797	12.0181	7.34708	73.8235	12.4005	early B-cell factor 3%2C transcript variant X3
rna18267	10.8376	22.5748	98.6589	12.3974	PH-interacting protein
rna8604	3.47589	12.8452	14.2673	12.3873	casein kinase I isoform gamma-2%2C transcript variant X3
rna29276	2.14596	6.92945	17.8157	12.3682	TYRO3 protein tyrosine kinase
rna17678	13.9725	23.9036	40.6392	12.3393	mitogen-activated protein kinase 1-like
rna7155	0	4.51972	9.99065	12.3362	DNA-directed RNA polymerases I and III subunit RPAC2-like
rna5212	4.35902	11.8515	38.6891	12.3292	rho GTPase-activating protein 17
rna25355	27.1765	24.1079	40.2895	12.3276	caspase recruitment domain-containing protein 11 isoform X1
rna4722	10.1621	43.3924	28.4648	12.3141	exportin 1
rna29766	5.36558	12.0667	17.6071	12.3065	LOW QUALITY PROTEIN: transmembrane protein 19-like
rna23323	3.12081	2.12803	24.4147	12.304	adhesion regulating molecule 1%2C transcript variant X1
rna9350	8.21676	5.50808	13.8595	12.3014	cullin-2
rna12671	4.72234	6.71981	15.1182	12.2764	1%2C4-alpha-glucan-branching enzyme
rna21166	16.6441	40.1999	87.2738	12.2724	kinesin family member 1B%2C transcript variant X5
rna15732	9.39545	27.3139	228.236	12.2646	polycystic kidney disease 1 (autosomal dominant)
rna25756	9.13531	25.9798	85.6701	12.2538	FERM%2C RhoGEF and pleckstrin domain-containing protein 1
rna15317	14.0826	25.7569	49.5966	12.222	actinin%2C alpha 4%2C transcript variant X4
rna24534	17.1979	45.5137	252.294	12.2156	son of sevenless homolog 1
rna23965	3.37554	8.77037	25.7744	12.1659	calpain-2 catalytic subunit-like
rna13347	17.4815	41.5194	115.263	12.1625	LOW QUALITY PROTEIN: transcription elongation factor SPT6
rna22084	11.4176	18.676	56.837	12.1495	syntaxin binding protein 3
rna7853	31.683	45.2363	74.129	12.1418	actin related protein 2/3 complex%2C subunit 1B%2C 41kDa%2C transcript variant X2
rna24499	4.89454	15.5063	78.2034	12.1346	plexin A3
rna29479	46.4871	170.122	222.033	12.1311	40S ribosomal protein S17-like
rna15906	0.322726	2.54814	4.50497	12.1212	adaptin ear-binding coat-associated protein 2
rna10887	5.04791	22.1205	87.6186	12.116	ankyrin repeat and BTB/POZ domain-containing protein BTBD11-B-like
rna19785	8.15153	15.6098	45.9634	12.0954	disco-interacting protein 2 homolog B-A-like
rna21207	24.3549	17.3437	68.0377	12.0803	1-phosphatidylinositol 3-phosphate 5-kinase isoform X1
rna7409	5.76032	10.9563	29.5867	12.0758	sema domain%2C transmembrane domain (TM)%2C and cytoplasmic domain%2C (semaphorin) 6A
rna4676	20.267	38.9001	63.2576	12.0733	olfactomedin-like protein 2B
rna4787	26.5712	46.4811	70.9621	12.0637	syntaxin binding protein 2
rna2001	0	8.25387	11.2863	12.0465	uncharacterized LOC104931135
rna19273	21.5368	10.296	87.7922	12.0191	dicer 1%2C ribonuclease type III
rna25724	2.79407	2.05187	29.0779	11.9788	dedicator of cytokinesis 3
rna21569	2.33885	6.15562	9.66713	11.9788	high mobility group 20A%2C transcript variant X1
rna23198	0	4.10375	10.2026	11.9788	CCAAT/enhancer binding protein (C/EBP)%2C zeta
rna19062	29.0499	36.2734	101.706	11.9763	glutamine--fructose-6-phosphate aminotransferase [isomerizing] 1
rna23539	5.505	6.80056	42.169	11.9707	ras-associated and pleckstrin homology domains-containing protein 1-like
rna9767	15.3676	14.8791	34.0827	11.9701	paired amphipathic helix protein Sin3a-like
rna568	5.98772	4.63956	14.0981	11.9678	exostosin-2
rna22131	2.86251	7.38737	12.9067	11.9617	transforming protein RhoA
rna16591	33.9375	28.8542	47.1203	11.9574	LOW QUALITY PROTEIN: ras GTPase-activating protein-binding protein 1-like
rna8957	0.583076	2.307	9.15664	11.9453	engulfment and cell motility 3%2C transcript variant X1
rna535	7.23864	15.9562	59.8188	11.9298	myotubularin-related protein 13 isoform X2
rna28062	1.649	3.47449	23.678	11.9184	autophagy-related protein 16-2-like
rna3265	6.77827	21.0626	82.3166	11.9096	arginine and glutamate rich 1%2C transcript variant X1
rna17464	26.4614	36.9308	99.6674	11.9051	desmoplakin%2C transcript variant X2
rna5704	2.66473	32.2796	20.985	11.8812	parkinson protein 7%2C transcript variant X2
rna19659	7.00611	14.5539	26.9173	11.8782	LOW QUALITY PROTEIN: protein arginine N-methyltransferase 5
rna4673	9.25147	0	16.1428	11.8457	torsin-1A-interacting protein 2-like%2C transcript variant X2
rna20575	7.5896	5.06619	58.1386	11.8457	signal transducer and activator of transcription 2%2C 113kDa%2C transcript variant X1
rna5115	2.77544	1.21745	12.7125	11.8457	brain protein I3%2C transcript variant X1
rna9563	2.13495	10.742	10.483	11.8457	zinc-binding protein A33-like
rna14497	0.782549	9.97609	23.4224	11.8457	tau-tubulin kinase 2-like
rna23792	26.2449	42.5733	103.501	11.8334	cordon-bleu WH2 repeat protein%2C transcript variant X2
rna13292	33.8256	47.6528	151.086	11.8235	zinc finger protein 536-like
rna4113	21.6601	18.0375	115.915	11.8227	salt-inducible kinase 2
rna5819	5.22256	13.2227	43.8671	11.8207	TAR DNA binding protein%2C transcript variant X1
rna28388	1.15004	2.01787	3.01005	11.7803	alpha/beta hydrolase domain-containing protein 17C
rna20600	55.12	105.947	270.536	11.7693	intermediate filament protein ON3-like isoform X1
rna9032	5.39669	18.2219	18.1014	11.7683	protein phosphatase 4%2C regulatory subunit 2%2C transcript variant X2
rna12884	11.6267	15.9281	53.946	11.7667	von Willebrand factor A domain-containing protein 5A-like
rna14862	6.18425	15.3424	15.6705	11.7617	nuclear pore complex protein Nup107
rna11943	17.2241	23.0184	51.8784	11.7556	paired amphipathic helix protein Sin3b
rna25077	6.83345	18.2708	44.516	11.7534	KAT8 regulatory NSL complex subunit 1
rna21432	14.4926	22.2279	43.3196	11.7491	casein kinase I isoform epsilon
rna16389	14.8144	58.4161	62.7225	11.7481	neutral and basic amino acid transport protein rBAT
rna5116	4.92235	6.91819	46.685	11.7478	tectonin beta-propeller repeat-containing protein 1-like
rna6972	2.76299	20.0718	23.013	11.7417	tyrosine--tRNA ligase%2C cytoplasmic
rna8666	23.0694	50.473	69.3435	11.7403	eukaryotic translation initiation factor 3%2C subunit A
rna3660	2.94563	2.5842	3.42654	11.734	dynactin 5 (p25)
rna4505	31.6286	26.3129	61.8168	11.7272	transcription factor Sox-9-B-like
rna16512	20.1949	48.6674	181.934	11.7218	collagen alpha-1(XII) chain-like
rna25465	2.04077	5.80392	13.1089	11.7156	macoilin-1-like
rna1491	9.02519	9.78726	28.3756	11.714	sortilin-like
rna4842	9.18235	19.9814	25.4987	11.6888	hepatocyte growth factor-regulated tyrosine kinase substrate
rna9764	13.5599	48.1536	89.2268	11.6734	transaldolase
rna25493	9.56449	18.6569	28.2496	11.6727	propionyl CoA carboxylase%2C alpha polypeptide
rna19722	3.44633	21.4459	20.07	11.652	ectonucleotide pyrophosphatase/phosphodiesterase family member 1-like
rna214	23.6014	37.2599	109.714	11.6516	histone acetyltransferase KAT6B isoform X1
rna802	9.5997	15.1985	28.5411	11.6516	pyruvate dehydrogenase kinase%2C isozyme 3
rna15304	3.41243	2.99372	11.9086	11.6516	tumor protein p53 inducible nuclear protein 2%2C transcript variant X1
rna3955	6.28406	11.9065	29.4147	11.6462	zinc finger protein 827
rna12722	11.2332	17.4237	45.687	11.6336	LOW QUALITY PROTEIN: alpha-mannosidase 2x
rna18965	3.13066	12.7427	26.0157	11.6179	activating transcription factor 6 beta
rna5155	12.7246	16.9424	38.8139	11.5904	aconitate hydratase%2C mitochondrial-like
rna18760	0	1.98497	6.82675	11.5882	protocadherin gamma-C5-like
rna9774	1.50529	11.4575	34.43	11.5853	40S ribosomal protein S17
rna26955	10.4786	19.3699	71.48	11.545	phosphatidylinositol-binding clathrin assembly protein-like%2C transcript variant X5
rna26577	2.70335	3.55747	2.35853	11.5381	kelch-like family member 20
rna321	3.51494	11.8373	36.5259	11.5276	adaptor protein%2C phosphotyrosine interaction%2C PH domain and leucine zipper containing 1
rna18166	3.75192	9.12557	33.6861	11.5208	pecanex-like 3 (Drosophila)
rna14136	0	10.6149	19.1719	11.5133	protein phosphatase%2C EF-hand calcium binding domain 2
rna16638	3.83155	9.90053	30.4091	11.4962	pre-B-cell leukemia transcription factor 1-like
rna13723	0.925147	0	1.89925	11.48	stromal interaction molecule 1-like%2C transcript variant X1
rna4093	6.17182	5.46367	44.9152	11.4782	Down syndrome cell adhesion molecule-like protein 1 homolog
rna5626	8.68798	11.6193	42.9707	11.4636	serine-rich coiled-coil domain-containing protein 1-like
rna5589	2.23826	4.58178	7.16012	11.4636	leucine-rich repeat containing G protein-coupled receptor 4
rna5918	12.8231	16.1141	51.6879	11.4443	protein NDNF-like
rna10944	13.4685	6.99865	139.948	11.437	regulating synaptic membrane exocytosis 2%2C transcript variant X1
rna12489	6.20801	4.06474	29.774	11.4368	cytohesin-1%2C transcript variant X3
rna2536	3.50186	10.6711	30.4869	11.4174	uridine-cytidine kinase 1-like 1%2C transcript variant X4
rna779	1.92739	12.01	21.4882	11.411	ankyrin repeat and LEM domain containing 2%2C transcript variant X2
rna23690	3.48658	14.7842	31.455	11.4087	histone-lysine N-methyltransferase ASH1L-like%2C transcript variant X1
rna25623	1.08983	3.36592	25.8664	11.3917	kinesin-like protein KIF2A
rna9160	12.2279	16.3897	56.4702	11.3893	protein O-GlcNAcase-like
rna22938	8.31094	15.0065	31.7293	11.3634	vacuolar protein sorting 16 homolog (S. cerevisiae)
rna14175	16.2287	32.5459	180.831	11.3554	sal-like protein 3
rna27622	7.53081	16.5952	25.4001	11.3549	heterogeneous nuclear ribonucleoprotein D0
rna5279	8.22675	25.1025	27.057	11.3479	glycine dehydrogenase (decarboxylating)
rna3809	3.06115	6.49958	16.3366	11.3417	glutaredoxin%2C cysteine rich 2
rna25594	6.9625	11.9358	31.1549	11.3369	RNA 3'-terminal phosphate cyclase-like protein
rna25335	0	3.5062	4.46945	11.3355	HMG domain-containing protein 3-like
rna7468	12.2987	19.2285	28.4757	11.3346	14-3-3 protein epsilon
rna13147	6.21986	11.6409	1.80883	11.3266	protein FAM46A-like
rna10360	1.47282	3.61345	10.0655	11.3149	spartin-like%2C transcript variant X2
rna12968	17.5324	19.7596	61.1317	11.3071	cyclin-dependent kinase 14
rna1726	7.0272	7.87023	37.2448	11.2963	LOW QUALITY PROTEIN: mitogen-activated protein kinase kinase kinase 13
rna1364	5.80023	12.9171	56.4319	11.2889	kinesin light chain 4%2C transcript variant X2
rna16907	0	4.83113	18.2567	11.2817	utrophin%2C transcript variant X6
rna20031	38.5347	76.9017	138.009	11.2817	carbonic anhydrase 1
rna14863	15.793	36.638	110.108	11.272	E3 ubiquitin-protein ligase Mdm2
rna15012	10.3193	12.1921	21.5766	11.2702	elongator acetyltransferase complex subunit 3
rna8660	12.9001	41.3816	36.1325	11.2394	transmembrane 9 superfamily member 3
rna9181	0.863726	11.8847	19.0887	11.2223	N-terminal EF-hand calcium-binding protein 1-like
rna5940	10.474	21.7748	103.498	11.1984	coiled-coil domain containing 6
rna28190	1.20808	2.43921	23.244	11.1969	transient receptor potential cation channel subfamily M member 4-like%2C transcript variant X1
rna6839	1.63904	5.75171	17.1597	11.1928	phosphatidylinositol 4%2C5-bisphosphate 5-phosphatase A-like
rna28634	11.7975	17.6322	28.88	11.1754	discs large homolog 1-like protein
rna26665	6.47772	22.9967	28.6002	11.1625	thrombospondin 3
rna28832	6.76514	9.60936	21.843	11.1523	NADH dehydrogenase (ubiquinone) 1 beta subcomplex%2C 3%2C 12kDa
rna28929	17.1993	43.7111	90.9644	11.1489	chaperonin containing TCP1%2C subunit 3 (gamma)
rna22112	8.10641	13.5035	32.1743	11.1381	copine-1
rna16228	8.73907	24.0009	49.1774	11.1338	cyclin-dependent kinase-like 5%2C transcript variant X4
rna850	15.503	42.1702	112.913	11.119	extracellular sulfatase Sulf-1 isoform X2
rna25676	2.41812	6.69092	15.4175	11.1133	autophagy related 3%2C transcript variant X2
rna11633	22.4106	29.7121	2.34331	11.1054	ras association domain-containing protein 8 isoform X2
rna2621	11.8612	12.1089	32.2998	11.1054	ubiquitination factor E4A%2C transcript variant X1
rna1812	0	3.80452	5.67521	11.1054	SH3 and PX domain-containing protein 2A isoform X2
rna4504	23.4956	17.5872	110.071	11.1045	E3 ubiquitin-protein ligase RNF213-like
rna15288	13.7407	34.9731	76.3584	11.0975	ubiquitin carboxyl-terminal hydrolase 33
rna2075	1.9454	11.994	22.3565	11.0812	RNA-binding protein 10-like
rna23119	13.376	134.619	107.036	11.079	60S ribosomal protein L35a
rna24952	0	2.58664	14.9195	11.0739	LSM8 homolog%2C U6 small nuclear RNA associated
rna17306	7.21311	10.8739	26.6966	11.0711	ras-related protein Rab-6B-like
rna20979	1.77913	14.1723	21.9366	11.056	ATP-dependent (S)-NAD(P)H-hydrate dehydratase isoform X1
rna10814	3.81388	0.873765	11.9602	11.0364	keratin%2C type I cytoskeletal 18-like
rna21957	1.29291	1.89044	11.2799	11.0364	plexin domain-containing protein 1-like
rna19824	9.11152	6.53901	44.2884	11.0316	family with sequence similarity 13%2C member A%2C transcript variant X3
rna2758	0	5.72081	12.8749	11.0128	phospholipase A2-activating protein%2C transcript variant X2
rna3866	10.868	15.8141	40.8556	11.012	NADH dehydrogenase [ubiquinone] iron-sulfur protein 8%2C mitochondrial-like
rna23771	20.2975	26.3377	51.0938	11.0093	KIAA0922 ortholog%2C transcript variant X1
rna11894	1.91939	1.4747	10.9991	11.0008	serine/arginine repetitive matrix protein 1-like%2C transcript variant X2
rna14410	24.5718	32.8274	142.327	10.9991	serine/arginine-rich splicing factor 5
rna17532	10.3467	5.71908	62.2401	10.9907	rho GTPase-activating protein 35
rna6614	8.55425	24.3895	29.9945	10.9796	cathepsin B-like
rna13851	30.1921	65.0658	99.4408	10.974	double-strand-break repair protein rad21 homolog
rna20494	2.8442	6.65483	15.3369	10.97	mRNA cap guanine-N7 methyltransferase isoform X1
rna22394	21.5945	57.6304	134.877	10.968	mediator complex subunit 13
rna25303	8.88957	9.87933	12.1092	10.9533	canopy FGF signaling regulator 1%2C transcript variant X1
rna19358	16.6909	12.6519	67.3727	10.9468	regulator of nonsense transcripts 1 isoform X2
rna20354	0	14.0474	2.79395	10.9345	ubiquitin-conjugating enzyme E2 G1
rna20177	6.59927	11.4498	22.4046	10.9318	splicing factor 3b%2C subunit 4%2C 49kDa
rna11301	5.90511	5.10584	17.2122	10.9291	vacuole membrane protein 1
rna4613	38.419	41.1639	158.226	10.9254	neurogenic locus notch homolog protein 2-like
rna27849	5.4739	18.6065	46.9654	10.9191	NHS-like 2
rna6904	3.6519	4.00475	7.9652	10.9106	insulin-like growth factor binding protein 4
rna27253	10.2682	52.5643	47.8453	10.9087	WD40 repeat-containing protein SMU1
rna23320	9.92623	54.5586	119.447	10.9085	laminin%2C alpha 5
rna2493	12.274	52.8179	71.8072	10.8979	sarcolemmal membrane-associated protein-like%2C transcript variant X1
rna9744	2.12748	4.57328	37.4136	10.8794	NOP2/Sun RNA methyltransferase family%2C member 2
rna25088	7.7175	15.5369	27.0429	10.8787	large neutral amino acids transporter small subunit 1 isoform X1
rna8657	2.12406	3.72687	11.1188	10.8787	poly(rC)-binding protein 3-like
rna2538	9.16163	18.1287	45.3456	10.8741	zinc finger protein 512B%2C transcript variant X1
rna2963	10.3013	15.4538	34.1638	10.8715	zinc fingers and homeoboxes protein 3-like
rna28098	6.28183	9.7267	21.85	10.8609	mitogen-activated protein kinase-binding protein 1-like
rna8397	16.0611	26.2974	72.9062	10.8594	dynein light chain 2%2C cytoplasmic-like
rna8133	19.3176	47.0896	79.5723	10.8545	vacuolar protein sorting 35 homolog (S. cerevisiae)
rna7227	2.58743	12.0935	35.0141	10.8521	chromosome unknown open reading frame%2C human C5orf51
rna15817	18.2734	13.9402	33.2714	10.8511	cytokine-like 1
rna2312	28.7104	63.2241	144.939	10.8364	multiple PDZ domain protein
rna9200	0	0.926989	6.45303	10.8235	small nuclear RNA activating complex%2C polypeptide 5%2C 19kDa%2C transcript variant X3
rna19200	18.7866	31.8662	173.263	10.8187	LOW QUALITY PROTEIN: tensin-like C1 domain-containing phosphatase
rna4363	5.20792	10.1268	15.2378	10.8157	TBC1 domain family%2C member 8 (with GRAM domain)
rna7619	4.71053	5.77606	18.7298	10.8115	solute carrier family 25 member 36-A-like
rna13015	9.97464	9.07094	26.6801	10.8089	aryl hydrocarbon receptor nuclear translocator 2
rna25336	1.88081	7.42345	7.61598	10.7965	RNA binding motif protein 42
rna17883	6.30782	13.4089	27.5162	10.7689	lysine-specific demethylase PHF2 isoform X2
rna916	3.27808	14.0525	13.8665	10.7689	xaa-Pro aminopeptidase 1 isoform X2
rna22791	2.91406	15.077	30.0913	10.7608	polyhomeotic-like protein 3
rna13306	5.99075	21.9728	76.3643	10.7452	heterogeneous nuclear ribonucleoprotein C-like
rna9440	18.6094	36.6577	78.0626	10.7425	protein PRRC2A-like%2C transcript variant X2
rna4466	2.91534	9.86466	28.076	10.7274	proteasome (prosome%2C macropain) subunit%2C alpha type%2C 8
rna28660	16.5457	27.8525	61.1263	10.7024	TBC1 domain family%2C member 17
rna14634	1.5651	8.19195	11.2386	10.6879	transforming growth factor beta 1 induced transcript 1%2C transcript variant X2
rna9956	1.78676	7.05193	27.3181	10.6727	polo-like kinase 2
rna27730	0	5.29543	28.922	10.6648	chromosome unknown open reading frame%2C human C20orf194
rna17036	31.4856	58.1045	248.065	10.6602	helicase SRCAP-like
rna10768	4.3217	9.57541	7.5409	10.6479	small nuclear ribonucleoprotein E
rna11422	36.3833	54.4033	69.7286	10.6448	NEDD4 binding protein 3
rna24984	25.3679	13.9895	171.703	10.62	helicase with zinc finger 2%2C transcriptional coactivator
rna8882	46.7966	96.6948	160.299	10.6154	catenin beta-1-like%2C transcript variant X3
rna13137	5.60751	7.01779	10.0049	10.614	CSC1-like protein 2
rna944	1.03049	3.63036	31.2198	10.597	calcium uptake protein 3%2C mitochondrial-like%2C transcript variant X1
rna21965	12.528	24.7122	4.4856	10.5953	uncharacterized LOC104933187
rna2976	0.885779	2.33128	4.63676	10.5856	guanine nucleotide-binding protein-like 3-like protein
rna13174	35.2416	81.4746	197.363	10.5766	40S ribosomal protein S12
rna23780	12.7591	18.1369	35.2448	10.5669	E3 ubiquitin/ISG15 ligase TRIM25-like
rna26799	2.85897	20.1681	54.3835	10.5582	vezatin
rna3052	8.83357	12.0713	60.28	10.5444	mitogen-activated protein kinase kinase kinase 4
rna27412	19.224	20.5495	166.925	10.5443	protein arginine methyltransferase 1%2C transcript variant X2
rna6916	0.841043	12.2314	34.754	10.5348	secernin 2%2C transcript variant X1
rna1045	3.68874	7.1612	20.1332	10.5262	annexin A4
rna17168	10.8508	26.8473	26.5332	10.5235	ceramide synthase 2-like
rna5071	6.72263	5.73501	16.9279	10.5203	endoplasmic reticulum to nucleus signaling 1
rna952	3.28455	11.1659	31.5215	10.514	clathrin%2C light chain A%2C transcript variant X1
rna27268	1.2317	2.16115	6.44757	10.514	CD82 antigen-like
rna3733	2.48011	6.18871	6.44019	10.5115	LOW QUALITY PROTEIN: THO complex subunit 1
rna8555	15.8879	24.1848	78.9124	10.5005	40S ribosomal protein S13
rna19952	3.51322	3.08214	7.66273	10.4962	ras-related protein Rab-8A-like
rna13768	28.4115	45.4675	85.2117	10.49	low density lipoprotein receptor-related protein 11
rna12880	3.5862	20.1553	63.6771	10.4892	neuronal cell adhesion molecule-like
rna2160	4.7774	3.59246	12.5041	10.4864	Fas apoptotic inhibitory molecule 2
rna25929	3.53925	11.2786	22.2818	10.4844	matrin-3-like
rna3969	10.7667	19.4924	44.7166	10.482	GRB2-associated binding protein 1%2C transcript variant X4
rna22584	9.25248	18.1982	74.9776	10.4701	microtubule-associated tumor suppressor candidate 2 homolog%2C transcript variant X1
rna12593	10.9377	13.5847	43.3946	10.4521	FAT atypical cadherin 3
rna28290	7.21943	13.0227	34.7168	10.4521	vacuolar protein sorting-associated protein 13D-like
rna8256	6.51767	20.8488	20.0054	10.4473	MAP7 domain-containing protein 1-like%2C transcript variant X4
rna1280	10.9078	19.7383	33.1132	10.4353	mediator complex subunit 13-like
rna1600	19.993	30.3759	42.1646	10.4244	eukaryotic translation initiation factor 3%2C subunit M
rna2645	6.94633	11.7462	15.2307	10.4185	protein phosphatase 1L
rna2928	9.0526	23.2239	64.6133	10.4169	death-inducer obliterator 1-like
rna29557	10.3528	11.3736	48.2578	10.4141	ATPase type 13A3%2C transcript variant X1
rna19237	13.657	25.7819	68.0378	10.4132	60S ribosomal protein L11 isoform X1
rna22096	6.45778	15.1802	34.1388	10.4078	adaptor protein%2C phosphotyrosine interaction%2C PH domain and leucine zipper containing 2
rna4354	1.79138	2.82883	5.93894	10.3982	adenylate cyclase 5
rna16989	10.8329	20.849	24.8511	10.3867	WD repeat-containing protein 1
rna23913	12.9746	27.2521	142.097	10.3805	NF-X1-type zinc finger protein NFXL1
rna23215	19.2856	33.0522	44.3841	10.3757	bone morphogenetic protein receptor%2C type IA%2C transcript variant X2
rna10707	11.314	29.1189	43.9831	10.3735	ATP-dependent RNA helicase DDX1
rna13610	48.6516	63.0034	86.8375	10.3734	FERM%2C RhoGEF and pleckstrin domain-containing protein 2 isoform X1
rna10356	24.2524	20.3377	74.6775	10.3733	FRAS1-related extracellular matrix protein 2-like
rna5882	2.08202	3.93668	14.8798	10.3552	transmembrane protein 56-B-like
rna25628	2.42687	4.32791	58.6221	10.3427	heterogeneous nuclear ribonucleoprotein L-like
rna11115	8.43201	11.8961	28.9146	10.3415	cathepsin K%2C transcript variant X1
rna20523	2.2314	6.73484	19.0347	10.3401	leucine rich repeat containing 8 family%2C member C
rna22247	23.0133	42.6244	77.6067	10.3345	LOW QUALITY PROTEIN: transcription factor Sp3-like
rna5510	14.7296	14.7264	50.0699	10.3235	rabaptin%2C RAB GTPase binding effector protein 1%2C transcript variant X1
rna5053	0	1.76441	9.65059	10.3007	putative short-chain dehydrogenase/reductase family 42E member 2
rna25166	0.803699	1.76271	3.85651	10.2907	gamma-glutamyltranspeptidase 2-like
rna704	6.00456	19.3152	3.49243	10.2511	COP9 signalosome complex subunit 2
rna12694	3.55006	4.15878	5.4868	10.2511	MAP kinase-activated protein kinase 2
rna5355	11.9971	8.88084	20.4715	10.2459	dimethylarginine dimethylaminohydrolase 1%2C transcript variant X3
rna3745	25.0284	15.996	40.6715	10.2366	epidermal growth factor receptor-like
rna20100	66.3279	117.3	162.268	10.2362	ADP/ATP translocase 3
rna8722	7.58069	16.811	47.584	10.2157	KIAA0430 ortholog
rna6333	9.16405	13.6987	49.2111	10.2139	plexin-A2-like
rna20969	2.39262	3.14857	15.6557	10.2119	leucine-rich repeat and calponin homology domain-containing protein 1
rna12972	1.77913	8.40029	16.1525	10.2089	trafficking protein particle complex 9
rna29243	5.07769	2.92187	15.3443	10.1951	rho GTPase-activating protein 27-like
rna22894	59.148	103.466	246.13	10.189	60S ribosomal protein L17
rna26463	2.12766	19.5187	53.3292	10.1872	growth factor receptor-bound protein 10-like%2C transcript variant X2
rna13245	2.48	7.92619	11.185	10.1717	platelet-derived growth factor alpha polypeptide%2C transcript variant X2
rna3473	43.8661	26.9267	7.808	10.1606	proline-rich protein 5-like
rna24660	13.9313	3.5121	59.1339	10.1585	OTU deubiquitinase 4
rna6837	3.96492	3.47842	8.64793	10.1535	smoothelin-like%2C transcript variant X3
rna16492	12.3804	18.2684	56.2489	10.1475	rho guanine nucleotide exchange factor 17
rna2878	32.6769	64.8852	112.134	10.1387	cyclin G1
rna16351	6.78604	14.3931	18.3854	10.1338	R3H domain containing 4
rna22520	25.5082	42.1211	86.6612	10.1213	semaphorin-3F-like
rna23587	1.59712	3.76567	16.3243	10.1116	transmembrane protein 185A
rna13042	11.4155	15.3719	26.1365	10.0983	syntaxin 5
rna4196	0	4.64321	19.1274	10.0815	KIAA0825 ortholog
rna11332	8.05781	11.0358	14.6103	10.0672	26S proteasome non-ATPase regulatory subunit 6 isoform X1
rna524	17.367	32.9253	70.9395	10.0647	protein phosphatase 1%2C regulatory subunit 21%2C transcript variant X1
rna15302	2.9318	10.3248	21.8233	10.0637	gamma-glutamyltransferase 7
rna3301	2.68591	9.32271	10.9497	10.0577	ribosomal protein S6 kinase%2C 90kDa%2C polypeptide 2%2C transcript variant X3
rna3822	9.34898	30.2355	61.5254	10.0577	Nedd4 family interacting protein 1%2C transcript variant X2
rna25670	6.23199	12.8296	38.4494	10.042	ubiquitin protein ligase E3A
rna4455	0	0.515867	5.77306	10.0388	vacuolar protein sorting 4 homolog B (S. cerevisiae)%2C transcript variant X2
rna28696	7.93004	23.1425	33.7167	10.0382	lymphocyte cytosolic protein 1 (L-plastin)
rna21942	0	3.68179	2.19685	10.0307	TATA element modulatory factor
rna197	20.9112	22.5359	82.5659	10.0305	zinc finger%2C MIZ-type containing 1
rna2246	64.0419	127.126	74.9904	10.015	DIP2 disco-interacting protein 2 homolog B (Drosophila)%2C transcript variant X1
rna1733	8.53041	17.4348	24.3231	10.0073	DNA-dependent protein kinase catalytic subunit
rna27352	5.44332	7.73195	32.1116	10.0009	palmitoyltransferase ZDHHC5-like
rna13744	43.0449	71.7266	48.9865	9.97961	transmembrane protein 214
rna21872	28.9305	56.1043	149.912	9.97133	glucosamine (N-acetyl)-6-sulfatase
rna2422	8.83418	31.8204	47.996	9.97027	solute carrier family 12 member 2-like
rna4984	6.07437	8.1365	44.4051	9.96681	beta-1%2C3-N-acetylglucosaminyltransferase lunatic fringe
rna26051	18.2951	40.0058	106.191	9.96449	dolichyl-diphosphooligosaccharide--protein glycosyltransferase subunit 2
rna9498	3.91798	27.9117	53.6786	9.96142	nuclear transcription factor Y%2C gamma%2C transcript variant X1
rna26133	19.5451	42.4463	67.2907	9.93086	ATPase%2C Na+/K+ transporting%2C beta 1 polypeptide
rna23889	0.829315	6.54801	10.1295	9.91079	transmembrane protein 19-like
rna2821	6.99178	17.8168	27.6256	9.89241	phosphatase and actin regulator 4
rna27149	12.0684	33.7431	75.2198	9.89165	liprin-beta-1 isoform X3
rna29692	1.44554	6.34086	8.8281	9.87146	retinol dehydrogenase 16-like%2C transcript variant X2
rna29226	0	5.07269	7.56694	9.87146	cytoplasmic polyadenylation element-binding protein 4%2C transcript variant X1
rna2454	14.8347	23.9542	52.9649	9.87079	protein SET
rna14679	8.38625	23.2202	42.6831	9.85474	sema domain%2C immunoglobulin domain (Ig)%2C short basic domain%2C secreted%2C (semaphorin) 3G
rna12536	2.21048	6.51846	22.5418	9.85324	zinc finger protein 143%2C transcript variant X2
rna27102	4.01752	6.79865	59.2125	9.84763	arginine/serine-rich protein PNISR isoform X2
rna15507	2.44398	12.2135	17.1105	9.82662	TBC1 domain family member 1
rna28646	6.00532	3.58536	18.2403	9.82597	LOW QUALITY PROTEIN: tripartite motif-containing protein 16-like
rna19923	4.09456	2.89807	5.8921	9.81692	TBC1 domain family%2C member 2B
rna26134	2.98899	7.9701	30.1905	9.80338	neoverrucotoxin subunit alpha-like
rna11625	2.87115	10.0754	7.51476	9.80338	ubiquitin-conjugating enzyme E2N
rna16654	5.52921	23.0936	71.9334	9.80284	Ral GTPase activating protein%2C alpha subunit 1 (catalytic)
rna26874	33.6627	15.2469	48.5588	9.80203	transcription elongation regulator 1%2C transcript variant X1
rna22839	4.97175	12.134	23.3044	9.79373	nucleoprotein TPR-like
rna4917	14.1922	7.20164	47.7561	9.79027	dedicator of cytokinesis protein 7-like%2C transcript variant X3
rna10230	1.90971	1.67538	13.3174	9.78089	ras-related protein Rab-9B-like
rna1228	2.26176	5.61223	40.844	9.76484	proline dehydrogenase 1%2C mitochondrial-like
rna234	6.55202	13.7897	38.6169	9.75187	transcription factor 7-like 2 isoform X3
rna18289	5.42821	5.40481	10.8248	9.74711	actin-related protein 2-A
rna22213	0	2.5016	17.2549	9.73623	proteasome (prosome%2C macropain) subunit%2C beta type%2C 8
rna18997	14.8417	29.2761	36.4027	9.72955	transmembrane protein 87A-like
rna15201	0.438227	2.30674	4.97029	9.72598	retinoic acid-induced protein 1-like
rna25991	9.98076	16.9416	50.796	9.72277	nuclear factor NF-kappa-B p100 subunit isoform X1
rna8208	10.1365	14.0488	30.7228	9.71498	mannosidase%2C alpha%2C class 1A%2C member 2
rna15889	1.11188	9.14086	50.3285	9.69494	cadherin%2C EGF LAG seven-pass G-type receptor 2
rna435	14.9297	33.4152	34.8351	9.69334	chaperonin containing TCP1%2C subunit 7 (eta)
rna9107	0	1.66015	3.30194	9.69198	mediator of DNA-damage checkpoint 1
rna14936	0	1.42114	6.35976	9.6794	potassium voltage-gated channel subfamily C member 1-like
rna13203	0	0.710571	5.04441	9.6794	protein jagged-2-like
rna3262	5.58738	11.9026	26.8095	9.67761	26S protease regulatory subunit 4
rna7786	3.35739	1.39936	4.32076	9.67381	sacsin
rna2211	3.30895	10.9676	50.8813	9.67	serine/threonine-protein kinase WNK3
rna4699	1.41604	2.48458	3.70626	9.67	SHC (Src homology 2 domain containing) transforming protein 2
rna29062	1.41604	3.72687	4.94168	9.67	polyhomeotic-like protein 1
rna21342	6.95483	13.2205	35.1936	9.65686	protein Shroom4
rna29630	2.6369	5.60477	29.5946	9.63601	atrial natriuretic peptide-converting enzyme-like
rna10152	5.86986	27.5557	37.298	9.63418	tubulointerstitial nephritis antigen-like
rna4423	10.398	25.0868	29.7619	9.62008	serotransferrin-like
rna6269	31.7476	45.948	66.9638	9.61019	roundabout%2C axon guidance receptor%2C homolog 1 (Drosophila)
rna7925	7.35961	26.4914	47.4727	9.60912	acetyl-CoA carboxylase 2 isoform X3
rna17780	0	4.93559	2.45414	9.60466	methionine aminopeptidase 1
rna27516	0	0	8.67775	9.58471	ubiquitin carboxyl-terminal hydrolase 11
rna3844	13.5501	14.8066	37.3974	9.57411	SH3 and PX domain-containing protein 2B isoform X2
rna6097	7.95976	32.998	112.804	9.56479	rab11 family-interacting protein 3
rna4607	3.46197	6.89328	28.9308	9.56159	single-stranded DNA-binding protein 3-like
rna23939	11.7405	34.8555	115.909	9.55965	trafficking protein particle complex 11
rna11563	5.21677	9.4208	63.0058	9.55024	SAFB-like%2C transcription modulator
rna22487	6.94842	20.9523	65.4755	9.54098	neural cell adhesion molecule L1-like
rna9512	11.9206	35.263	61.9784	9.5402	protein transport protein Sec61 subunit gamma
rna10016	0	2.17141	6.44757	9.5356	phosphoserine aminotransferase
rna22105	12.2912	5.08718	16.1716	9.5189	CMP-N-acetylneuraminate-beta-galactosamide-alpha-2%2C3-sialyltransferase 2-like
rna11337	0.506467	6.36551	6.77217	9.51118	membrane associated guanylate kinase%2C WW and PDZ domain containing 1
rna18033	10.4168	9.36484	15.6949	9.5076	neuronal-specific septin-3-like isoform X2
rna14039	2.66052	10.0285	18.0702	9.50615	NOP58 ribonucleoprotein
rna27757	15.9369	13.1886	35.9854	9.50429	tetratricopeptide repeat domain 39B%2C transcript variant X1
rna17486	4.13171	11.3172	23.6816	9.49775	centrosomal protein 350kDa%2C transcript variant X1
rna8175	7.06032	15.9598	35.7402	9.46513	Krueppel-like factor 12
rna2099	15.9696	30.6706	71.3917	9.46108	plakophilin 1
rna18771	6.48623	10.8417	22.071	9.45669	diaphanous-related formin 1
rna10525	13.2105	28.1883	42.35	9.45338	polyubiquitin-B isoform X6
rna13200	0.369075	0.647577	9.33793	9.45139	nesprin-2-like
rna11021	0	6.79956	3.86397	9.45139	prefoldin subunit 4
rna19881	14.2304	38.4379	69.0033	9.43294	WW domain-binding protein 11
rna13	0.558082	2.02067	4.95591	9.42632	protein unc-13 homolog C
rna23738	41.0673	53.7165	20.4682	9.41672	adipocyte plasma membrane associated protein
rna833	18.6102	16.9314	29.466	9.41384	somatomedin B and thrombospondin%2C type 1 domain containing
rna11774	18.7431	29.1278	59.0198	9.40905	60S ribosomal protein L37 isoform X1
rna13278	18.5521	30.8787	57.8494	9.40526	Nedd4 family interacting protein 2
rna24635	32.1114	33.4361	100.258	9.40104	caskin-2-like
rna8043	48.3532	46.2163	44.5394	9.38682	transforming growth factor%2C beta 3
rna10238	2.39262	6.77729	39.6654	9.37658	O-linked N-acetylglucosamine (GlcNAc) transferase%2C transcript variant X6
rna23207	1.2173	20.5205	40.7506	9.36204	reticulon 4%2C transcript variant X1
rna9269	27.6548	26.1974	44.754	9.35191	adaptor-related protein complex 3%2C beta 2 subunit%2C transcript variant X1
rna176	11.5882	7.68487	35.7278	9.35191	protein transport protein Sec31B
rna25377	10.5905	11.2133	8.28381	9.35191	vesicle-associated membrane protein-associated protein B/C-like%2C transcript variant X2
rna3047	4.57694	5.61371	12.7549	9.35191	family with sequence similarity 135%2C member A
rna10324	4.43126	12.405	21.7198	9.35191	histone acetyltransferase KAT7-like
rna2765	3.6519	14.4171	12.7443	9.35191	protein phosphatase 3%2C catalytic subunit%2C alpha isozyme%2C transcript variant X2
rna26556	2.19114	9.23426	24.9692	9.35191	protein SZT2-like
rna19977	0	3.2038	11.1513	9.35191	heparan sulfate 2-O-sulfotransferase 1-like
rna13385	16.0592	9.27335	21.7653	9.34067	carbohydrate (keratan sulfate Gal-6) sulfotransferase 1
rna608	9.26146	18.5336	53.0258	9.32851	focal adhesion kinase 1
rna9163	194.991	114.919	60.2261	9.32333	LIM domain-binding protein 1%2C transcript variant X1
rna28829	31.9551	90.4296	155.416	9.31582	60S ribosomal protein L37a isoform X1
rna5950	13.5061	23.058	30.4151	9.29448	polycomb protein SCMH1 isoform X2
rna4065	0	2.74841	13.5351	9.29414	MAP7 domain containing 3%2C transcript variant X2
rna22632	2.72102	1.19357	4.74789	9.29078	nuclear pore complex protein Nup160
rna8661	8.8747	20.7657	58.8314	9.28055	peroxiredoxin 3
rna24125	10.2518	8.01748	46.1262	9.27954	ATP-dependent RNA helicase DDX3X-like
rna11098	61.8304	133.976	254.16	9.26428	40S ribosomal protein S11
rna16464	15.9534	37.1452	131.075	9.25728	cyclin G associated kinase%2C transcript variant X5
rna11319	13.0008	15.6781	29.6819	9.24701	LOW QUALITY PROTEIN: ventricular zone-expressed PH domain-containing protein homolog 1
rna14817	4.30863	35.116	55.5359	9.20469	bifunctional heparan sulfate N-deacetylase/N-sulfotransferase 1-like
rna8711	18.4773	34.9606	78.3892	9.20417	insulin-degrading enzyme%2C transcript variant X3
rna20985	10.8826	28.1797	112.812	9.20131	serine/threonine-protein kinase SIK2-like
rna20331	3.37521	18.6539	42.9934	9.19754	D-dopachrome decarboxylase-A-like
rna6051	0	3.14857	4.69672	9.19067	DNA primase small subunit
rna14074	26.6678	38.4564	99.6804	9.18096	nuclease-sensitive element-binding protein 1 isoform X4
rna17254	2.78758	13.6113	58.2454	9.1709	c-Maf inducing protein
rna7830	2.01443	12.252	24.6402	9.1709	cdc42-interacting protein 4 isoform X2
rna1076	8.17118	20.7882	33.0078	9.15825	prenylcysteine oxidase 1
rna9626	24.8235	37.1259	101.874	9.15439	dedicator of cytokinesis protein 9-like
rna9678	16.4566	10.5641	36.5505	9.11211	mitogen-activated protein kinase 9
rna16173	4.79104	14.9342	22.7619	9.11211	dopey family member 1
rna17760	1.33435	5.56346	10.6613	9.11211	plexin domain containing 2
rna4447	10.4053	8.76964	35.4999	9.09876	rho GTPase-activating protein 21-like%2C transcript variant X1
rna8680	16.4098	24.804	31.2103	9.08569	chondroitin sulfate N-acetylgalactosaminyltransferase 2
rna11373	15.421	27.4689	48.6074	9.08524	huntingtin interacting protein 1
rna17482	7.05875	14.959	42.3828	9.06092	Abelson tyrosine-protein kinase 2 isoform X3
rna9953	43.0615	55.517	59.6967	9.05667	LOW QUALITY PROTEIN: myosin-10-like
rna8177	23.2157	37.0841	41.3957	9.04584	dachshund family transcription factor 1
rna18067	10.7865	15.1465	63.2272	9.04437	trinucleotide repeat containing 6C
rna20822	11.9198	16.4782	48.596	9.04176	dnaJ homolog subfamily C member 13
rna12775	0	0.468248	6.54207	9.03735	NADH dehydrogenase (ubiquinone) 1 beta subcomplex%2C 2%2C 8kDa
rna3387	6.17642	13.6384	8.93269	9.03489	choline/ethanolamine kinase
rna16986	4.97209	8.61481	18.514	9.03489	protein tyrosine phosphatase%2C receptor type%2C A
rna8893	8.07301	10.8516	16.263	9.02533	polypeptide N-acetylgalactosaminyltransferase 12
rna10499	5.66023	21.5487	61.2555	9.00901	protein quaking-B-like%2C transcript variant X1
rna2937	1.94152	8.38584	33.3342	8.98281	nuclear receptor coactivator 3-like%2C transcript variant X3
rna19342	4.14474	11.7895	11.6883	8.97639	calcineurin subunit B type 1%2C transcript variant X2
rna23108	5.78217	7.37846	16.9683	8.97405	cytochrome c
rna2887	3.01506	11.3809	23.5531	8.97405	serine/threonine-protein phosphatase 2A catalytic subunit alpha isoform-like
rna4936	0.72027	4.06217	29.3551	8.95897	E3 ubiquitin-protein ligase MGRN1 isoform X2
rna3372	12.8097	12.2931	46.2657	8.95883	ELKS/RAB6-interacting/CAST family member 1%2C transcript variant X2
rna21607	46.107	82.8985	245.695	8.94637	40S ribosomal protein S8
rna25689	8.629	19.3207	25.5613	8.94019	dachshund homolog 2-like
rna17838	11.1459	4.58735	18.1669	8.92699	alpha/beta hydrolase domain-containing protein 17A-like
rna933	13.3992	19.3897	54.5536	8.91793	neuropathy target esterase isoform X2
rna4800	2.23826	1.96362	5.85828	8.91615	6-phosphogluconolactonase
[truncated: 6,948 more rows]
