# Supplementary material for: Saccular Transcriptome Profiles of the Seasonal Breeding Plainfin Midshipman Fish (Porichthys notatus), a Teleost with Divergent Sexual Phenotypes
Source: PLoS One. 2015 Nov 11;10(11):e0142814. doi: 10.1371/journal.pone.0142814 (PMC4641692; doi:10.1371/journal.pone.0142814)
Supplement: S4 Table — (XLSX) [file pone.0142814.s004.xlsx]

## Sheet: Sheet1
	Raw data in transcripts per million reads
ID	Reproductive Female	Non-reproductive Female	Log 2 Fold Change	Adjusted p-value	Annotation
rna11502	4.51063	202.852	7.3081	4.99124e-17	DNA excision repair protein ERCC-6			DESeq analysis of relative transcript expression between reproductive (summer)
rna28258	2.07049	334.534	6.61953	1.83247e-13	transport and golgi organization 6 homolog (Drosophila)			and non-reproductive (winter) female saccules
rna26396	1.9168	184.823	6.55452	1.49897e-11	diacylglycerol kinase zeta-like transcript variant X5
rna1237	10.1454	628.483	6.47615	7.27334e-13	chromosome unknown open reading frame human C5orf42
rna10456	7.54197	366.034	6.16047	2.15967e-10	phosphatidylinositol glycan anchor biosynthesis class Q
rna17273	2.14896	77.2573	5.96068	7.25634e-09	phosphatidylinositol-345-trisphosphate-dependent Rac exchange factor 1
rna301	0	52.6478	5.90312	4.62422e-06	protein kish-B
rna24951	3.14708	172.609	5.81934	6.09993e-09	glutamate receptor interacting protein 1
rna25350	18.3356	276.317	5.47306	3.28858e-12	SUMO-conjugating enzyme UBC9-like
rna12316	19.3026	242.804	5.33651	1.15579e-10	5'-AMP-activated protein kinase catalytic subunit alpha-1
rna16957	5.65038	82.4499	5.28301	1.01338e-07	bis(5'-nucleosyl)-tetraphosphatase [asymmetrical]
rna2839	2.54572	78.8266	5.24638	1.90413e-07	RNA polymerase II degradation factor 1-like
rna13984	0.72467	28.9093	5.21791	6.69085e-06	ribosomal protein S6 kinase alpha-4-like
rna11421	11.3944	364.78	5.17913	6.65706e-08	protein RMD5 homolog B
rna28749	0	19.1354	5.13004	0.000109961	large neutral amino acids transporter small subunit 4-like
rna7296	5.05859	97.407	5.09338	6.65706e-08	calpain 15
rna5097	162.212	2237.66	5.0897	2.15967e-10	40S ribosomal protein S2
rna4774	0	37.2508	5.08158	6.00961e-05	noelin-2-like transcript variant X1
rna20701	19.7137	315.602	5.07125	1.07671e-08	ATP synthase subunit f mitochondrial-like transcript variant X1
rna27660	12.1683	250.086	5.06727	4.17652e-08	armadillo repeat containing 8 transcript variant X1
rna3214	0	18.8239	5.03219	3.52013e-05	protein FAM8A1-like
rna24160	8.67784	227.474	4.95894	1.53133e-08	membralin-like
rna23458	10.305	98.6721	4.95721	2.52693e-06	phosphatidylinositol 3-kinase regulatory subunit gamma isoform X1
rna27278	9.93307	101.85	4.949	1.68832e-05	double-strand-break repair protein rad21 homolog
rna4421	1.13724	39.5267	4.92318	7.76977e-06	protocadherin 9
rna13477	5.46199	95.1966	4.9195	3.57214e-08	thyroid adenoma associated
rna11035	2.86655	96.9277	4.88326	3.07101e-06	protein-methionine sulfoxide oxidase mical1-like
rna25609	8.07999	71.6806	4.84067	2.53667e-08	ceramide glucosyltransferase
rna24372	21.0879	110.25	4.81401	2.98328e-07	transformer-2 protein homolog alpha-like transcript variant X2
rna16035	2.14004	42.0863	4.76894	1.39454e-06	potassium voltage-gated channel subfamily B member 1-like
rna11882	4.36526	40.6724	4.76689	5.59629e-06	zinc finger and BTB domain containing 49
rna4971	1.63051	39.6621	4.7609	6.958e-05	MICAL-like 2
rna1023	2.09181	86.4104	4.73932	1.68904e-06	mastermind-like 3 (Drosophila)
rna27836	5.96787	117.079	4.73847	2.34591e-07	cGMP-dependent protein kinase 1-like
rna15961	1.4668	41.3888	4.73248	0.00011668	upstream stimulatory factor 2-like
rna10598	4.62228	105.785	4.71454	8.70555e-06	MCF.2 cell line derived transforming sequence
rna17121	124.409	1660.86	4.69403	3.60363e-10	golgin subfamily B member 1-like
rna15696	33.1659	429.838	4.65381	9.73676e-09	plasma membrane calcium-transporting ATPase 1-like transcript variant X1
rna15280	0.478979	31.8128	4.65106	4.35533e-05	phosphatidylcholine:ceramide cholinephosphotransferase 1
rna21804	2.99372	110.831	4.62941	2.21467e-05	actin-binding LIM protein 3-like
rna24429	24.4789	314.368	4.58781	1.03147e-06	drebrin-like protein A transcript variant X2
rna27013	4.17924	33.5077	4.55282	1.85085e-05	poly(rC)-binding protein 4-like
rna17680	3.94137	53.6894	4.49774	0.000228064	sarcalumenin-like
rna14738	9.38697	368.103	4.49207	1.10175e-07	cleavage and polyadenylation specific factor 1 160kDa
rna26902	1.1238	24.056	4.48444	0.000486716	vang-like protein 1
rna10584	2.39478	37.7025	4.45888	2.52693e-06	PDZ domain containing 11
rna13707	22.0311	100.435	4.45135	3.7887e-07	double-stranded RNA-specific editase 1-like
rna22958	2.99372	44.6643	4.44428	0.000167618	myotubularin related protein 11
rna28029	8.8739	103.978	4.40433	1.1894e-07	glucocorticoid induced transcript 1
rna6513	27.7507	46.4053	4.39229	7.63958e-05	paralemmin-1-like
rna24659	24.3015	223.261	4.39119	2.74663e-07	ATP-binding cassette sub-family E (OABP) member 1
rna23095	7.01447	74.6969	4.37482	1.64335e-05	LOW QUALITY PROTEIN: probable G-protein coupled receptor 158
rna2303	72.5896	432.913	4.36778	1.96007e-07	caldesmon-like
rna8321	3.31366	43.8079	4.36635	0.000291083	leucine-rich repeat-containing protein 9-like
rna22175	6.26385	46.496	4.3544	0.000259487	dnaJ homolog subfamily C member 10 isoform X1
rna20617	5.52175	28.5891	4.31797	4.62462e-05	olfactomedin-like 3
rna625	12.4995	115.669	4.31339	2.88554e-06	kinesin-like protein KIF13B
rna15631	4.42272	34.3711	4.31291	1.68832e-05	oxysterol binding protein-like 3 transcript variant X2
rna28532	1.62688	35.6164	4.30692	3.16144e-05	zinc finger FYVE domain containing 21
rna3134	0.561898	24.5406	4.29917	0.000802435	protein arginine methyltransferase 8
rna3557	2.02875	43.2269	4.29014	0.000114703	tumor protein p53 inducible protein 11
rna18731	7.39057	57.95	4.27278	3.45116e-05	E3 ubiquitin-protein ligase NEDD4
rna255	11.1736	113.466	4.2298	5.59629e-06	plexin A1
rna5225	1.96891	18.9266	4.21275	0.000573105	ATP synthase mitochondrial F1 complex assembly factor 2
rna22867	4.42242	31.4204	4.18387	0.000260259	neurabin-2-like
rna11143	65.1286	997.404	4.1712	1.41996e-07	DNA-directed RNA polymerase II subunit RPB1
rna27497	11.463	143.348	4.14023	8.82748e-06	microfibrillar-associated protein 3-like
rna17349	16.4352	267.756	4.12693	1.4002e-05	brefeldin A-inhibited guanine nucleotide-exchange protein 2-like
rna21364	7.79774	77.0467	4.1231	4.56663e-05	arf-GAP with SH3 domain ANK repeat and PH domain-containing protein 1-like
rna2512	2.0005	21.6894	4.10446	0.000156912	poly(rC)-binding protein 4-like transcript variant X1
rna12854	1.9517	35.9576	4.10045	0.000210345	dynamin-2-like transcript variant X4
rna26912	5.95739	36.0111	4.08826	5.71011e-05	endophilin-B2 isoform X3
rna20941	13.1742	94.9825	4.08454	5.33002e-06	kinesin light chain 2
rna11177	10.9921	69.4699	4.08194	8.31488e-06	coronin-1B-like
rna25696	0.485503	29.194	4.0453	0.000926404	EH domain-binding protein 1-like protein 1 transcript variant X1
rna18541	70.229	141.132	4.03681	8.42925e-06	LOW QUALITY PROTEIN: histone-lysine N-methyltransferase SETD1A
rna15858	18.6615	53.5616	4.03596	5.04462e-06	chromodomain helicase DNA binding protein 8 transcript variant X2
rna24887	7.25168	45.0805	4.00964	4.29976e-05	cysteine--tRNA ligase cytoplasmic
rna18020	4.00535	36.4855	3.99838	0.000343524	C-Jun-amino-terminal kinase-interacting protein 4-like
rna1406	1.78163	36.404	3.99633	0.00099761	prolyl 3-hydroxylase family member 4 (non-enzymatic)
rna26264	14.1408	80.0575	3.9591	1.13196e-05	pericentriolar material 1
rna6735	0	12.9484	3.91603	0.00402344	IQ and AAA domain-containing protein 1
rna6118	5.51108	79.2232	3.89524	0.000582649	actin-85C-like
rna1687	1.31379	31.5796	3.8945	0.0010682	receptor tyrosine-protein kinase erbB-4-like
rna507	10.9968	54.6089	3.88509	0.000195055	cAMP and cAMP-inhibited cGMP 3'5'-cyclic phosphodiesterase 10A isoform X1
rna9067	5.90212	41.4099	3.87514	6.46424e-05	zinc finger and BTB domain containing 10 transcript variant X2
rna6087	18.4364	123.105	3.85811	1.13196e-05	myosin phosphatase Rho-interacting protein-like
rna2437	43.0136	368.313	3.85738	1.80426e-06	LOW QUALITY PROTEIN: spermatid perinuclear RNA-binding protein-like
rna13629	5.94538	40.8586	3.85666	0.000309063	sushi nidogen and EGF-like domain-containing protein 1
rna23294	5.64001	65.7336	3.85569	0.000430049	zinc finger and BTB domain containing 14 transcript variant X1
rna12410	10.1711	54.3909	3.8519	0.00162725	ankyrin-2
rna9604	8.02981	28.6591	3.84537	0.00319553	protein SCAF11
rna12952	10.8104	42.5752	3.82429	4.66722e-05	protein transport protein Sec24B
rna16550	5.95681	71.6666	3.82365	4.09816e-05	actin-related protein 3 transcript variant X1
rna15276	5.12621	41.3678	3.82001	0.00136317	protocadherin-15
rna20936	10.325	92.9363	3.81897	0.000114703	galactose-3-O-sulfotransferase 3
rna10649	9.42066	48.0424	3.79949	0.000925672	synergin gamma transcript variant X2
rna15854	17.4489	128.798	3.78718	0.000228064	calsequestrin-1-like
rna27964	31.3046	89.2006	3.78662	5.36832e-05	nuclear pore complex protein Nup93
rna24645	10.7904	28.3277	3.78626	9.72625e-05	Cbl proto-oncogene B E3 ubiquitin protein ligase
rna4553	131.582	592.66	3.7747	1.13196e-05	60S acidic ribosomal protein P2-like
rna25430	6.53153	123.901	3.77096	6.87207e-05	NACC family member 2 BEN and BTB (POZ) domain containing transcript variant X1
rna11151	20.6415	78.9632	3.75179	0.00011668	G protein pathway suppressor 2 transcript variant X2
rna9417	11.8291	87.8078	3.72384	2.37309e-05	dolichyl-diphosphooligosaccharide--protein glycosyltransferase subunit STT3B-like
rna3357	141.118	991.541	3.71553	0.00099761	armadillo repeat containing 10
rna27988	12.8382	158.715	3.69126	0.000211835	pleckstrin homology domain containing family A member 6
rna9442	1.74197	22.5992	3.67475	0.000457769	chromosome unknown open reading frame human C9orf91
rna13700	77.2789	128.715	3.67424	0.000153446	histone deacetylase 4 transcript variant X1
rna15371	10.591	54.8737	3.62886	0.000429866	cingulin-like transcript variant X4
rna4456	12.4674	30.4342	3.62596	0.00127494	laminin alpha 3
rna1130	1.45271	14.7762	3.59636	0.0027229	long-chain fatty acid transport protein 4
rna10512	22.468	174.72	3.58048	4.66722e-05	active BCR-related transcript variant X1
rna23429	5.08075	22.0656	3.56851	0.000595228	centrosomal protein of 170 kDa protein B-like
rna20509	6.3852	57.1578	3.55893	0.00183697	abl interactor 1-like
rna3974	2.31971	25.2156	3.55435	0.00131186	uncharacterized LOC104917919
rna12598	18.0704	91.9522	3.54308	0.000228064	LOW QUALITY PROTEIN: zinc finger C4H2 domain-containing protein
rna12855	8.93565	43.6092	3.54187	0.000411454	dynamin-2-like transcript variant X3
rna4538	2.44213	29.0423	3.53475	0.000457769	cell wall protein RTB1-like transcript variant X3
rna19086	17.5338	39.6945	3.53352	4.95229e-05	serine/threonine-protein kinase ULK2 isoform X1
rna27750	3.52883	18.8845	3.5235	0.00335048	chromosome unknown open reading frame human CXorf23
rna15906	2.54814	12.1212	3.52294	0.00349232	adaptin ear-binding coat-associated protein 2
rna3743	9.21716	110.404	3.51662	0.000859403	CDK5 and ABL1 enzyme substrate 1
rna9564	8.96279	52.3248	3.51308	0.00206788	calcium-binding protein 2-like
rna9328	5.98661	29.5543	3.50933	0.000430049	cholinergic receptor nicotinic alpha 2 (neuronal)
rna11843	7.54492	21.0765	3.50886	0.000761401	family with sequence similarity 83 member H
rna16011	7.37407	66.7599	3.50124	0.001516	LOW QUALITY PROTEIN: maestro heat-like repeat-containing protein family member 1
rna16119	15.1121	54.495	3.49164	0.00099761	PDS5 cohesin associated factor B transcript variant X2
rna1393	8.04326	37.5448	3.49066	0.00195915	histone acetyltransferase KAT2A
rna21767	9.92224	54.1482	3.48945	0.000130897	cytochrome b-c1 complex subunit 1 mitochondrial
rna22761	10.7165	65.0784	3.47858	0.00063983	DENN domain-containing protein 4B isoform X1
rna18250	10.8986	29.6259	3.47826	0.00102009	hydroxyacyl-CoA dehydrogenase/3-ketoacyl-CoA thiolase/enoyl-CoA hydratase (trifunctional protein) alpha subunit
rna12790	2.58383	25.7155	3.47425	0.00136331	ubiquitin specific peptidase 18
rna10291	17.1513	32.3869	3.46632	0.000230029	vesicular glutamate transporter 1-like
rna18187	1.55735	37.2454	3.46367	0.00355126	V-set and immunoglobulin domain-containing protein 10-like
rna3427	1.57882	20.1707	3.46276	0.00456072	tsukushi small leucine rich proteoglycan transcript variant X2
rna25375	7.40249	58.7141	3.45186	0.000195696	guanine nucleotide-binding protein G(s) subunit alpha
rna11139	46.6427	56.5263	3.44359	0.00157803	vigilin-like
rna3483	6.77845	48.3264	3.43726	0.000516812	trafficking protein particle complex 3
rna2685	13.8483	46.9646	3.41663	0.000181847	glycine--tRNA ligase-like
rna21496	3.29429	40.8182	3.40376	0.00134569	activated CDC42 kinase 1
rna6067	12.0734	33.6073	3.37717	0.0055533	neurexin-2-like
rna1679	19.8682	44.6124	3.3683	0.000926404	RAD23 homolog B (S. cerevisiae)
rna24375	9.8318	40.177	3.36669	0.00155235	pericentrin-like
rna19931	9.26619	294.122	3.34088	0.00349959	disintegrin and metalloproteinase domain-containing protein 10-like
rna30	8.68194	43.016	3.3276	0.00038091	small EDRK-rich factor 2
rna15366	45.6655	95.5121	3.32367	0.000457769	protein S100-A1-like transcript variant X2
rna15913	28.0825	133.608	3.30279	0.00011668	sema domain immunoglobulin domain (Ig) short basic domain secreted (semaphorin) 3B
rna17343	33.5628	262.906	3.2899	0.0001285	solute carrier family 35 (GDP-fucose transporter) member C2
rna19207	4.32082	32.754	3.28757	0.0150229	LOW QUALITY PROTEIN: uncharacterized protein LOC104930779
rna12878	12.4419	96.5904	3.28521	0.000540309	PDZ domain-containing RING finger protein 4-like
rna6810	7.4433	12.9698	3.27828	0.004162	MLX-interacting protein-like transcript variant X2
rna3922	9.83301	64.5815	3.27434	0.00049224	nuclear receptor ROR-alpha
rna3551	58.0027	206.413	3.26571	8.01173e-05	caprin-1 isoform X1
rna6610	19.2455	40.1427	3.25671	0.00136331	saccharopine dehydrogenase-like oxidoreductase
rna21477	3.58072	15.4846	3.25303	0.0066031	glutaredoxin 5
rna15681	1.82901	28.5276	3.2485	0.0048901	biliverdin reductase B
rna1213	29.6543	85.5884	3.24277	0.000236209	lysosomal alpha-mannosidase
rna28880	3.33512	24.6786	3.22476	0.00331332	disks large homolog 1-like
rna25715	34.5621	427.037	3.19449	0.00295054	uncharacterized LOC104936481
rna7889	21.3825	127.478	3.19122	0.00049224	THO complex 5
rna2373	5.59339	40.2934	3.18704	0.000926404	androgen receptor-like
rna28823	19.572	74.45	3.18575	0.000599466	5'-3' exoribonuclease 2-like
rna25577	8.12089	54.5903	3.18457	0.00099761	RNA 3'-terminal phosphate cyclase
rna12773	7.78409	52.8448	3.17961	0.00467909	lysine (K)-specific demethylase 7A transcript variant X1
rna22792	5.69631	24.0225	3.14294	0.00354326	polyhomeotic-like protein 3
rna5074	13.6384	54.677	3.12049	0.000731502	E3 SUMO-protein ligase CBX4-like
rna21608	2.01627	15.1342	3.11182	0.0147685	E3 ubiquitin-protein ligase ZNRF2-like
rna2900	9.79621	77.8882	3.1113	0.00131561	inositol hexakisphosphate kinase 2-like
rna1426	27.5233	39.4596	3.08962	0.000957573	C-type mannose receptor 2
rna26411	1.79287	50.1702	3.08954	0.00960759	transcription cofactor vestigial-like protein 4
rna3532	15.5445	67.5417	3.07716	0.00131172	CTD small phosphatase-like protein 2-A transcript variant X2
rna1699	5.0863	63.3419	3.06876	0.0161241	dnaJ homolog subfamily B member 2 isoform X1
rna22578	15.411	89.899	3.06808	0.00171503	lysine-specific demethylase 2A-like transcript variant X1
rna15803	19.465	108.458	3.05779	0.00080622	ATPase aminophospholipid transporter (APLT) class I type 8A member 1
rna6665	22.3212	93.1569	3.04448	0.000991179	LOW QUALITY PROTEIN: metastasis suppressor protein 1-like
rna5632	11.6059	37.2922	3.04388	0.00244463	T-cell lymphoma invasion and metastasis 2
rna11618	2.4931	38.3583	3.0303	0.0125749	solute carrier family 17 (vesicular glutamate transporter) member 8
rna8965	19.5639	78.415	3.03011	0.000928572	G1/S-specific cyclin-D2-like
rna24786	3.42087	31.2226	3.02943	0.00564046	zinc finger and BTB domain containing 44 transcript variant X2
rna1681	4.20045	26.584	3.02553	0.00915448	transmembrane protein 38B
rna24034	28.3908	244.709	2.99878	0.00712274	receptor-type tyrosine-protein phosphatase mu-like
rna22756	10.9397	72.0576	2.99869	0.00413512	1-phosphatidylinositol 45-bisphosphate phosphodiesterase eta-1
rna21733	5.40894	20.5456	2.98764	0.00923759	LOW QUALITY PROTEIN: E2/E3 hybrid ubiquitin-protein ligase UBE2O
rna25751	26.6161	107.151	2.98029	0.00413512	26S proteasome non-ATPase regulatory subunit 13 isoform X1
rna9281	27.0202	237.055	2.97697	0.0161235	creatine kinase U-type mitochondrial-like
rna24940	57.7031	471.485	2.97203	0.00319716	leucine-rich repeat-containing G-protein coupled receptor 5-like
rna20751	6.84939	26.8475	2.96809	0.00532351	secretory carrier-associated membrane protein 2-like
rna9211	8.22805	23.8604	2.96635	0.0041278	E3 SUMO-protein ligase PIAS1-like
rna24459	124.417	682.157	2.94202	0.000270151	enhancer of rudimentary homolog
rna27784	28.2684	66.9153	2.93903	0.000922417	endothelin-converting enzyme 2-like transcript variant X1
rna2758	5.72081	11.0128	2.9342	0.03382	phospholipase A2-activating protein transcript variant X2
rna17593	24.8519	63.8541	2.91647	0.00217743	ubiquitin carboxyl-terminal hydrolase 43-like
rna17465	23.8396	33.5236	2.9108	0.0022817	tensin 3
rna19516	6.38608	23.7176	2.90842	0.0125749	ATPase class II type 9B
rna9003	8.81842	41.1175	2.90597	0.00746766	zinc finger protein 292-like
rna24802	10.4783	25.3052	2.90556	0.0132889	reversion-inducing-cysteine-rich protein with kazal motifs
rna16252	182.129	409.329	2.90545	0.0015851	40S ribosomal protein S10
rna5213	9.36284	33.7074	2.89543	0.0307139	delphilin-like
rna4039	11.3289	46.8049	2.87624	0.00935882	40S ribosomal protein S3a isoform X3
rna21502	26.6926	115.498	2.86574	0.00495174	hexokinase-1-like
rna22645	8.40029	48.8893	2.86219	0.00760434	protein-L-isoaspartate O-methyltransferase domain-containing protein 2-like
rna1476	7.70993	21.8591	2.85584	0.0142421	late endosomal/lysosomal adaptor MAPK and MTOR activator 5
rna19783	6.24729	44.4745	2.85524	0.0150506	disco-interacting protein 2 homolog B-A-like
rna15804	3.35077	30.9728	2.85495	0.0333286	protein shisa-3 homolog
rna27183	10.6659	19.9584	2.85285	0.00575711	TRIO and F-actin binding protein
rna8825	13.3258	45.7094	2.85069	0.00713158	FIG4 phosphoinositide 5-phosphatase
rna14724	21.0682	54.7071	2.84881	0.00532351	programmed cell death protein 4-like
rna1625	17.0098	82.9871	2.84372	0.0132889	GIPC PDZ domain containing family member 3
rna2057	20.1697	86.1133	2.83505	0.00404583	DEAD (Asp-Glu-Ala-Asp) box polypeptide 20
rna3976	9.31293	30.3125	2.83219	0.0137017	alcohol dehydrogenase class-3
rna10921	15.203	65.3108	2.83212	0.00357324	prestin
rna10613	14.4766	39.6585	2.8292	0.00559016	ATPase class VI type 11B transcript variant X1
rna8182	25.9028	81.875	2.8269	0.00541156	Zic family member 5
rna26294	2.83978	15.8953	2.82479	0.0132889	zinc finger CCCH domain-containing protein 11A-like transcript variant X2
rna24010	19.8924	76.9489	2.81555	0.00467909	myosin-9-like
rna8330	11.6697	24.5084	2.81117	0.0102861	fibroblast growth factor receptor-like 1
rna4438	54.4661	59.0336	2.80999	0.0100961	GRB10 interacting GYF protein 2
rna18335	5.60427	17.1203	2.80429	0.0210441	family with sequence similarity 193 member B
rna28448	2.69412	16.047	2.79723	0.0259466	M-phase phosphoprotein 9
rna20156	16.1132	56.906	2.79013	0.00448031	fatty acid-binding protein brain-like
rna3394	16.7136	162.751	2.77649	0.0227944	SH3 and multiple ankyrin repeat domains 3
rna6821	10.5837	34.1307	2.77257	0.0106676	huntingtin interacting protein 1 related
rna6564	8.17698	42.7516	2.77034	0.0101111	splicing factor suppressor of white-apricot family
rna25970	43.9831	150.561	2.76174	0.0010806	matrilin 4
rna12057	4.79519	13.9972	2.7598	0.0638039	copine-3-like transcript variant X1
rna13488	9.57947	39.4858	2.75769	0.00404583	ras homolog family member Q
rna12771	5.69136	16.843	2.75694	0.0229503	fatty acyl-CoA reductase 1-like
rna15356	34.9243	173.223	2.75401	0.00325942	protein S100-A1-like
rna20283	9.8396	43.468	2.75377	0.00995822	peptidylprolyl isomerase domain and WD repeat containing 1
rna12706	9.78305	35.1142	2.74981	0.0160994	ring finger protein 11
rna8842	11.0642	33.1818	2.74783	0.0157393	protein RTF2 homolog
rna23360	154.85	889.568	2.73859	0.00404583	uncharacterized LOC104934382
rna20364	4.5873	21.1002	2.72778	0.05549	UV radiation resistance associated
rna21273	29.4817	140.976	2.7271	0.00136755	kinesin-1 heavy chain
rna7694	6.1643	36.7816	2.72599	0.0266609	calponin homology domain-containing protein DDB_G0272472-like
rna22121	19.1168	122.993	2.71686	0.00534979	msx2-interacting protein-like transcript variant X1
rna7361	10.4825	42.6106	2.71339	0.00875636	eukaryotic translation initiation factor 3 subunit I
rna13572	16.885	40.9381	2.70374	0.00575386	sema domain immunoglobulin domain (Ig) transmembrane domain (TM) and short cytoplasmic domain (semaphorin) 4C
rna18744	6.91075	24.392	2.70203	0.0292908	ataxin-7-like protein 3 transcript variant X1
rna7600	41.6806	99.006	2.69696	0.00433629	microtubule-associated serine/threonine-protein kinase 3-like
rna11567	25.9808	63.0726	2.69658	0.0102201	E3 ubiquitin-protein ligase Arkadia isoform X2
rna5637	6.1468	17.4337	2.69259	0.0283195	CNKSR family member 3
rna4354	2.82883	10.3982	2.69064	0.0286158	adenylate cyclase 5
rna21735	5.47512	24.5564	2.69035	0.00981255	bobby sox homolog (Drosophila)
rna4342	23.0533	78.5784	2.68257	0.00325184	jagged 1
rna17344	50.9919	160.149	2.67064	0.00232789	collagen type XX alpha 1
rna14218	11.3201	38.1683	2.66982	0.00838485	sodium/potassium-transporting ATPase subunit alpha-2-like
rna17991	8.63216	27.2578	2.65981	0.0078625	phosphofurin acidic cluster sorting protein 2
rna3912	10.2403	34.7676	2.65703	0.00960759	electron-transfer-flavoprotein alpha polypeptide
rna8750	4.34802	15.8467	2.6567	0.0335929	arsA arsenite transporter ATP-binding homolog 1 (bacterial)
rna25143	13.8662	69.9125	2.63102	0.00815083	son of sevenless homolog 2
rna28592	5.58091	22.9541	2.62737	0.0262635	AT rich interactive domain 4A (RBP1-like)
rna22473	3.73726	16.1021	2.62516	0.0142618	anamorsin
rna22548	23.6551	42.1451	2.61837	0.00551217	RNA-binding protein with serine-rich domain 1-like
rna26763	34.5883	212.972	2.61391	0.00288797	serine/threonine-protein kinase Sgk1-like transcript variant X1
rna16253	7.64322	43.0118	2.61325	0.0233929	protein kinase C and casein kinase substrate in neurons 1
rna18706	3.51096	21.8432	2.59382	0.0278458	protein Daple-like
rna21064	4.50752	18.6699	2.58303	0.0303479	TBC1 domain family member 7
rna14685	17.2901	30.577	2.57569	0.0103574	lysophosphatidylcholine acyltransferase 2
rna24505	13.3627	21.802	2.57414	0.0262635	LOW QUALITY PROTEIN: OTU domain-containing protein 5
rna11894	1.4747	11.0008	2.57269	0.0337683	serine/arginine repetitive matrix protein 1-like transcript variant X2
rna20890	8.72558	60.5754	2.55326	0.0319474	myosin VIIA
rna21101	10.1476	25.0061	2.54934	0.0184686	neuroblast differentiation-associated protein AHNAK-like
rna3124	7.489	14.8668	2.54793	0.0342898	UPF0606 protein KIAA1549-like
rna8465	49.3315	104.455	2.54783	0.00433629	HECT domain containing E3 ubiquitin protein ligase 4
rna14362	15.0887	55.6673	2.54095	0.0111379	transcription activator BRG1-like
rna18403	5.46754	35.4891	2.54044	0.0230166	polypeptide N-acetylgalactosaminyltransferase 18
rna11256	4.22443	36.5399	2.51938	0.0523495	uncharacterized LOC104924068
rna6775	4.92906	59.0312	2.51852	0.0454616	PDZ and LIM domain 5 transcript variant X1
rna23623	8.54059	43.989	2.50301	0.051988	LOW QUALITY PROTEIN: mitogen-activated protein kinase kinase kinase 2
rna13873	6.77452	59.3528	2.49503	0.0300086	alsin
rna17963	12.5128	41.9976	2.48719	0.0494104	cysteine and glycine-rich protein 2
rna5159	16.6164	46.5027	2.48336	0.0313279	BTB/POZ domain-containing protein KCTD5-like transcript variant X2
rna10360	3.61345	11.3149	2.48092	0.0242626	spartin-like transcript variant X2
rna11793	4.69657	13.3593	2.47284	0.0524176	CDK5 regulatory subunit associated protein 2
rna6562	15.9575	36.7043	2.47131	0.013977	serine/threonine-protein kinase ULK1
rna6049	3.76301	13.8741	2.46075	0.0472745	prostaglandin E synthase 3
rna21306	14.738	43.5087	2.45761	0.0239578	dynein beta chain ciliary-like
rna5602	10.1059	31.6754	2.45299	0.0464185	anoctamin-5-like
rna222	36.6154	45.4767	2.45233	0.00841351	vinculin
rna29575	34.6206	69.2219	2.44717	0.00575386	integrin alpha 7
rna14224	8.45404	34.8913	2.44665	0.0238512	formin 1
rna14464	9.12978	28.8792	2.43938	0.0239578	UHRF1 binding protein 1-like
rna23437	7.5788	27.9268	2.43669	0.0329575	nucleolar transcription factor 1-A-like
rna8414	37.0573	85.4313	2.43396	0.0100529	phosphatidylinositol 4-kinase catalytic alpha transcript variant X1
rna15437	34.9455	77.0774	2.43155	0.0147685	chromodomain helicase DNA binding protein 3
rna1198	14.1697	46.0689	2.42657	0.04885	GTP-binding protein 1-like transcript variant X2
rna23841	11.1454	54.8928	2.42594	0.0240647	NEDD8 ultimate buster 1
rna14028	5.14697	34.9405	2.42514	0.0398986	ATPase Ca++ transporting cardiac muscle slow twitch 2 transcript variant X1
rna4920	27.4388	129.688	2.41945	0.0169216	hemoglobin embryonic subunit alpha-like
rna16928	6.14382	26.3041	2.41727	0.0434161	1-phosphatidylinositol 45-bisphosphate phosphodiesterase beta-3
rna2962	20.6034	82.4133	2.40571	0.00977443	DNA topoisomerase 1
rna7778	7.92364	20.2914	2.39911	0.0388513	vasodilator-stimulated phosphoprotein-like
rna26243	6.61837	13.3251	2.39633	0.0547054	zinc finger protein 609-like
rna12959	13.4568	43.6305	2.38588	0.0478974	beta-14-galactosyltransferase 6-like
rna10440	52.3882	221.579	2.38407	0.00564046	eukaryotic translation initiation factor 1b
rna12792	19.9654	156.553	2.3764	0.0150506	neurobeachin-like 1
rna9415	19.8697	61.0738	2.37408	0.0219236	RNA-binding motif single-stranded-interacting protein 3-like
rna28824	5.53175	19.5902	2.36016	0.0266301	cohesin subunit SA-1
rna22154	58.4172	210.311	2.35899	0.00587312	BCL2-associated athanogene 6
rna6202	71.3097	74.7109	2.35753	0.0132889	high affinity cAMP-specific and IBMX-insensitive 3'5'-cyclic phosphodiesterase 8A-like
rna25953	8.3055	28.123	2.35223	0.0292908	peroxisomal biogenesis factor 6
rna27038	11.4823	18.9344	2.35198	0.031545	diacylglycerol kinase zeta-like
rna9023	5.4785	14.2149	2.35076	0.0700588	ATPase inhibitor B mitochondrial-like
rna28471	10.4552	23.2021	2.35051	0.0372435	sorting nexin 12 transcript variant X2
rna22531	7.71704	15.8647	2.34667	0.0301539	striatin calmodulin binding protein 3 transcript variant X1
rna20837	8.27622	28.1914	2.34236	0.0376738	RIO kinase 3
rna14535	11.9043	30.1655	2.34101	0.053137	myocyte enhancer factor 2C transcript variant X4
rna22390	8.67111	32.9173	2.33295	0.0251975	activating transcription factor 7-interacting protein 1 isoform X2
rna9370	9.9077	166.183	2.33279	0.0688294	proprotein convertase subtilisin/kexin type 5-like
rna15266	14.3973	36.1594	2.32915	0.0464185	family with sequence similarity 133 member B
rna16205	13.05	51.9174	2.32897	0.0321012	sortilin-related VPS10 domain containing receptor 2
rna6354	6.46973	26.832	2.32891	0.0789174	ankyrin repeat domain 52
rna7603	12.8712	38.2099	2.32771	0.0734316	cAMP-specific 3'5'-cyclic phosphodiesterase 4D-like
rna10693	16.3304	49.2897	2.3198	0.0334161	transmembrane protease serine 5
rna777	25.0559	64.1159	2.31941	0.0313115	golgin A3 transcript variant X3
rna19059	3.85239	14.24	2.31844	0.0687188	chromosome unknown open reading frame human C9orf78
rna4366	17.695	69.6526	2.31665	0.0242626	mitogen-activated protein kinase kinase kinase kinase 4-like
rna15757	53.2157	83.8094	2.31479	0.0239149	attractin-like 1
rna24313	32.7723	49.2923	2.31421	0.0104826	phosphatidylinositol 3-kinase regulatory subunit alpha-like
rna14460	9.48928	30.6018	2.30361	0.0622313	ADP-ribosylation factor GTPase activating protein 3
rna25061	7.2818	21.6549	2.29287	0.0121218	ferritin lower subunit-like transcript variant X2
rna3087	36.7091	104.446	2.28462	0.0120857	IQ motif and Sec7 domain 1 transcript variant X1
rna1141	10.677	35.1854	2.27421	0.0240614	GATS-like protein 2
rna15722	4.4252	16.8764	2.25824	0.0669812	protrudin
rna11064	17.888	85.6391	2.2547	0.0314307	cytoplasmic FMR1 interacting protein 2
rna19453	42.5715	111.127	2.25413	0.0132533	uncharacterized LOC104930993
rna23669	7.38392	24.7804	2.25245	0.0523809	solute carrier family 2 facilitated glucose transporter member 3-like
rna3543	9.61141	22.4446	2.24926	0.0621452	cytochrome c oxidase subunit 5A mitochondrial-like
rna24820	8.60498	26.0482	2.23851	0.0765549	NADH dehydrogenase (ubiquinone) 1 subcomplex unknown 1 6kDa
rna6712	46.4496	95.0709	2.23751	0.0230166	insulin receptor-like
rna22625	4.91604	37.536	2.23599	0.0685905	carbonic anhydrase-related protein
rna17927	27.7377	74.2639	2.23592	0.0219236	leucine-rich repeat kinase 1
rna8600	7.51226	24.1774	2.23345	0.0329575	nuclear receptor subfamily 2 group F member 6-like transcript variant X2
rna3189	23.3233	73.5274	2.22307	0.0490096	serine/threonine-protein kinase LMTK1-like
rna10452	5.13262	23.2101	2.22073	0.0607608	histone acetyltransferase KAT8
rna4274	12.7504	31.5242	2.21702	0.0638919	neutral sphingomyelinase (N-SMase) activation associated factor
rna9893	34.9491	90.8337	2.2161	0.0224399	tight junction protein ZO-2-like
rna9995	3.51374	15.3333	2.2102	0.0870027	probable isoprenylcysteine alpha-carbonyl methylesterase ICME
rna29598	8.2751	16.9085	2.20584	0.0366742	sphingosine kinase 2-like
rna5111	45.3746	62.0481	2.20051	0.0161241	extracellular serine/threonine protein kinase FAM20C-like
rna4835	13.2684	27.7499	2.19874	0.0803588	tubulin beta 4A class IVa
rna6840	34.4181	73.9716	2.19706	0.0262635	S-adenosylmethionine synthase isoform type-2
rna11002	4.80534	18.8921	2.18911	0.0576378	PAX3 and PAX7 binding protein 1
rna17494	86.2925	101.15	2.18577	0.0163167	choline transporter-like protein 1
rna1431	11.0239	37.9338	2.17683	0.0369187	prohibitin
rna12548	9.13067	36.7422	2.15439	0.051988	voltage-dependent L-type calcium channel subunit alpha-1D-like
rna9720	35.5598	31.8573	2.1493	0.0661773	low density lipoprotein receptor-related protein 4
rna1793	8.93258	17.8086	2.14884	0.074566	receptor-type tyrosine-protein phosphatase epsilon-like transcript variant X1
rna18129	8.33713	33.8334	2.14782	0.0450172	insulin receptor substrate 2-like transcript variant X1
rna3520	10.5407	24.0802	2.14658	0.0334161	tight junction protein ZO-1-like transcript variant X3
rna28190	2.43921	11.1969	2.1402	0.0959947	transient receptor potential cation channel subfamily M member 4-like transcript variant X1
rna27217	7.91339	16.3956	2.14006	0.0535645	25-hydroxycholesterol 7-alpha-hydroxylase transcript variant X1
rna19591	25.2915	107.84	2.13927	0.0772502	actin filament associated protein 1
rna28008	28.176	74.0777	2.13801	0.0327289	cytoskeleton associated protein 5 transcript variant X2
rna11277	18.4651	50.4236	2.13206	0.0535645	mitogen-activated protein kinase kinase kinase 7 transcript variant X1
rna16039	28.717	37.0535	2.12249	0.0528797	wings apart-like protein homolog
rna25301	6.63603	14.9501	2.11665	0.0863802	endoplasmic reticulum-golgi intermediate compartment (ERGIC) 1
rna4885	11.77	25.5816	2.11501	0.0335748	GRIP and coiled-coil domain containing 2
rna24868	9.09706	21.3997	2.10937	0.0751316	cysteine-rich protein 2-like
rna29732	9.32446	21.7051	2.10608	0.0524009	protein-arginine deiminase type-2-like
rna9496	10.0893	22.9061	2.09716	0.0464185	nuclear transcription factor Y gamma transcript variant X3
rna19533	2.76343	6.26751	2.09469	0.0942831	chromosome unknown open reading frame human C6orf47
rna9382	9.23764	32.361	2.08896	0.0697305	FCH domain only 2 transcript variant X1
rna19769	19.0501	34.9029	2.07825	0.0719232	class E basic helix-loop-helix protein 40-like
rna19644	20.9522	26.5154	2.07371	0.0633436	histone-lysine N-methyltransferase SETD1B-A-like
rna25292	17.6124	76.5316	2.07165	0.0494208	LOW QUALITY PROTEIN: sodium- and chloride-dependent taurine transporter-like
rna6766	7.79041	46.1855	2.06973	0.0836904	excitatory amino acid transporter 1-like
rna18405	18.666	30.0757	2.06226	0.0585544	CTR9 Paf1/RNA polymerase II complex component
rna26438	5.67771	34.1745	2.06191	0.0719285	DNA-directed RNA polymerase III subunit RPC7-like
rna10243	113.73	161.373	2.05827	0.0210877	O-linked N-acetylglucosamine (GlcNAc) transferase transcript variant X1
rna15181	137.616	21.8316	2.04985	0.0813664	band 4.1-like protein 2 isoform X7
rna24457	14.7592	16.3891	2.04928	0.0761078	LOW QUALITY PROTEIN: presenilin-1-like
rna24795	36.5248	62.4488	2.04451	0.0535645	LOW QUALITY PROTEIN: splicing factor 1-like
rna17304	14.3766	16.432	2.04017	0.0959947	kinesin-like protein KIF1A
rna10824	18.786	65.9987	2.03486	0.0639885	collagen alpha-1(XXVII) chain B-like
rna18524	73.3746	255.507	2.03006	0.0638039	uncharacterized LOC104930214
rna19514	253.538	437.519	2.02703	0.020078	low density lipoprotein receptor-related protein 2
rna21424	14.8451	20.0838	2.01988	0.0836904	autophagy related 16-like 1 (S. cerevisiae) transcript variant X3
rna19632	27.2882	40.413	2.01402	0.0654527	long-chain-fatty-acid--CoA ligase 1-like
rna24899	152.772	325.474	2.01194	0.0342898	HECT and RLD domain containing E3 ubiquitin protein ligase family member 1
rna26002	12.4232	31.0173	2.00803	0.0720215	zinc finger protein 318-like
rna7410	98.3226	100.118	2.00566	0.0326745	Dmx-like 1
rna7521	6.81416	25.895	2.0028	0.0734316	uncharacterized protein C1orf21 homolog
rna2955	28.5834	26.8387	2.00086	0.0719232	short transient receptor potential channel 4-associated protein isoform X1
rna22454	18.6422	36.871	2.00056	0.0633436	bromodomain PHD finger transcription factor
rna19878	18.0207	56.2267	1.99176	0.0570422	LOW QUALITY PROTEIN: myosin-10-like
rna14928	27.8412	33.5732	1.98246	0.0737969	ATP synthase H+ transporting mitochondrial Fo complex subunit C1 (subunit 9)
rna27176	25.8124	32.0351	1.97123	0.05549	COP9 signalosome complex subunit 4
rna21588	23.6948	22.1944	1.96888	0.0576378	arrestin red cell isoform 3 transcript variant X2
rna13481	64.6324	70.2464	1.96536	0.0376738	calmodulin
rna2761	18.9845	31.698	1.96272	0.0676322	nuclear factor 1 B-type
rna18936	20.2076	14.4248	1.95386	0.0913567	squalene synthase-like
rna18799	17.8645	63.2146	1.95211	0.0754851	CLIP-associating protein 1 isoform X5
rna26798	15.0309	66.9387	1.94786	0.0760053	methionine aminopeptidase 2
rna25057	9.81832	22.4608	1.94589	0.0687887	carnitine O-palmitoyltransferase 1 liver isoform-like
rna20523	6.73484	10.3401	1.93977	0.0950392	leucine rich repeat containing 8 family member C
rna27254	11.949	13.6884	1.9331	0.0608782	gamma-aminobutyric acid receptor-associated protein-like 2 transcript variant X1
rna25798	10.1374	27.4369	1.93094	0.091603	hippocampus abundant transcript 1 protein-like
rna12308	20.4794	34.1641	1.92269	0.0754851	ATP-binding cassette sub-family C (CFTR/MRP) member 3 transcript variant X2
rna4973	26.7005	50.7097	1.9088	0.0890425	integrator complex subunit 1
rna25669	19.1994	36.4482	1.90581	0.0977826	titin-like
rna19951	38.5113	26.748	1.90298	0.0813664	tropomyosin alpha-4 chain-like transcript variant X2
rna24136	13.8238	21.8786	1.90046	0.06855	actin related protein 2/3 complex subunit 2 34kDa
rna12670	11.6455	19.8	1.89995	0.0919705	high affinity cationic amino acid transporter 1-like
rna15200	58.0526	58.5644	1.89404	0.055166	myosin phosphatase Rho-interacting protein-like transcript variant X2
rna27343	20.4282	36.8809	1.89121	0.0494208	beta-13-galactosyl-O-glycosyl-glycoprotein beta-16-N-acetylglucosaminyltransferase 4
rna22381	67.2614	34.7551	1.88992	0.0827483	discoidin domain-containing receptor 2-like
rna24561	19.3893	45.1683	1.889	0.0737969	lissencephaly-1 homolog
rna26493	16.5917	28.9331	1.87978	0.0866994	general vesicular transport factor p115 isoform X5
rna8459	26.8373	14.9923	1.86959	0.0866994	BCL2/adenovirus E1B 19 kDa protein-interacting protein 3-like
rna6788	43.4804	65.0736	1.83637	0.0654527	LOW QUALITY PROTEIN: vacuolar protein sorting-associated protein 13A
rna6812	23.8179	21.506	1.83597	0.0979338	CAP-GLY domain containing linker protein 1 transcript variant X2
rna28474	37.4704	62.2415	1.82127	0.0733352	DEAD (Asp-Glu-Ala-Asp) box polypeptide 27
rna13762	11.0407	18.4155	1.81462	0.0786176	RAB10 member RAS oncogene family
rna15865	40.5848	91.0843	1.80394	0.0718874	apoptotic chromatin condensation inducer in the nucleus-like
rna547	46.4299	78.8685	1.79371	0.0813664	suppression of tumorigenicity 5 transcript variant X2
rna12515	67.0897	14.6581	1.78125	0.0713817	zinc fingers and homeoboxes 3
rna3932	78.4097	151.896	1.7693	0.0701164	proprotein convertase subtilisin/kexin type 5-like
rna7416	36.6329	90.017	1.76057	0.0754851	ataxin 2
rna10801	38.5008	88.3777	1.75439	0.0712377	adaptor-related protein complex 3 delta 1 subunit
rna19739	18.4972	49.2296	1.74654	0.0976127	laminin subunit beta-2-like transcript variant X1
rna15575	15.9268	24.2279	1.74174	0.0913567	tensin-3-like
rna17057	33.1416	57.7763	1.73198	0.0719232	next to BRCA1 gene 1 protein-like
rna5941	32.1389	138.104	1.6998	0.0980895	ankyrin-3
rna10269	23.9197	30.8649	1.6739	0.0863645	3-phosphoinositide dependent protein kinase 1 transcript variant X2
rna29612	65.7869	157.848	1.6383	0.0756562	small nuclear ribonucleoprotein 200kDa (U5) transcript variant X2
rna11429	59.9222	107.831	1.59119	0.0836904	TNFAIP3 interacting protein 1 transcript variant X4
rna7838	502.489	77.7077	-1.5775	0.0954736	actin cytoplasmic 2
rna11392	101.459	12.5749	-1.66052	0.0997435	E3 ubiquitin-protein ligase TRIP12 isoform X1
rna8364	68.3146	24.5466	-1.74014	0.0654527	keratin type I cytoskeletal 19-like
rna854	199.941	36.12	-1.74017	0.0980895	ADP-ribosylation factor guanine nucleotide-exchange factor 1 (brefeldin A-inhibited)
rna11680	301.373	38.0438	-1.74815	0.0654527	elongation factor 1-alpha-like
rna28105	109.768	16.8066	-1.75079	0.0818758	E3 ubiquitin-protein ligase HECTD1
rna28675	81.9012	13.6131	-1.81696	0.0698724	60S ribosomal protein L7a
rna21794	135.313	16.7049	-1.83177	0.0671301	procollagen-lysine 2-oxoglutarate 5-dioxygenase 1 transcript variant X1
rna24238	62.4386	8.13929	-1.84915	0.0948056	14-3-3 protein beta/alpha-1 transcript variant X1
rna5145	57.4167	8.38533	-1.8554	0.0870027	chondroadherin-like protein
rna19761	63.5528	6.81498	-1.85543	0.0986338	extended synaptotagmin-1-like
rna12544	49.2955	5.95347	-1.86465	0.0761198	proteasome (prosome macropain) subunit alpha type 1
rna6944	88.8833	22.899	-1.89503	0.0559404	collagen type IX alpha 2
rna20600	105.947	11.7693	-1.90019	0.0537266	intermediate filament protein ON3-like isoform X1
rna13610	63.0034	10.3734	-1.91956	0.0946438	FERM RhoGEF and pleckstrin domain-containing protein 2 isoform X1
rna2878	64.8852	10.1387	-1.94318	0.0578081	cyclin G1
rna29479	170.122	12.1311	-1.95297	0.0654527	40S ribosomal protein S17-like
rna23799	221.763	23.7868	-1.95961	0.0576378	thrombospondin-1-like
rna14684	183.989	30.7053	-1.95972	0.0676322	72 kDa type IV collagenase
rna16593	98.5735	30.7185	-1.96541	0.0537266	SPARC-like
rna9167	43.363	2.57149	-1.97047	0.0873143	junction plakoglobin-like
rna270	31.793	4.52571	-1.98366	0.0986338	keratin type I cytoskeletal 18-like
rna9943	53.5094	5.37146	-1.98565	0.0789618	laminin alpha 4
rna6306	116.121	13.3265	-2.00437	0.0712298	60S ribosomal protein L39 isoform X2
rna747	321.57	76.7529	-2.00567	0.0286158	elongation factor 2-like
rna22035	237.436	29.1019	-2.02347	0.044026	receptor-type tyrosine-protein phosphatase zeta-like
rna22894	103.466	10.189	-2.05926	0.0342898	60S ribosomal protein L17
rna28829	90.4296	9.31582	-2.06143	0.0638039	60S ribosomal protein L37a isoform X1
rna1719	31.8518	14.0922	-2.06477	0.0936359	sacsin-like transcript variant X2
rna12540	119.002	8.5204	-2.10028	0.0715604	60S ribosomal protein L27a
rna26601	79.6784	6.65451	-2.10498	0.0713817	tubulin alpha-1A chain-like transcript variant X3
rna8882	96.6948	10.6154	-2.12103	0.0425803	catenin beta-1-like transcript variant X3
rna20089	35.7252	3.16168	-2.12598	0.0858881	cofilin-1
rna3767	50.8524	3.62625	-2.13219	0.06855	von Willebrand factor C domain-containing protein 2-like
rna24654	88.6958	8.88188	-2.14748	0.0633093	GTP binding protein 4
rna1813	45.4828	4.61586	-2.15094	0.0855722	SH3 and PX domain-containing protein 2A isoform X1
rna26598	48.0053	3.76796	-2.17496	0.07945	tubulin alpha chain
rna25997	50.4934	4.92764	-2.21131	0.0318963	gamma-synuclein
rna18659	33.0919	5.24756	-2.21735	0.0942831	ubiquitin carboxyl-terminal hydrolase 25 isoform X2
rna15332	57.9982	2.95959	-2.22058	0.0756562	poly(A) binding protein nuclear 1 transcript variant X1
rna13851	65.0658	10.974	-2.22343	0.0747836	double-strand-break repair protein rad21 homolog
rna6554	59.5104	5.0015	-2.22425	0.0463226	neurofilament medium polypeptide
rna25672	30.368	3.17495	-2.22741	0.0622313	sodium/potassium-transporting ATPase subunit beta-233-like
rna27905	55.1894	5.05966	-2.24546	0.05549	cathepsin D transcript variant X2
rna20031	76.9017	11.2817	-2.25145	0.0292318	carbonic anhydrase 1
rna13174	81.4746	10.5766	-2.27307	0.0669812	40S ribosomal protein S12
rna20485	650.289	107.763	-2.30308	0.0102861	uncharacterized LOC104931901
rna15863	25.8278	3.02769	-2.32271	0.0754851	sal-like protein 2
rna2246	127.126	10.015	-2.34297	0.0538523	DIP2 disco-interacting protein 2 homolog B (Drosophila) transcript variant X1
rna3879	154.361	17.0478	-2.34615	0.0700588	annexin A1
rna6995	47.3714	4.34267	-2.35016	0.0948056	L-lactate dehydrogenase A chain
rna14058	70.472	4.74348	-2.35547	0.0321012	ATP synthase subunit beta mitochondrial-like
rna25561	269.658	18.5986	-2.3595	0.0182605	40S ribosomal protein S14
rna9280	78.1615	6.90831	-2.36001	0.0239578	protein disulfide-isomerase A3
rna29746	28.5252	3.86386	-2.3663	0.0765549	polypeptide N-acetylgalactosaminyltransferase 11-like
rna8259	69.7271	5.30968	-2.36925	0.0330122	prolyl 4-hydroxylase beta polypeptide
rna23262	55.3524	5.0163	-2.38106	0.00809658	transforming growth factor beta-1-like
rna9474	121.467	15.1636	-2.40292	0.0066031	sestrin 1 transcript variant X2
rna27117	54.6574	5.18613	-2.40315	0.0932776	GTP-binding nuclear protein Ran isoform X1
rna21607	82.8985	8.94637	-2.41356	0.0168752	40S ribosomal protein S8
rna19946	69.8438	2.4797	-2.4143	0.0633093	calreticulin-like
rna7630	88.9389	8.01789	-2.42523	0.0326262	fibulin-1-like transcript variant X1
rna18418	31.1112	3.00135	-2.43303	0.0838762	cardiomyopathy-associated protein 5-like
rna29170	92.9706	7.41622	-2.43482	0.0221263	actin cytoplasmic-like
rna9105	49.1628	2.95528	-2.43526	0.0767413	flotillin 1
rna15291	23.3635	2.83862	-2.43907	0.0836904	far upstream element-binding protein 1 isoform X6
rna21093	39.0619	6.18107	-2.45024	0.0754851	MAP/microtubule affinity-regulating kinase 3
rna28247	39.4317	2.66197	-2.4654	0.0638919	ADP-ribosylation factor 1-like
rna17652	59.0233	3.84382	-2.46703	0.0838762	cytoplasmic FMR1 interacting protein 1
rna24997	63.7086	5.44803	-2.4685	0.0345683	ubiquitin-60S ribosomal protein L40
rna4133	54.0404	7.79036	-2.48164	0.0376738	extracellular serine/threonine protein kinase FAM20C-like
rna25416	67.3144	5.29617	-2.4824	0.0333286	eukaryotic translation initiation factor 3 subunit F
rna24811	41.5018	4.00108	-2.48594	0.0753923	cell division cycle 5-like
rna1695	57.8481	4.7977	-2.50943	0.0301539	tubulin alpha chain-like
rna22815	77.015	6.96506	-2.51012	0.013239	metalloproteinase inhibitor 2
rna12697	60.0542	8.52329	-2.51827	0.0300069	prolargin
rna5457	26.4415	1.4272	-2.5244	0.0712377	lipid phosphate phosphohydrolase 3 isoform X2
rna12479	37.5625	2.26833	-2.52727	0.0789174	otopetrin-2-like transcript variant X1
rna22716	209.336	17.1277	-2.53079	0.00575711	40S ribosomal protein S4 X isoform
rna24041	44.1139	4.12265	-2.53165	0.0372435	60S ribosomal protein L24
rna4038	88.1846	6.90917	-2.53915	0.0111464	40S ribosomal protein S3a isoform X1
rna23929	50.0668	4.89425	-2.56948	0.025708	calnexin
rna1266	150.991	7.25558	-2.56976	0.0219236	LOW QUALITY PROTEIN: ornithine decarboxylase antizyme 2-like
rna591	24.995	1.16749	-2.57834	0.0818758	cartilage intermediate layer protein 1
rna4857	46.2907	5.75502	-2.59226	0.0494208	meteorin-like protein
rna26803	92.7423	7.19127	-2.59276	0.0201759	laminin gamma 1 (formerly LAMB2)
rna14606	43.8295	3.45078	-2.60426	0.04885	eukaryotic translation initiation factor 3 subunit C-like
rna14472	60.4863	3.20511	-2.60931	0.0422982	sine oculis-binding protein homolog
rna1686	522.009	20.6483	-2.61037	0.0217505	proline-rich coiled-coil 2B transcript variant X3
rna22278	65.9746	5.45732	-2.61369	0.00532577	translationally-controlled tumor protein
rna16270	22.7702	0.943884	-2.62066	0.0934308	gap junction gamma-1 protein-like
rna14195	19.4846	2.69222	-2.62138	0.0934308	leucine rich repeat containing 8 family member A
rna11153	49.7776	3.7559	-2.62349	0.0609349	GABA(A) receptor-associated protein
rna3598	37.0933	2.08634	-2.64287	0.0685905	CUGBP Elav-like family member 2 transcript variant X1
rna17407	91.8552	6.96809	-2.64714	0.00845476	nucleoside diphosphate kinase B-like
rna15301	35.3278	4.79171	-2.65341	0.0476386	nuclear receptor coactivator 6
rna24198	31.7302	2.30417	-2.66795	0.0883717	heat shock cognate 71 kDa protein-like
rna4696	74.2665	3.83505	-2.68097	0.0644092	C3 and PZP-like alpha-2-macroglobulin domain containing 8
rna23267	11.5401	1.32802	-2.6834	0.0875772	claudin-3-like
rna24316	62.1743	2.656	-2.68649	0.0297141	serine/threonine-protein phosphatase 2A catalytic subunit beta isoform
rna12687	20.1901	0.977149	-2.69032	0.091603	forkhead box P4
rna4320	66.5943	4.20044	-2.69137	0.0343088	interferon regulatory factor 2-binding protein 2-A-like
rna24538	52.2	1.7311	-2.69861	0.0535645	eukaryotic initiation factor 4A-III
rna23723	22.4201	1.36419	-2.70203	0.0342898	carbonic anhydrase 15-like
rna1801	32.7765	2.49384	-2.70639	0.0836904	BCL2/adenovirus E1B 19kDa interacting protein 3
rna11683	594.759	30.7357	-2.71531	0.00486744	elongation factor 1-alpha-like
rna8335	22.4358	1.95963	-2.71905	0.0900681	protein transport protein Sec23B
rna6868	37.3907	0.841118	-2.72199	0.0786176	adaptor-related protein complex 1 beta 1 subunit transcript variant X1
rna4445	9.8612	0.959429	-2.7271	0.0955873	pre-B-cell leukemia transcription factor 1 transcript variant X2
rna27839	30.2369	1.51545	-2.73013	0.0836904	serine/threonine-protein kinase SMG1 isoform X1
rna28693	48.8602	4.52478	-2.73593	0.0075	integral membrane protein 2B transcript variant X2
rna8953	19.1059	0.871011	-2.7448	0.0836904	matrix metalloproteinase-14-like
rna13479	26.7396	1.97979	-2.75285	0.0153791	epithelial cell adhesion molecule
rna19203	555.676	25.1312	-2.76027	0.00456072	keratin type II cytoskeletal 8-like
rna2503	133.065	12.7109	-2.77806	0.0210441	sodium- and chloride-dependent taurine transporter-like transcript variant X1
rna20100	117.3	10.2362	-2.78183	0.0104826	ADP/ATP translocase 3
rna4471	26.4483	1.67629	-2.78953	0.0754851	epoxide hydrolase 1
rna11098	133.976	9.26428	-2.79086	0.00676996	40S ribosomal protein S11
rna1865	20.9141	2.72567	-2.81143	0.0464185	secreted frizzled-related protein 5
rna20877	304.5	12.9589	-2.8298	0.00456072	40S ribosomal protein S3
rna15774	35.9566	7.4476	-2.83437	0.0222758	carboxypeptidase N polypeptide 1
rna19202	85.9916	7.48621	-2.84107	0.00467909	keratin type I cytoskeletal 18-like
rna17240	40.4104	3.95186	-2.84873	0.0688294	lon peptidase 2 peroxisomal
rna8299	40.0128	1.7918	-2.87737	0.0701673	extracellular tyrosine-protein kinase PKDCC
rna12512	30.2925	1.65598	-2.88861	0.0204402	collagen alpha-1(XVI) chain-like
rna18955	28.8939	2.22851	-2.88986	0.0226682	40S ribosomal protein S18
rna16006	89.0306	14.2961	-2.89646	0.00325184	glyceraldehyde-3-phosphate dehydrogenase 2
rna6436	27.8269	3.6201	-2.90437	0.0676322	R3H domain containing 2 transcript variant X2
rna22854	34.656	3.85261	-2.9098	0.0321012	AP-2 complex subunit mu-A
rna5357	15.7163	1.05766	-2.91371	0.0638039	cysteine-rich angiogenic inducer 61
rna25605	29.6253	2.0618	-2.91397	0.0193342	glyceraldehyde-3-phosphate dehydrogenase-like
rna6209	43.9966	2.15594	-2.96437	0.0292908	mitogen-activated protein kinase 6
rna27810	39.8455	1.00162	-2.97776	0.0555527	sequestosome 1
rna12040	20.8362	0.964376	-2.98816	0.0535645	heat shock protein 90kDa alpha (cytosolic) class A member 1 transcript variant X2
rna25919	17.3496	1.68823	-3.00743	0.0679038	transforming growth factor beta 2
rna12095	147.167	8.66315	-3.02044	0.0208723	otolin 1
rna26746	27.5375	1.88028	-3.02847	0.0160994	ependymin related 1
rna268	140.484	6.07115	-3.03853	0.00941107	keratin type II cytoskeletal 8-like
rna21978	126.35	7.74969	-3.05741	0.00156113	tetraspanin-8-like
rna27877	35.0273	1.4446	-3.07995	0.0161241	syndecan-4-like
rna19396	9.72197	0.478294	-3.09165	0.0988238	splicing regulatory glutamine/lysine-rich protein 1-like transcript variant X2
rna23485	23.8884	1.99768	-3.11341	0.0413184	ATPase H+ transporting lysosomal 70kDa V1 subunit A
rna16918	42.9738	4.17225	-3.11976	0.0379594	transmembrane protein 106B
rna10633	26.1997	0.764242	-3.13593	0.0955873	profilin 2 transcript variant X2
rna4192	32.0901	3.13523	-3.13836	0.0416284	COUP transcription factor 1 isoform X2
rna19626	55.5555	3.09653	-3.1512	0.0204402	bone morphogenetic protein 1-like
rna810	42.8006	1.96871	-3.15182	0.0121958	chaperonin containing TCP1 subunit 5 (epsilon)
rna27139	50.1589	2.02491	-3.1904	0.0600243	coronin-1C-like transcript variant X2
rna26943	19.7432	0.886216	-3.19651	0.0863645	protein SMG7
rna17369	51.0727	4.54787	-3.19686	0.0722486	NudC domain containing 1
rna4914	34.261	1.25895	-3.20714	0.041951	ELAV like neuron-specific RNA binding protein 3
rna21365	29.3457	1.56552	-3.20998	0.0838762	nucleolar transcription factor 1-like
rna11822	28.1321	0.497721	-3.21643	0.0863645	eukaryotic translation initiation factor 3 subunit H
rna15471	32.6139	1.26282	-3.23181	0.035536	lactate dehydrogenase B
rna9667	390.962	14.3119	-3.2348	0.00049224	guanine nucleotide binding protein (G protein) beta polypeptide 2-like 1
rna12045	15.3796	0.664248	-3.25295	0.0786176	alpha-16-mannosyl-glycoprotein 2-beta-N-acetylglucosaminyltransferase
rna21443	24.4049	0.913554	-3.28672	0.0838762	ER lumen protein-retaining receptor 3
rna21265	36.1746	0.861162	-3.29337	0.0292908	dolichyl-diphosphooligosaccharide--protein glycosyltransferase subunit STT3B
rna22955	13.7492	1.80392	-3.29465	0.0787946	RNA-binding motif single-stranded-interacting protein 3-like transcript variant X2
rna6531	80.3155	1.16135	-3.29865	0.0745531	protein TANC1 isoform X1
rna24794	100.62	4.98457	-3.30747	0.00408612	glycogen phosphorylase muscle form
rna23716	53.4986	2.0021	-3.30975	0.0305831	iron-sulfur cluster assembly enzyme
rna6461	194.713	6.53056	-3.31005	0.000709718	elongation factor 1-gamma
rna11702	19.3155	0.856319	-3.31029	0.0753923	nuclear factor erythroid 2-like 2
rna8144	31.408	0.62346	-3.31562	0.0745531	guanine nucleotide-binding protein G(I)/G(S)/G(T) subunit beta-1
rna15416	13.7468	0.543383	-3.31571	0.0754851	CNDP dipeptidase 2 (metallopeptidase M20 family) transcript variant X2
rna830	20.3117	1.71484	-3.317	0.0738486	retinol dehydrogenase 10
rna28753	16.8311	1.00958	-3.32162	0.0738486	uncharacterized LOC104939148
rna24386	52.8328	1.23393	-3.34536	0.0737969	spectrin beta chain non-erythrocytic 1-like
rna28949	27.3764	1.20058	-3.34773	0.0716062	signal recognition particle 54kDa
rna27402	15.6646	0.802195	-3.35983	0.0701164	microsomal glutathione S-transferase 1
rna2305	37.2959	1.03607	-3.39043	0.0712035	dedicator of cytokinesis 4
rna13963	27.1092	1.24256	-3.39539	0.0221702	60S ribosomal protein L8-like
rna1957	18.6792	0.511327	-3.40708	0.0687561	annexin A11-like transcript variant X2
rna19743	14.0043	0.440727	-3.44017	0.0640568	transmembrane protein 59
rna24767	26.272	0.930294	-3.44129	0.0679038	eukaryotic translation initiation factor 5B
rna6407	34.4936	0.942632	-3.44461	0.0654527	poly(rC) binding protein 2 transcript variant X4
rna7339	23.7162	1.23393	-3.45284	0.0633436	peptidase D
rna23620	92.2588	0.764242	-3.45351	0.0619657	Golgi apparatus protein 1
rna24344	22.8391	0.927865	-3.48635	0.0619657	retinoid-inducible serine carboxypeptidase
rna13326	44.5938	1.43012	-3.49577	0.0199118	chaperonin containing TCP1 subunit 6A (zeta 1)
rna13553	86.7731	2.36128	-3.50889	0.0301539	transcriptional coactivator YAP1
rna12460	66.2049	1.56552	-3.53038	0.00730828	pyruvate kinase PKM-like transcript variant X2
rna26451	18.6531	0.795017	-3.53525	0.0555719	tubulin beta-4B chain-like
rna6555	37.7337	0.740359	-3.59532	0.0558544	neurofilament light polypeptide-like
rna22748	35.434	0.65206	-3.59698	0.051988	pleiotrophin
rna27748	11.9529	0.51578	-3.61225	0.0618212	sodium bicarbonate cotransporter 3-like
rna16279	63.8551	1.16279	-3.62067	0.017244	sodium/potassium-transporting ATPase subunit alpha-1 transcript variant X1
rna5249	24.2524	0.335891	-3.64892	0.0494104	phosphoglycerate kinase 1
rna26822	49.6117	2.04237	-3.65349	0.0468807	serine incorporator 1
rna22887	23.3019	0.526478	-3.65854	0.0524009	annexin A13-like
rna17576	21.2157	1.91575	-3.65998	0.0157393	chaperone activity of bc1 complex-like mitochondrial
rna20174	155.169	6.16173	-3.67767	0.000228064	LOW QUALITY PROTEIN: polyadenylate-binding protein 1-like
rna16276	50.2709	1.37974	-3.68204	0.00029775	sodium/potassium-transporting ATPase subunit alpha-1 transcript variant X4
rna3997	30.0201	0.462725	-3.68416	0.0437571	ATP synthase H+ transporting mitochondrial F1 complex gamma polypeptide 1 transcript variant X1
rna7886	48.3179	0.868881	-3.70283	0.0468807	transitional endoplasmic reticulum ATPase
rna2408	116.566	1.86979	-3.7034	0.00534979	baculoviral IAP repeat containing 2 transcript variant X2
rna26790	29.6693	0.65555	-3.72407	0.0403684	nuclear receptor-interacting protein 3-like
rna15472	39.8863	1.61533	-3.72657	0.00962587	phosphate carrier protein mitochondrial
rna17724	24.6931	0.719377	-3.74074	0.0386223	peptidyl-prolyl cis-trans isomerase B
rna11216	105.217	2.54747	-3.77611	0.00886416	40S ribosomal protein S16
rna15204	4.87719	0.932736	-3.87173	0.0508838	uncharacterized LOC104927395 transcript variant X2
rna7223	83.2268	2.07214	-3.91263	0.00920702	LOW QUALITY PROTEIN: selenoprotein P
rna22528	77.8119	2.8393	-3.95988	0.00532351	cochlin
rna5762	35.4252	3.43355	-4.01578	0.00467909	integral membrane protein 2C-like
rna19104	22.1333	0.834208	-4.02639	0.0235074	poly(rC)-binding protein 2-like transcript variant X1
rna14116	43.8351	0.607474	-4.09066	0.0239578	archain 1
rna25334	34.2221	0.886216	-4.11059	0.0194009	ring finger protein 10
rna493	113.642	4.63842	-4.12184	0.000430049	prosaposin transcript variant X1
rna20316	79.5463	1.73785	-4.14775	0.000169079	clusterin
rna3250	58.3501	0.932736	-4.15222	0.0203707	protein lifeguard 1-like
rna24710	31.5735	1.6529	-4.16083	0.0189567	integrin alpha V transcript variant X3
rna4076	69.0013	2.12022	-4.20412	0.00532577	RNA-binding motif protein X chromosome isoform X2
rna8243	127.375	7.89717	-4.22701	0.00532577	dyslexia-associated protein KIAA0319-like protein homolog
rna4791	51.5975	0.702795	-4.26813	0.0226682	pre-B-cell leukemia homeobox 4
rna24864	160.043	2.32445	-4.2809	0.000634047	myocilin-like
rna5029	87.5239	3.29708	-4.28107	0.000540309	decorin transcript variant X1
rna8989	57.0021	0.975767	-4.28256	0.0025408	probable E3 ubiquitin-protein ligase RNF144A
rna29599	95.4972	1.29226	-4.38143	0.00132338	60S ribosomal protein L18
rna27192	86.9358	1.60802	-4.40494	0.0255796	RNA binding protein fox-1 homolog 2-like
rna20707	264.766	3.40789	-4.64229	0.06855	LOW QUALITY PROTEIN: E3 ubiquitin-protein ligase SMURF1
rna5298	13.4103	0	-4.69123	0.0986338	lysosome membrane protein 2-like transcript variant X1
rna2707	22.0562	0	-4.70288	0.0973363	cysteine/serine-rich nuclear protein 1-like
rna20683	15.0721	0	-4.71129	0.0967781	hsc70-interacting protein
rna14072	12.8394	0	-4.71177	0.0962726	nuclease-sensitive element-binding protein 1 isoform X2
rna15824	25.7208	0	-4.72173	0.0955849	lysyl oxidase homolog 2A-like
rna2723	35.3993	0	-4.72413	0.0955709	procollagen-lysine 2-oxoglutarate 5-dioxygenase 2 transcript variant X2
rna2872	16.1778	0	-4.73098	0.094831	heat shock 70 kDa protein 4
rna22248	19.6151	0	-4.73863	0.0942831	UDP-glucose glycoprotein glucosyltransferase 1
rna4583	118.812	3.46948	-4.74289	0.000122813	myelin basic protein-like transcript variant X2
rna12461	62.8359	4.06882	-4.74859	0.00456072	pyruvate kinase PKM-like transcript variant X1
rna8323	18.0444	0	-4.75329	0.0932776	reticulon 1 transcript variant X2
rna3917	9.27931	0	-4.75437	0.0933004	tropomyosin 1 (alpha) transcript variant X2
rna3689	23.7655	6.2101e-07	-4.75516	0.0940916	microtubule-associated protein RP/EB family member 2 transcript variant X1
rna20590	19.5905	0	-4.75774	0.0930983	MANSC domain containing 4
rna29134	13.9311	0	-4.76596	0.0918605	breast cancer anti-estrogen resistance 1
rna28833	13.4463	0	-4.76705	0.0932776	UDP-glucuronosyltransferase 1-1-like
rna27036	8.50806	0	-4.77003	0.091603	nuclear receptor coactivator 4
rna20304	7.44098	0	-4.77038	0.091603	chromosome unknown open reading frame human C5orf15
rna11241	30.8323	0	-4.77386	0.0913567	NADH dehydrogenase (ubiquinone) Fe-S protein 2 49kDa (NADH-coenzyme Q reductase)
rna884	31.1721	0	-4.78093	0.0907762	beta-galactoside alpha-26-sialyltransferase 1-like
rna2034	44.5417	0	-4.78252	0.0909855	CLK4-associating serine/arginine rich protein
rna1965	18.9146	0	-4.78483	0.0904794	voltage-dependent anion-selective channel protein 2
rna20639	25.2589	0	-4.79044	0.0904472	anoctamin 5 transcript variant X1
rna27301	47.8554	0	-4.79539	0.0904794	acidic leucine-rich nuclear phosphoprotein 32 family member B-like
rna9933	26.8157	0	-4.79584	0.0900681	DNA polymerase zeta catalytic subunit
rna11082	13.5337	0	-4.80669	0.0883405	contactin associated protein 1
rna22560	76.7116	0	-4.81234	0.0878182	splicing factor 3a subunit 1 120kDa
rna19926	9.25753	0	-4.81688	0.0873143	circadian-associated transcriptional repressor-like
rna15635	18.6077	0	-4.82067	0.0870027	cytoplasmic dynein 1 intermediate chain 2 isoform X1
rna24824	22.6793	0	-4.8214	0.0870027	angiomotin-like
rna546	26.5588	0	-4.83083	0.0866994	TMEM9 domain family member B
rna12987	53.7672	0	-4.83329	0.0863645	casein kinase II subunit alpha-like
rna12185	20.0749	0	-4.85798	0.0838762	KH domain containing RNA binding signal transduction associated 1 transcript variant X1
rna5781	193.111	1.55184	-4.85864	0.00347153	nanos homolog 1-like
rna17236	33.1888	0	-4.8597	0.0838762	splicing factor 3b subunit 3 130kDa
rna15362	13.8103	0	-4.86104	0.0838762	pre-B-cell leukemia transcription factor-interacting protein 1-like
rna11049	12.2901	0	-4.86507	0.0838762	WNT1 inducible signaling pathway protein 2
rna27701	14.846	0	-4.89827	0.0812571	cytochrome c1 heme protein mitochondrial
rna17455	16.6472	0	-4.90245	0.0807318	LUC7-like 3 (S. cerevisiae)
rna169	28.217	0	-4.92182	0.0789174	growth hormone inducible transmembrane protein
rna25792	12.9218	0	-4.94289	0.0774383	ADAM metallopeptidase domain 9
rna25300	7.52745	0	-4.94504	0.0772892	dual specificity phosphatase 1
rna18039	26.923	0	-4.94992	0.0765549	hematological and neurological expressed 1
rna1669	18.6472	0	-4.95069	0.0765549	adducin 1 (alpha) transcript variant X7
rna13534	29.7171	0	-4.95178	0.0765549	cell adhesion associated oncogene regulated
rna15798	5.31816	0	-4.95832	0.0772892	glutathione reductase mitochondrial isoform X1
rna2288	13.3161	0	-4.96373	0.0756562	cyclin-dependent kinase inhibitor 1-like transcript variant X2
rna13781	20.4566	0	-4.98582	0.0747221	EMILIN-2-like
rna15118	22.9923	0	-4.98892	0.0745531	multiple EGF-like-domains 8
rna22116	20.7348	0	-4.9905	0.0744934	cysteine desulfurase mitochondrial
rna22595	21.4501	0	-4.99502	0.0742219	twisted gastrulation BMP signaling modulator 1
rna2266	10.2924	0	-5.01052	0.073423	protein phosphatase 1H-like
rna11288	58.6596	0	-5.01106	0.073645	integrin beta-1-like transcript variant X1
rna18199	14.8751	0	-5.01159	0.0733352	2-oxoisovalerate dehydrogenase subunit beta mitochondrial
rna17093	12.7929	0	-5.01321	0.0733352	zyxin
rna10953	87.978	1.49316	-5.02265	0.00222668	tubulin beta 4B class IVb
rna25139	28.2171	0	-5.03031	0.0719232	signal sequence receptor alpha transcript variant X2
rna19457	144.75	1.71678	-5.03046	0.0019877	mitogen-activated protein kinase kinase kinase kinase 3
rna12428	16.1826	0	-5.03428	0.0806943	ras-related protein Rab-9A
rna14601	30.1686	0	-5.03689	0.0719232	fructose-bisphosphate aldolase A
rna27958	8.42035	0	-5.04742	0.0719232	tubulin beta-5 chain transcript variant X1
rna12614	20.8094	0	-5.05811	0.070408	synaptojanin 1
rna22249	16.7017	0	-5.06148	0.0701164	heparan-sulfate 6-O-sulfotransferase 1-A-like
rna433	14.6647	0	-5.06415	0.0701164	MAP/microtubule affinity-regulating kinase 2
rna24055	15.8599	0	-5.06934	0.0700588	vacuolar protein sorting-associated protein VTA1 homolog isoform X1
rna17674	13.7123	0	-5.07128	0.0698945	V-type proton ATPase 16 kDa proteolipid subunit
rna29306	26.7279	0	-5.07258	0.0700588	tapasin
rna7888	50.5234	0	-5.09508	0.0687261	neurofilament heavy polypeptide
rna6271	25.5123	0	-5.10412	0.0679441	amyloid beta (A4) precursor protein-binding family B member 1 (Fe65) transcript variant X1
rna26635	21.9936	0	-5.1278	0.0661773	cathepsin Z
rna16955	258.635	3.82807	-5.14597	1.2158e-06	ubiquitin associated protein 1
rna14706	24.4555	0	-5.15654	0.0644951	nephronectin transcript variant X2
rna7983	26.0499	0	-5.1852	0.0629394	protein transport protein Sec24D
rna11331	18.3932	0	-5.19186	0.0743252	ataxin 7
rna10446	34.2584	0	-5.19696	0.0618212	ADP-ribosylation factor-like 6 interacting protein 1
rna12345	23.375	0	-5.20049	0.0618212	PAB-dependent poly(A)-specific ribonuclease subunit PAN3
rna29468	18.7661	0	-5.20143	0.0618212	proteasome (prosome macropain) subunit alpha type 5
rna13529	18.004	0	-5.2093	0.0611439	amyloid beta (A4) precursor-like protein 2 transcript variant X6
rna17374	45.0238	0	-5.23164	0.0604943	major histocompatibility complex class I-related gene protein-like
rna24225	49.2409	0	-5.23867	0.0588776	microtubule-associated protein 1B
rna16729	11.1719	0	-5.24051	0.0587251	tetraspanin 6
rna19512	14.1887	0	-5.24075	0.0585544	ATP synthase subunit beta mitochondrial
rna459	27.9443	0	-5.25412	0.0576378	fibronectin leucine rich transmembrane protein 3
rna16112	12.2389	0	-5.25626	0.0576378	integrin beta-like 1 (with EGF-like repeat domains)
rna15891	26.4865	0	-5.28687	0.0555527	capping protein (actin filament) muscle Z-line beta transcript variant X2
rna3468	21.2131	0	-5.29497	0.0555216	cleavage and polyadenylation specific factor 6 68kDa transcript variant X3
rna13834	25.7947	0	-5.3495	0.051988	malate dehydrogenase 2 NAD (mitochondrial)
rna11222	24.1221	0	-5.36041	0.0515009	NADH-cytochrome b5 reductase 3-like
rna18815	38.3262	0	-5.3621	0.0515081	transgelin transcript variant X1
rna3085	46.0739	0	-5.3681	0.0510858	CCHC-type zinc finger nucleic acid binding protein
rna22799	21.6437	0	-5.36852	0.0508838	eukaryotic translation initiation factor 5A-1-like
rna25687	55.4725	0	-5.38344	0.0508838	periostin-like
rna20903	21.0182	0	-5.39394	0.0494208	60S ribosomal protein L3-like
rna9309	19.6322	0	-5.42821	0.0473103	proto-oncogene c-Fos-like
rna22853	315.084	1.15381	-5.43451	0.0230166	dishevelled segment polarity protein 3
rna11488	91.5184	0	-5.45942	0.0555719	thymosin beta-like
rna9390	54.1532	0	-5.46733	0.0559404	ectodermal-neural cortex 1 (with BTB domain)
rna14597	37.3871	0	-5.48552	0.0440483	uncharacterized LOC104926857
rna22937	21.39	0	-5.51364	0.0417804	serum deprivation-response protein-like
rna1077	18.9012	0	-5.51692	0.0415944	sodium-dependent phosphate transporter 1-B-like
rna25854	22.3279	0	-5.53969	0.0399694	WW domain-binding protein 2-like
rna27468	21.3841	0	-5.57899	0.0398986	ADAM metallopeptidase with thrombospondin type 1 motif 1
rna8909	103.307	0.551456	-5.59627	1.68832e-05	WAS protein family member 2
rna2479	241.754	1.59003	-5.59825	0.000138069	exostosin-1b-like
rna19819	200.707	0	-5.60388	0.0372435	tubulin alpha-1C chain-like
rna680	27.7263	0	-5.64251	0.0343088	gliomedin-like
rna22205	37.7714	0	-5.66796	0.0339531	tumor necrosis factor alpha-induced protein 2-like
rna1869	26.0114	0	-5.70605	0.0318963	phosphoglycerate mutase 1-like transcript variant X2
rna20088	36.683	0	-5.76206	0.0300086	serine protease 23-like
rna19754	34.7481	0	-5.76868	0.0296084	collagen alpha-1(XI) chain-like transcript variant X2
rna23444	22.8666	0	-5.87905	0.0245658	protein Z-dependent protease inhibitor-like
rna3691	57.2921	0	-5.92748	0.0230166	CCAAT/enhancer binding protein (C/EBP) delta
rna20852	42.8285	0	-6.12404	0.0167059	transcription factor jun-B-like
rna14162	66.2637	0	-6.1931	0.0236116	ER membrane protein complex subunit 2
rna3308	730.38	1.32172	-6.21322	0.0102349	YTH domain-containing family protein 2
rna25788	79.9524	0	-6.25429	0.0134129	peptidyl-prolyl cis-trans isomerase-like
rna11323	50.5362	0	-6.35256	0.0111379	neuroserpin
rna14229	83.3391	0	-6.37192	0.0106274	actin alpha cardiac
rna1384	64.2896	0	-6.58237	0.00730828	polymerase I and transcript release factor
rna27963	172.383	0	-7.43535	0.00119989	chromosome unknown open reading frame human CXorf56
